# Supplementary material for: Chromatin Immunoprecipitation dataset of H3ac and H3K27me3 histone marks followed by DNA sequencing of Medicago truncatula embryos during control and heat stress conditions to decipher epigenetic regulation of desiccation tolerance acquisition
Source: Data Brief. 2022 Jan 5;40:107793. doi: 10.1016/j.dib.2022.107793 (PMC8749208; doi:10.1016/j.dib.2022.107793)
Supplement: Supplementary file 1 — File S1: Script used for ChIPseq data analysis [file mmc1.zip › File S1.txt]

###########ChIPseq analysis################

####Create Directory
cd /home/teamname/ChIPseq/
mkdir projectname

cd project name/
mkdir 0_genome.     
mkdir 1_raw_data.    
mkdir 2_quality_control
mkdir 3_mapping
mkdir 4_peak_calling
mkdir 5_bw

####Trimming of reads
trim_galore --paired 1_raw_data/XXXXX_1.fq.gz 1_raw_data/XXXXX_2.fq.gz

#Quality Control
fastqc 1_raw_data/*.fq.gz -o 2_quality_control/ -t 20 -q
multiqc . -o 2_quality_control/


#####MAPPING

mkdir 0_genome/index_star
STAR --runThreadN 20 --runMode genomeGenerate --genomeDir 0_genome/index_star/ --genomeFastaFiles 0_genome/MtrunA17r5.0-20161119-ANR.fasta --genomeSAindexNbases 13 > 0_genome/index_star/genomeindex.log

cd 3_mapping
STAR --readFilesIn 1_raw_data/XXXX_1.fq.gz 1_raw_data/XXXXXX_2.fq.gz --genomeDir 0_genome/index_star --outFileNamePrefix 3_mapping/XXX --runThreadN 20 --outFilterMultimapNmax 1 --outFilterMismatchNmax 999 --outFilterMismatchNoverLmax 0.06 --alignIntronMax 1 --outSAMtype BAM SortedByCoordinate --readFilesCommand 'gunzip -c'

#indexing BAM files
samtools index *.out.bam

######remove duplicates (verbose)
picard MarkDuplicates CREATE_INDEX=true INPUT=XXX.bam OUTPUT=Marked_XXX_ bam METRICS_FILE=metrics VALIDATION_STRINGENCY=STRICT 
samtools flagstat Marked_ XXX.bam >out Marked_XXX.bam.log 


#####Generation bigwig 
cd ../5_bw
bamCoverage --bam ../3_mapping/Marked_IP_XXX.bam --outFileName IP_XXX_1.bw --outFileFormat bigwig --effectiveGenomeSize 429433753 --normalizeUsing RPGC --skipNonCoveredRegions --extendReads 200 --ignoreDuplicates -p 5 &
bamCoverage --bam ../3_mapping/Marked_INPUT_XXX.bam --outFileName INPUT_XXX_1.bw --outFileFormat bigwig --effectiveGenomeSize 429433753 --normalizeUsing RPGC --skipNonCoveredRegions --extendReads 200 --ignoreDuplicates -p 5 &


#####PEAK calling
cd 4_peak_calling
macs2 callpeak -t 3_mapping/Marked_IP_XXX.bam -c ../3_mapping/Marked_INPUT_XXX.bam --format BAMPE --broad --gsize 429433753 --name 'IP_XXX' --bw 400 --nomodel -p 1e-2 &> IP_XXX_MACS.out &

#narrow peak calling example: H3Ac
macs2 callpeak -t 3_mapping/Marked_IP_XXX.bam -c ../3_mapping/Marked_INPUT_XXX.bam --format BAMPE  --broad --gsize 429433753 --name 'XXX' --bw 400 --fix-bimodal -p 1e-2 &> XXX_MACS.out &
