# Supplementary material for: Chromatin Immunoprecipitation dataset of H3ac and H3K27me3 histone marks followed by DNA sequencing of Medicago truncatula embryos during control and heat stress conditions to decipher epigenetic regulation of desiccation tolerance acquisition
Source: Data Brief. 2022 Jan 5;40:107793. doi: 10.1016/j.dib.2022.107793 (PMC8749208; doi:10.1016/j.dib.2022.107793)
Supplement: Supplementary file 3 — File S3: Reference genome, from Medicago truncatula genome version 5, used in this study and available at https://medicago.toulouse.inra.fr/MtrunA17r5.0-ANR/downloads/1.7/MtrunA17r5.0-ANR-EGN-r1.7.fastaFiles.zip [file mmc3.zip]

Archive with 1 entries (1 files):
- File S3
