# Supplementary material for: Chromatin Immunoprecipitation dataset of H3ac and H3K27me3 histone marks followed by DNA sequencing of Medicago truncatula embryos during control and heat stress conditions to decipher epigenetic regulation of desiccation tolerance acquisition
Source: Data Brief. 2022 Jan 5;40:107793. doi: 10.1016/j.dib.2022.107793 (PMC8749208; doi:10.1016/j.dib.2022.107793)
Supplement: Supplementary file 4 — File S4: List of annotated genes (3kb promoter + coding sequences) immuno-precipitated with H3K27me3. [file mmc4.xlsx]

## Sheet: H3K27me3
H3K27me3
S1_20		S2_20		S3_20		S4_20			S1_26		S2_26		S3_26		S4_26
broad peak									broad peak
promoter	gene	promoter	gene	promoter	gene	promoter	gene		promoter	gene	promoter	gene	promoter	gene	promoter	gene
2728	4463	889	1192	820	649	631	458		3004	5915	2908	5496	2694	5203	1725	1887
MtrunA17CPg0492311	MtrunA17Chr0c01g1039196	MtrunA17CPg0492311	MtrunA17CPg0492331	MtrunA17CPg0492311	MtrunA17CPg0492291	MtrunA17CPg0492311	MtrunA17CPg0492331		MtrunA17CPg0492311	MtrunA17CPg0492331	MtrunA17CPg0492311	MtrunA17CPg0492181	MtrunA17CPg0492321	MtrunA17CPg0492221	MtrunA17CPg0492321	MtrunA17CPg0492231
MtrunA17CPg0492351	MtrunA17Chr0c01g0488941	MtrunA17CPg0492351	MtrunA17CPg0492351	MtrunA17CPg0492351	MtrunA17CPg0492331	MtrunA17CPg0492351	MtrunA17CPg0492351		MtrunA17CPg0492351	MtrunA17CPg0492351	MtrunA17CPg0492351	MtrunA17CPg0492231	MtrunA17CPg0492311	MtrunA17CPg0492231	MtrunA17CPg0492311	MtrunA17CPg0492291
MtrunA17CPg0492361	MtrunA17Chr0c01g0488931	MtrunA17CPg0492361	MtrunA17CPg0492352	MtrunA17CPg0492361	MtrunA17CPg0492351	MtrunA17CPg0492361	MtrunA17CPg0492352		MtrunA17CPg0492361	MtrunA17CPg0492352	MtrunA17CPg0492361	MtrunA17CPg0492241	MtrunA17CPg0492351	MtrunA17CPg0492241	MtrunA17CPg0492351	MtrunA17CPg0492331
MtrunA17CPg0492352	MtrunA17Chr0c01g0489041	MtrunA17CPg0492352	MtrunA17CPg0493091	MtrunA17CPg0492352	MtrunA17CPg0492352	MtrunA17CPg0492352	MtrunA17Chr0c01g0489091		MtrunA17CPg0492352	MtrunA17CPg0493091	MtrunA17CPg0492352	MtrunA17CPg0492331	MtrunA17CPg0492361	MtrunA17CPg0492291	MtrunA17CPg0492361	MtrunA17CPg0492351
MtrunA17Chr0c01g0488941	MtrunA17Chr0c01g0489051	MtrunA17CPg0492373	MtrunA17CPg0493101	MtrunA17CPg0492373	MtrunA17CPg0492381	MtrunA17CPg0492373	MtrunA17Chr0c01g0489101		MtrunA17CPg0492373	MtrunA17CPg0493101	MtrunA17CPg0492373	MtrunA17CPg0492351	MtrunA17CPg0492352	MtrunA17CPg0492311	MtrunA17CPg0492352	MtrunA17CPg0492352
MtrunA17Chr0c01g0488951	MtrunA17Chr0c01g0489081	MtrunA17Chr0c01g0488941	MtrunA17Chr0c01g1039196	MtrunA17CPg0492331	MtrunA17CPg0492461	MtrunA17CPg0492331	MtrunA17Chr0c01g0489111		MtrunA17CPg0492331	MtrunA17CPg0493131	MtrunA17CPg0492331	MtrunA17CPg0492352	MtrunA17CPg0492373	MtrunA17CPg0492331	MtrunA17CPg0492373	MtrunA17CPg0492381
MtrunA17Chr0c01g0488931	MtrunA17Chr0c01g0489091	MtrunA17Chr0c01g0488951	MtrunA17Chr0c01g0488941	MtrunA17CPg0492401	MtrunA17CPg0492481	MtrunA17CPg0492401	MtrunA17Chr0c01g0489121		MtrunA17CPg0492401	MtrunA17Chr0c01g1039196	MtrunA17CPg0492401	MtrunA17CPg0492381	MtrunA17CPg0492331	MtrunA17CPg0492351	MtrunA17CPg0492331	MtrunA17CPg0492391
MtrunA17Chr0c01g0488961	MtrunA17Chr0c01g0489101	MtrunA17Chr0c01g0488931	MtrunA17Chr0c01g0488951	MtrunA17CPg0492372	MtrunA17CPg0493091	MtrunA17CPg0492372	MtrunA17Chr0c01g0489131		MtrunA17CPg0492372	MtrunA17Chr0c01g0488941	MtrunA17CPg0492372	MtrunA17CPg0492391	MtrunA17CPg0492401	MtrunA17CPg0492352	MtrunA17CPg0492401	MtrunA17CPg0492401
MtrunA17Chr0c01g0488971	MtrunA17Chr0c01g0489111	MtrunA17Chr0c01g0488961	MtrunA17Chr0c01g0488931	MtrunA17CPg0492371	MtrunA17CPg0493101	MtrunA17CPg0492371	MtrunA17Chr0c01g0489621		MtrunA17CPg0492371	MtrunA17Chr0c01g0488951	MtrunA17CPg0492371	MtrunA17CPg0492401	MtrunA17CPg0492372	MtrunA17CPg0492371	MtrunA17CPg0492372	MtrunA17CPg0492451
MtrunA17Chr0c01g0488981	MtrunA17Chr0c01g0489121	MtrunA17Chr0c01g0488971	MtrunA17Chr0c01g0489041	MtrunA17CPg0492411	MtrunA17CPg0493131	MtrunA17CPg0492411	MtrunA17Chr0c01g1039298		MtrunA17CPg0492411	MtrunA17Chr0c01g0488931	MtrunA17CPg0492411	MtrunA17CPg0492461	MtrunA17CPg0492371	MtrunA17CPg0492381	MtrunA17CPg0492371	MtrunA17CPg0492471
MtrunA17Chr0c01g0488991	MtrunA17Chr0c01g0489131	MtrunA17Chr0c01g0488981	MtrunA17Chr0c01g0489051	MtrunA17CPg0492421	MtrunA17CPg0493221	MtrunA17CPg0492421	MtrunA17Chr0c01g0489641		MtrunA17CPg0492421	MtrunA17Chr0c01g0489041	MtrunA17CPg0492421	MtrunA17CPg0492481	MtrunA17CPg0492411	MtrunA17CPg0492391	MtrunA17CPg0492411	MtrunA17CPg0492481
MtrunA17Chr0c01g0489001	MtrunA17Chr0c01g0489151	MtrunA17Chr0c01g0489001	MtrunA17Chr0c01g0489061	MtrunA17CPg0493041	MtrunA17CPg0493231	MtrunA17Chr0c01g0488941	MtrunA17Chr0c01g0489642		MtrunA17CPg0492431	MtrunA17Chr0c01g0489051	MtrunA17CPg0492431	MtrunA17CPg0492651	MtrunA17CPg0492421	MtrunA17CPg0492401	MtrunA17CPg0492421	MtrunA17CPg0492461
MtrunA17Chr0c01g0489031	MtrunA17Chr0c01g0489291	MtrunA17Chr0c01g0489011	MtrunA17Chr0c01g0489081	MtrunA17CPg0493111	MtrunA17CPg0493411	MtrunA17Chr0c01g0488951	MtrunA17Chr0c02g0489801		MtrunA17CPg0492381	MtrunA17Chr0c01g0489061	MtrunA17CPg0492381	MtrunA17CPg0492661	MtrunA17CPg0492431	MtrunA17CPg0492451	MtrunA17CPg0492431	MtrunA17CPg0492651
MtrunA17Chr0c01g0489051	MtrunA17Chr0c01g0489461	MtrunA17Chr0c01g0489031	MtrunA17Chr0c01g0489091	MtrunA17CPg0493121	MtrunA17Chr0c01g1039196	MtrunA17Chr0c01g0488931	MtrunA17Chr0c03g0489911		MtrunA17CPg0492441	MtrunA17Chr0c01g0489071	MtrunA17CPg0492441	MtrunA17CPg0492671	MtrunA17CPg0492381	MtrunA17CPg0492461	MtrunA17CPg0492381	MtrunA17CPg0492661
MtrunA17Chr0c01g0489061	MtrunA17Chr0c01g0489561	MtrunA17Chr0c01g0489051	MtrunA17Chr0c01g0489101	MtrunA17CPg0493131	MtrunA17Chr0c01g0488941	MtrunA17Chr0c01g0488961	MtrunA17Chr0c03g0489921		MtrunA17CPg0492451	MtrunA17Chr0c01g0489081	MtrunA17CPg0492451	MtrunA17CPg0492641	MtrunA17CPg0492471	MtrunA17CPg0492481	MtrunA17CPg0492481	MtrunA17CPg0492671
MtrunA17Chr0c01g0489041	MtrunA17Chr0c01g0489551	MtrunA17Chr0c01g0489061	MtrunA17Chr0c01g0489111	MtrunA17CPg0493091	MtrunA17Chr0c01g0488951	MtrunA17Chr0c01g0488971	MtrunA17Chr0c03g0489931		MtrunA17CPg0492391	MtrunA17Chr0c01g0489091	MtrunA17CPg0492391	MtrunA17CPg0492691	MtrunA17CPg0492481	MtrunA17CPg0492551	MtrunA17CPg0492471	MtrunA17CPg0492681
MtrunA17Chr0c01g0489011	MtrunA17Chr0c01g0489631	MtrunA17Chr0c01g0489041	MtrunA17Chr0c01g0489121	MtrunA17Chr0c01g0488941	MtrunA17Chr0c01g0488931	MtrunA17Chr0c01g0488981	MtrunA17Chr0c10g0493591		MtrunA17CPg0492481	MtrunA17Chr0c01g0489101	MtrunA17CPg0492481	MtrunA17CPg0492701	MtrunA17CPg0492491	MtrunA17CPg0492651	MtrunA17CPg0492661	MtrunA17CPg0492691
MtrunA17Chr0c01g0489021	MtrunA17Chr0c01g1039298	MtrunA17Chr0c01g0489011	MtrunA17Chr0c01g0489131	MtrunA17Chr0c01g0488951	MtrunA17Chr0c01g0489021	MtrunA17Chr0c01g0488991	MtrunA17Chr0c10g0493611		MtrunA17CPg0492471	MtrunA17Chr0c01g0489111	MtrunA17CPg0492471	MtrunA17CPg0492711	MtrunA17CPg0492501	MtrunA17CPg0492661	MtrunA17CPg0492631	MtrunA17CPg0492701
MtrunA17Chr0c01g0489071	MtrunA17Chr0c01g0489641	MtrunA17Chr0c01g0489021	MtrunA17Chr0c01g0489361	MtrunA17Chr0c01g0488931	MtrunA17Chr0c01g0489031	MtrunA17Chr0c01g0489001	MtrunA17Chr0c10g0493601		MtrunA17Chr0c01g0488941	MtrunA17Chr0c01g0489121	MtrunA17CPg0492491	MtrunA17CPg0492801	MtrunA17CPg0492721	MtrunA17CPg0492671	MtrunA17CPg0492701	MtrunA17CPg0492711
MtrunA17Chr0c01g0489081	MtrunA17Chr0c01g0489642	MtrunA17Chr0c01g0489071	MtrunA17Chr0c01g0489631	MtrunA17Chr0c01g0488961	MtrunA17Chr0c01g0489041	MtrunA17Chr0c01g0489031	MtrunA17Chr1g0148091		MtrunA17Chr0c01g0488951	MtrunA17Chr0c01g0489131	MtrunA17CPg0492501	MtrunA17CPg0492811	MtrunA17CPg0492671	MtrunA17CPg0492681	MtrunA17CPg0492651	MtrunA17CPg0492721
MtrunA17Chr0c01g0489111	MtrunA17Chr0c03g0489921	MtrunA17Chr0c01g0489081	MtrunA17Chr0c01g1039298	MtrunA17Chr0c01g0488971	MtrunA17Chr0c01g0489051	MtrunA17Chr0c01g0489051	MtrunA17Chr1g0148101		MtrunA17Chr0c01g0488931	MtrunA17Chr0c01g0489291	MtrunA17CPg0492511	MtrunA17CPg0492821	MtrunA17CPg0492681	MtrunA17CPg0492691	MtrunA17CPg0492661	MtrunA17CPg0492641
MtrunA17Chr0c01g0489101	MtrunA17Chr0c03g0489931	MtrunA17Chr0c01g0489111	MtrunA17Chr0c01g0489641	MtrunA17Chr0c01g0488981	MtrunA17Chr0c01g0489061	MtrunA17Chr0c01g0489061	MtrunA17Chr1g0148791		MtrunA17Chr0c01g0488961	MtrunA17Chr0c01g0489431	MtrunA17CPg0492521	MtrunA17CPg0492831	MtrunA17CPg0492731	MtrunA17CPg0492701	MtrunA17CPg0492721	MtrunA17CPg0492821
MtrunA17Chr0c01g0489121	MtrunA17Chr0c03g0490032	MtrunA17Chr0c01g0489101	MtrunA17Chr0c01g0489642	MtrunA17Chr0c01g0488991	MtrunA17Chr0c01g0489081	MtrunA17Chr0c01g0489041	MtrunA17Chr1g0154801		MtrunA17Chr0c01g0488971	MtrunA17Chr0c01g0489461	MtrunA17CPg0492531	MtrunA17CPg0492841	MtrunA17CPg0492691	MtrunA17CPg0492711	MtrunA17CPg0492671	MtrunA17CPg0492841
MtrunA17Chr0c01g0489141	MtrunA17Chr1g0146101	MtrunA17Chr0c01g0489121	MtrunA17Chr0c03g0489911	MtrunA17Chr0c01g0489001	MtrunA17Chr0c01g0489091	MtrunA17Chr0c01g0489071	MtrunA17Chr1g0154811		MtrunA17Chr0c01g0488981	MtrunA17Chr0c01g0489511	MtrunA17CPg0492631	MtrunA17CPg0492851	MtrunA17CPg0492741	MtrunA17CPg0492721	MtrunA17CPg0492681	MtrunA17CPg0492851
MtrunA17Chr0c01g0489131	MtrunA17Chr1g0146201	MtrunA17Chr0c01g0489141	MtrunA17Chr0c03g0489921	MtrunA17Chr0c01g0489001	MtrunA17Chr0c01g0489101	MtrunA17Chr0c01g0489081	MtrunA17Chr1g0154821		MtrunA17Chr0c01g0488991	MtrunA17Chr0c02g0489751	MtrunA17CPg0492701	MtrunA17CPg0492861	MtrunA17CPg0492811	MtrunA17CPg0492731	MtrunA17CPg0492731	MtrunA17CPg0492861
MtrunA17Chr0c01g0489091	MtrunA17Chr1g0146211	MtrunA17Chr0c01g0489131	MtrunA17Chr0c03g0489931	MtrunA17Chr0c01g0489031	MtrunA17Chr0c01g0489111	MtrunA17Chr0c01g0489111	MtrunA17Chr1g0154831		MtrunA17Chr0c01g0489001	MtrunA17Chr0c02g0489801	MtrunA17CPg0492661	MtrunA17CPg0492941	MtrunA17CPg0492861	MtrunA17CPg0492641	MtrunA17CPg0492691	MtrunA17CPg0492871
MtrunA17Chr0c01g0489211	MtrunA17Chr1g0146231	MtrunA17Chr0c01g0489091	MtrunA17Chr0c10g0493611	MtrunA17Chr0c01g0489051	MtrunA17Chr0c01g0489121	MtrunA17Chr0c01g0489101	MtrunA17Chr1g0154841		MtrunA17Chr0c01g0489031	MtrunA17Chr0c03g0489911	MtrunA17CPg0492721	MtrunA17CPg0492991	MtrunA17CPg0492831	MtrunA17CPg0492821	MtrunA17CPg0492741	MtrunA17CPg0492881
MtrunA17Chr0c01g0489251	MtrunA17Chr1g0146261	MtrunA17Chr0c01g0489131	MtrunA17Chr0c10g0493601	MtrunA17Chr0c01g0489061	MtrunA17Chr0c01g0489131	MtrunA17Chr0c01g0489121	MtrunA17Chr1g0155601		MtrunA17Chr0c01g0489051	MtrunA17Chr0c03g0489921	MtrunA17CPg0492671	MtrunA17CPg0493001	MtrunA17CPg0492911	MtrunA17CPg0492841	MtrunA17CPg0492751	MtrunA17CPg0492891
MtrunA17Chr0c01g0489271	MtrunA17Chr1g0146281	MtrunA17Chr0c01g0489631	MtrunA17Chr1g0146531	MtrunA17Chr0c01g0489041	MtrunA17Chr0c01g1039298	MtrunA17Chr0c01g0489141	MtrunA17Chr1g0155731		MtrunA17Chr0c01g0489061	MtrunA17Chr0c03g0489931	MtrunA17CPg0492681	MtrunA17CPg0493011	MtrunA17CPg0492931	MtrunA17CPg0492851	MtrunA17CPg0492761	MtrunA17CPg0492941
MtrunA17Chr0c01g0489451	MtrunA17Chr1g0146301	MtrunA17Chr0c01g0489642	MtrunA17Chr1g0146931	MtrunA17Chr0c01g0489071	MtrunA17Chr0c01g0489641	MtrunA17Chr0c01g0489131	MtrunA17Chr1g0156791		MtrunA17Chr0c01g0489041	MtrunA17Chr0c03g0490032	MtrunA17CPg0492731	MtrunA17CPg0493021	MtrunA17CPg0492961	MtrunA17CPg0492861	MtrunA17CPg0492701	MtrunA17CPg0492991
MtrunA17Chr0c01g0489642	MtrunA17Chr1g0146391	MtrunA17Chr0c03g0489851	MtrunA17Chr1g0147171	MtrunA17Chr0c01g0489081	MtrunA17Chr0c01g0489642	MtrunA17Chr0c01g0489151	MtrunA17Chr1g0158081		MtrunA17Chr0c01g0489071	MtrunA17Chr0c03g0490041	MtrunA17CPg0492691	MtrunA17CPg0493031	MtrunA17CPg0492971	MtrunA17CPg0492871	MtrunA17CPg0492651	MtrunA17CPg0493011
MtrunA17Chr0c03g0489901	MtrunA17Chr1g0146641	MtrunA17Chr0c03g0489911	MtrunA17Chr1g0148741	MtrunA17Chr0c01g0489111	MtrunA17Chr0c03g0489911	MtrunA17Chr0c01g0489011	MtrunA17Chr1g0163711		MtrunA17Chr0c01g0489081	MtrunA17Chr0c04g0492051	MtrunA17CPg0492741	MtrunA17CPg0493041	MtrunA17CPg0492981	MtrunA17CPg0492881	MtrunA17CPg0492811	MtrunA17CPg0493021
MtrunA17Chr0c03g0489851	MtrunA17Chr1g0146771	MtrunA17Chr0c03g0489891	MtrunA17Chr1g0149121	MtrunA17Chr0c01g0489101	MtrunA17Chr0c03g0489921	MtrunA17Chr0c01g0489021	MtrunA17Chr1g0163721		MtrunA17Chr0c01g0489111	MtrunA17Chr0c10g0493591	MtrunA17CPg0492651	MtrunA17CPg0493051	MtrunA17CPg0493001	MtrunA17CPg0492891	MtrunA17CPg0492861	MtrunA17CPg0493031
MtrunA17Chr0c03g0489911	MtrunA17Chr1g0147011	MtrunA17Chr0c03g0489941	MtrunA17Chr1g0152491	MtrunA17Chr0c01g0489121	MtrunA17Chr0c03g0489931	MtrunA17Chr0c01g0489091	MtrunA17Chr1g0173321		MtrunA17Chr0c01g0489101	MtrunA17Chr0c10g0493611	MtrunA17CPg0492811	MtrunA17CPg0493091	MtrunA17CPg0493051	MtrunA17CPg0492941	MtrunA17CPg0492831	MtrunA17CPg0493041
MtrunA17Chr0c03g0489891	MtrunA17Chr1g0147081	MtrunA17Chr0c03g0489921	MtrunA17Chr1g0152661	MtrunA17Chr0c01g0489141	MtrunA17Chr0c10g0493591	MtrunA17Chr0c01g0489281	MtrunA17Chr1g0173331		MtrunA17Chr0c01g0489121	MtrunA17Chr0c10g0493601	MtrunA17CPg0492861	MtrunA17CPg0493101	MtrunA17CPg0493021	MtrunA17CPg0492961	MtrunA17CPg0492931	MtrunA17CPg0493051
MtrunA17Chr0c03g0489941	MtrunA17Chr1g0147261	MtrunA17Chr0c03g0489951	MtrunA17Chr1g0153511	MtrunA17Chr0c01g0489131	MtrunA17Chr0c10g0493611	MtrunA17Chr0c01g0489631	MtrunA17Chr1g0173393		MtrunA17Chr0c01g0489141	MtrunA17Chr1g0146101	MtrunA17CPg0492831	MtrunA17CPg0493141	MtrunA17CPg0493031	MtrunA17CPg0492981	MtrunA17CPg0493001	MtrunA17CPg0493001
MtrunA17Chr0c03g0489921	MtrunA17Chr1g0147421	MtrunA17Chr0c03g0489951	MtrunA17Chr1g0153941	MtrunA17Chr0c01g0489011	MtrunA17Chr0c10g0493601	MtrunA17Chr0c01g0489642	MtrunA17Chr1g0173441		MtrunA17Chr0c01g0489131	MtrunA17Chr1g0146231	MtrunA17CPg0493011	MtrunA17CPg0493151	MtrunA17CPg0493061	MtrunA17CPg0492991	MtrunA17CPg0493051	MtrunA17CPg0493091
MtrunA17Chr0c03g0489951	MtrunA17Chr1g0147481	MtrunA17Chr0c10g0493611	MtrunA17Chr1g0154291	MtrunA17Chr0c01g0489021	MtrunA17Chr1g0148561	MtrunA17Chr0c03g0489881	MtrunA17Chr1g0174011		MtrunA17Chr0c01g0489151	MtrunA17Chr1g0146261	MtrunA17CPg0493001	MtrunA17CPg0493161	MtrunA17CPg0493071	MtrunA17CPg0493011	MtrunA17CPg0493051	MtrunA17CPg0493101
MtrunA17Chr0c04g0492101	MtrunA17Chr1g0147821	MtrunA17Chr0c10g0493601	MtrunA17Chr1g0154591	MtrunA17Chr0c01g0489091	MtrunA17Chr1g0151651	MtrunA17Chr0c03g0489901	MtrunA17Chr1g0174591		MtrunA17Chr0c01g0489011	MtrunA17Chr1g0146421	MtrunA17CPg0493051	MtrunA17CPg0493131	MtrunA17CPg0493081	MtrunA17CPg0493021	MtrunA17CPg0493021	MtrunA17CPg0493141
MtrunA17Chr0c10g0493611	MtrunA17Chr1g0147981	MtrunA17Chr1g0152581	MtrunA17Chr1g0154801	MtrunA17Chr0c01g0489131	MtrunA17Chr1g0154801	MtrunA17Chr0c03g0489851	MtrunA17Chr1g0174681		MtrunA17Chr0c01g0489021	MtrunA17Chr1g0146501	MtrunA17CPg0493021	MtrunA17CPg0493221	MtrunA17CPg0493101	MtrunA17CPg0493031	MtrunA17CPg0493031	MtrunA17CPg0493151
MtrunA17Chr0c10g0493601	MtrunA17Chr1g0148231	MtrunA17Chr1g0152591	MtrunA17Chr1g0154811	MtrunA17Chr0c01g0489541	MtrunA17Chr1g0154811	MtrunA17Chr0c03g0489911	MtrunA17Chr1g0174731		MtrunA17Chr0c01g0489091	MtrunA17Chr1g0146861	MtrunA17CPg0493031	MtrunA17CPg0493231	MtrunA17CPg0493171	MtrunA17CPg0493041	MtrunA17CPg0493061	MtrunA17CPg0493161
MtrunA17Chr1g0146231	MtrunA17Chr1g0148251	MtrunA17Chr1g0153221	MtrunA17Chr1g0154821	MtrunA17Chr0c01g0489631	MtrunA17Chr1g0154821	MtrunA17Chr0c03g0489891	MtrunA17Chr1g0174741		MtrunA17Chr0c01g0489431	MtrunA17Chr1g0146871	MtrunA17CPg0493061	MtrunA17CPg0493241	MtrunA17CPg0493141	MtrunA17CPg0493051	MtrunA17CPg0493071	MtrunA17CPg0493131
MtrunA17Chr1g0146551	MtrunA17Chr1g0148461	MtrunA17Chr1g0153241	MtrunA17Chr1g0154841	MtrunA17Chr0c01g0489642	MtrunA17Chr1g0154831	MtrunA17Chr0c03g0489941	MtrunA17Chr1g0175461		MtrunA17Chr0c01g1039269	MtrunA17Chr1g0146931	MtrunA17CPg0493071	MtrunA17CPg0493261	MtrunA17CPg0493191	MtrunA17CPg0493001	MtrunA17CPg0493081	MtrunA17CPg0493221
MtrunA17Chr1g0146661	MtrunA17Chr1g0148521	MtrunA17Chr1g0153231	MtrunA17Chr1g0155561	MtrunA17Chr0c03g0489901	MtrunA17Chr1g0154841	MtrunA17Chr0c03g0489921	MtrunA17Chr1g0177181		MtrunA17Chr0c01g0489461	MtrunA17Chr1g0147081	MtrunA17CPg0493081	MtrunA17CPg0493271	MtrunA17CPg0493151	MtrunA17CPg0493091	MtrunA17CPg0493041	MtrunA17CPg0493231
MtrunA17Chr1g0147001	MtrunA17Chr1g0148541	MtrunA17Chr1g0154791	MtrunA17Chr1g0155731	MtrunA17Chr0c03g0489851	MtrunA17Chr1g0156521	MtrunA17Chr0c03g0489951	MtrunA17Chr1g0177191		MtrunA17Chr0c01g0489631	MtrunA17Chr1g0147421	MtrunA17CPg0493101	MtrunA17CPg0493281	MtrunA17CPg0493161	MtrunA17CPg0493101	MtrunA17CPg0493111	MtrunA17CPg0493241
MtrunA17Chr1g0147051	MtrunA17Chr1g0148641	MtrunA17Chr1g0154801	MtrunA17Chr1g0158071	MtrunA17Chr0c03g0489911	MtrunA17Chr1g0157011	MtrunA17Chr0c03g0489931	MtrunA17Chr1g0177201		MtrunA17Chr0c02g0489701	MtrunA17Chr1g0147481	MtrunA17CPg0493171	MtrunA17CPg0493291	MtrunA17CPg0493181	MtrunA17CPg0493141	MtrunA17CPg0493121	MtrunA17CPg0493251
MtrunA17Chr1g0147081	MtrunA17Chr1g0148791	MtrunA17Chr1g0158081	MtrunA17Chr1g0158081	MtrunA17Chr0c03g0489891	MtrunA17Chr1g0160601	MtrunA17Chr0c03g0489981	MtrunA17Chr1g0179281		MtrunA17Chr0c02g0489711	MtrunA17Chr1g0147971	MtrunA17CPg0493141	MtrunA17CPg0493391	MtrunA17CPg0493201	MtrunA17CPg0493151	MtrunA17CPg0493131	MtrunA17CPg0493261
MtrunA17Chr1g0147871	MtrunA17Chr1g0148961	MtrunA17Chr1g0160591	MtrunA17Chr1g0158191	MtrunA17Chr0c03g0489941	MtrunA17Chr1g0160611	MtrunA17Chr0c03g0489961	MtrunA17Chr1g0181051		MtrunA17Chr0c03g0489861	MtrunA17Chr1g0148181	MtrunA17CPg0493191	MtrunA17CPg0493401	MtrunA17CPg0493211	MtrunA17CPg0493161	MtrunA17CPg0493091	MtrunA17CPg0493271
MtrunA17Chr1g0148051	MtrunA17Chr1g0148991	MtrunA17Chr1g0161761	MtrunA17Chr1g0158671	MtrunA17Chr0c03g0489921	MtrunA17Chr1g0161611	MtrunA17Chr0c03g0490081	MtrunA17Chr1g0181741		MtrunA17Chr0c03g0489871	MtrunA17Chr1g0148191	MtrunA17CPg0493151	MtrunA17CPg0493411	MtrunA17CPg0493241	MtrunA17CPg0493131	MtrunA17CPg0493091	MtrunA17CPg0493281
MtrunA17Chr1g0148591	MtrunA17Chr1g0149191	MtrunA17Chr1g0162471	MtrunA17Chr1g0158661	MtrunA17Chr0c03g0489951	MtrunA17Chr1g0163431	MtrunA17Chr0c10g0493591	MtrunA17Chr1g0182581		MtrunA17Chr0c03g0489881	MtrunA17Chr1g0148221	MtrunA17CPg0493181	MtrunA17CPg0493441	MtrunA17CPg0493221	MtrunA17CPg0493211	MtrunA17CPg0493101	MtrunA17CPg0493291
MtrunA17Chr1g0149001	MtrunA17Chr1g0149251	MtrunA17Chr1g0162951	MtrunA17Chr1g0159321	MtrunA17Chr0c10g0493591	MtrunA17Chr1g0163971	MtrunA17Chr0c10g0493611	MtrunA17Chr1g0185011		MtrunA17Chr0c03g0489901	MtrunA17Chr1g0148231	MtrunA17CPg0493201	MtrunA17Chr0c01g1039196	MtrunA17CPg0493151	MtrunA17CPg0493221	MtrunA17CPg0493171	MtrunA17CPg0493351
MtrunA17Chr1g1000241	MtrunA17Chr1g0149351	MtrunA17Chr1g0163651	MtrunA17Chr1g1000850	MtrunA17Chr0c10g0493611	MtrunA17Chr1g0165071	MtrunA17Chr0c10g0493601	MtrunA17Chr1g0185021		MtrunA17Chr0c03g0489851	MtrunA17Chr1g0148601	MtrunA17CPg0493211	MtrunA17Chr0c01g0488941	MtrunA17CPg0493281	MtrunA17CPg0493231	MtrunA17CPg0493141	MtrunA17CPg0493361
MtrunA17Chr1g0150011	MtrunA17Chr1g0149581	MtrunA17Chr1g0163721	MtrunA17Chr1g0160921	MtrunA17Chr0c10g0493601	MtrunA17Chr1g0165072	MtrunA17Chr1g0154811	MtrunA17Chr1g0185421		MtrunA17Chr0c03g0489911	MtrunA17Chr1g0148732	MtrunA17CPg0493241	MtrunA17Chr0c01g0488951	MtrunA17CPg0493301	MtrunA17CPg0493241	MtrunA17CPg0493191	MtrunA17CPg0493371
MtrunA17Chr1g0150021	MtrunA17Chr1g1000241	MtrunA17Chr1g0163711	MtrunA17Chr1g0161111	MtrunA17Chr1g0148211	MtrunA17Chr1g0165201	MtrunA17Chr1g0154821	MtrunA17Chr1g0187011		MtrunA17Chr0c03g0489891	MtrunA17Chr1g0148741	MtrunA17CPg0493221	MtrunA17Chr0c01g0488961	MtrunA17CPg0493231	MtrunA17CPg0493251	MtrunA17CPg0493151	MtrunA17CPg0493391
MtrunA17Chr1g0150871	MtrunA17Chr1g0149941	MtrunA17Chr1g0166221	MtrunA17Chr1g0161611	MtrunA17Chr1g0149731	MtrunA17Chr1g0166901	MtrunA17Chr1g0154831	MtrunA17Chr1g0191141		MtrunA17Chr0c03g0489941	MtrunA17Chr1g0149121	MtrunA17CPg0493371	MtrunA17Chr0c01g0488971	MtrunA17CPg0493251	MtrunA17CPg0493261	MtrunA17CPg0493161	MtrunA17CPg0493401
MtrunA17Chr1g0150961	MtrunA17Chr1g0149961	MtrunA17Chr1g0166241	MtrunA17Chr1g0162511	MtrunA17Chr1g0154811	MtrunA17Chr1g0168851	MtrunA17Chr1g0154851	MtrunA17Chr1g0202021		MtrunA17Chr0c03g0489921	MtrunA17Chr1g0149411	MtrunA17CPg0493391	MtrunA17Chr0c01g0488981	MtrunA17CPg0493261	MtrunA17CPg0493271	MtrunA17CPg0493181	MtrunA17CPg0493411
MtrunA17Chr1g0151321	MtrunA17Chr1g0150191	MtrunA17Chr1g0169881	MtrunA17Chr1g0162681	MtrunA17Chr1g0154821	MtrunA17Chr1g0170191	MtrunA17Chr1g0154841	MtrunA17Chr1g0202521		MtrunA17Chr0c03g0489951	MtrunA17Chr1g0149561	MtrunA17CPg0493361	MtrunA17Chr0c01g0488991	MtrunA17CPg0493271	MtrunA17CPg0493281	MtrunA17CPg0493201	MtrunA17CPg0493441
MtrunA17Chr1g0151481	MtrunA17Chr1g0150221	MtrunA17Chr1g0169891	MtrunA17Chr1g0163321	MtrunA17Chr1g0154831	MtrunA17Chr1g0170261	MtrunA17Chr1g0159301	MtrunA17Chr1g0208581		MtrunA17Chr0c03g0490051	MtrunA17Chr1g0149611	MtrunA17CPg0493411	MtrunA17Chr0c01g0489001	MtrunA17CPg0493391	MtrunA17CPg0493291	MtrunA17CPg0493211	MtrunA17Chr0c01g1039196
MtrunA17Chr1g0151471	MtrunA17Chr1g0150701	MtrunA17Chr1g0170021	MtrunA17Chr1g0163641	MtrunA17Chr1g0154851	MtrunA17Chr1g0170491	MtrunA17Chr1g0163721	MtrunA17Chr1g0208961		MtrunA17Chr0c10g0493591	MtrunA17Chr1g1000218	MtrunA17CPg0493391	MtrunA17Chr0c01g0489011	MtrunA17CPg0493421	MtrunA17CPg0493361	MtrunA17CPg0493241	MtrunA17Chr0c01g0488941
MtrunA17Chr1g0151491	MtrunA17Chr1g0150731	MtrunA17Chr1g0170011	MtrunA17Chr1g0163651	MtrunA17Chr1g0154841	MtrunA17Chr1g0170501	MtrunA17Chr1g0163711	MtrunA17Chr1g1004575		MtrunA17Chr0c10g0493611	MtrunA17Chr1g0149681	MtrunA17CPg0493421	MtrunA17Chr0c01g0489021	MtrunA17CPg0493401	MtrunA17CPg0493371	MtrunA17CPg0493221	MtrunA17Chr0c01g0488951
MtrunA17Chr1g0151501	MtrunA17Chr1g0150961	MtrunA17Chr1g0170181	MtrunA17Chr1g0163721	MtrunA17Chr1g0160601	MtrunA17Chr1g0171602	MtrunA17Chr1g0169891	MtrunA17Chr1g0210301		MtrunA17Chr0c10g0493601	MtrunA17Chr1g0149751	MtrunA17CPg0493401	MtrunA17Chr0c01g0488931	MtrunA17Chr0c01g1039196	MtrunA17CPg0493391	MtrunA17CPg0493281	MtrunA17Chr0c01g0488931
MtrunA17Chr1g0151501	MtrunA17Chr1g0151021	MtrunA17Chr1g0170501	MtrunA17Chr1g0163851	MtrunA17Chr1g0160611	MtrunA17Chr1g0172131	MtrunA17Chr1g0170181	MtrunA17Chr2g0276781		MtrunA17Chr1g0146291	MtrunA17Chr1g0149841	MtrunA17Chr0c01g1039196	MtrunA17Chr0c01g0489031	MtrunA17Chr0c01g0488941	MtrunA17CPg0493401	MtrunA17CPg0493301	MtrunA17Chr0c01g0489001
MtrunA17Chr1g0151651	MtrunA17Chr1g0151591	MtrunA17Chr1g0172191	MtrunA17Chr1g0165071	MtrunA17Chr1g0160611	MtrunA17Chr1g0172191	MtrunA17Chr1g0170501	MtrunA17Chr2g0276791		MtrunA17Chr1g0146751	MtrunA17Chr1g0149851	MtrunA17Chr0c01g0488941	MtrunA17Chr0c01g0489041	MtrunA17Chr0c01g0488951	MtrunA17CPg0493411	MtrunA17CPg0493231	MtrunA17Chr0c01g0489011
MtrunA17Chr1g0151661	MtrunA17Chr1g0151651	MtrunA17Chr1g0172821	MtrunA17Chr1g0165072	MtrunA17Chr1g0161621	MtrunA17Chr1g0172201	MtrunA17Chr1g0170501	MtrunA17Chr2g0276871		MtrunA17Chr1g0146761	MtrunA17Chr1g0149921	MtrunA17Chr0c01g0488951	MtrunA17Chr0c01g0489051	MtrunA17Chr0c01g0488931	MtrunA17CPg0493441	MtrunA17CPg0493251	MtrunA17Chr0c01g0489021
MtrunA17Chr1g0151671	MtrunA17Chr1g0151751	MtrunA17Chr1g0172871	MtrunA17Chr1g0166791	MtrunA17Chr1g0161611	MtrunA17Chr1g0172511	MtrunA17Chr1g0172122	MtrunA17Chr2g0282481		MtrunA17Chr1g0146801	MtrunA17Chr1g0150111	MtrunA17Chr0c01g0488931	MtrunA17Chr0c01g0489061	MtrunA17Chr0c01g0488961	MtrunA17Chr0c01g1039196	MtrunA17CPg0493261	MtrunA17Chr0c01g0489031
MtrunA17Chr1g0151681	MtrunA17Chr1g0151811	MtrunA17Chr1g0173311	MtrunA17Chr1g0167411	MtrunA17Chr1g0162951	MtrunA17Chr1g0173311	MtrunA17Chr1g0172191	MtrunA17Chr2g0282491		MtrunA17Chr1g0147081	MtrunA17Chr1g0150191	MtrunA17Chr0c01g0488961	MtrunA17Chr0c01g0489071	MtrunA17Chr0c01g0488971	MtrunA17Chr0c01g0488941	MtrunA17CPg0493271	MtrunA17Chr0c01g0489041
MtrunA17Chr1g0151841	MtrunA17Chr1g0152501	MtrunA17Chr1g0173331	MtrunA17Chr1g0167701	MtrunA17Chr1g0163963	MtrunA17Chr1g0173321	MtrunA17Chr1g0172211	MtrunA17Chr2g0287972		MtrunA17Chr1g0147751	MtrunA17Chr1g0150261	MtrunA17Chr0c01g0488971	MtrunA17Chr0c01g0489081	MtrunA17Chr0c01g0488981	MtrunA17Chr0c01g0488951	MtrunA17CPg0493331	MtrunA17Chr0c01g0489051
MtrunA17Chr1g0151851	MtrunA17Chr1g0152641	MtrunA17Chr1g0173321	MtrunA17Chr1g0167711	MtrunA17Chr1g0165071	MtrunA17Chr1g0173331	MtrunA17Chr1g0173191	MtrunA17Chr2g0293001		MtrunA17Chr1g0148131	MtrunA17Chr1g0150341	MtrunA17Chr0c01g0488981	MtrunA17Chr0c01g0489091	MtrunA17Chr0c01g0488991	MtrunA17Chr0c01g0488931	MtrunA17CPg0493371	MtrunA17Chr0c01g0489061
MtrunA17Chr1g0151861	MtrunA17Chr1g0152681	MtrunA17Chr1g0173393	MtrunA17Chr1g0170191	MtrunA17Chr1g0165072	MtrunA17Chr1g0173611	MtrunA17Chr1g0173301	MtrunA17Chr2g0293011		MtrunA17Chr1g0148221	MtrunA17Chr1g0150451	MtrunA17Chr0c01g0488991	MtrunA17Chr0c01g0489101	MtrunA17Chr0c01g0489001	MtrunA17Chr0c01g0488991	MtrunA17CPg0493391	MtrunA17Chr0c01g0489071
MtrunA17Chr1g0151871	MtrunA17Chr1g0152711	MtrunA17Chr1g0173441	MtrunA17Chr1g0170201	MtrunA17Chr1g0165081	MtrunA17Chr1g0173831	MtrunA17Chr1g0173311	MtrunA17Chr2g0294761		MtrunA17Chr1g0148231	MtrunA17Chr1g0150461	MtrunA17Chr0c01g0489001	MtrunA17Chr0c01g0489111	MtrunA17Chr0c01g0489031	MtrunA17Chr0c01g0489001	MtrunA17CPg0493341	MtrunA17Chr0c01g0489081
MtrunA17Chr1g0152771	MtrunA17Chr1g0152951	MtrunA17Chr1g0173771	MtrunA17Chr1g0170491	MtrunA17Chr1g0170171	MtrunA17Chr1g0174631	MtrunA17Chr1g0173331	MtrunA17Chr2g0296051		MtrunA17Chr1g0150611	MtrunA17Chr1g0150471	MtrunA17Chr0c01g0489031	MtrunA17Chr0c01g0489121	MtrunA17Chr0c01g0489051	MtrunA17Chr0c01g0489011	MtrunA17CPg0493361	MtrunA17Chr0c01g0489091
MtrunA17Chr1g0152991	MtrunA17Chr1g0153181	MtrunA17Chr1g0173782	MtrunA17Chr1g0170501	MtrunA17Chr1g0170181	MtrunA17Chr1g0174741	MtrunA17Chr1g0173321	MtrunA17Chr2g0296091		MtrunA17Chr1g0150671	MtrunA17Chr1g0150481	MtrunA17Chr0c01g0489051	MtrunA17Chr0c01g0489131	MtrunA17Chr0c01g0489061	MtrunA17Chr0c01g0489021	MtrunA17CPg0493411	MtrunA17Chr0c01g0489101
MtrunA17Chr1g0152991	MtrunA17Chr1g0153211	MtrunA17Chr1g0173851	MtrunA17Chr1g0171602	MtrunA17Chr1g0170501	MtrunA17Chr1g0174761	MtrunA17Chr1g0173393	MtrunA17Chr2g0297251		MtrunA17Chr1g0150681	MtrunA17Chr1g0150601	MtrunA17Chr0c01g0489061	MtrunA17Chr0c01g0489291	MtrunA17Chr0c01g0489041	MtrunA17Chr0c01g0489031	MtrunA17Chr0c01g1039196	MtrunA17Chr0c01g0489111
MtrunA17Chr1g0153151	MtrunA17Chr1g0153441	MtrunA17Chr1g0174371	MtrunA17Chr1g0171721	MtrunA17Chr1g0170913	MtrunA17Chr1g0175461	MtrunA17Chr1g0173632	MtrunA17Chr2g0298701		MtrunA17Chr1g0150801	MtrunA17Chr1g0150801	MtrunA17Chr0c01g0489041	MtrunA17Chr0c01g0489361	MtrunA17Chr0c01g0489071	MtrunA17Chr0c01g0489041	MtrunA17Chr0c01g0488941	MtrunA17Chr0c01g0489121
MtrunA17Chr1g0153221	MtrunA17Chr1g0153451	MtrunA17Chr1g0174591	MtrunA17Chr1g0172061	MtrunA17Chr1g0170911	MtrunA17Chr1g0175501	MtrunA17Chr1g0173811	MtrunA17Chr2g0300111		MtrunA17Chr1g0151461	MtrunA17Chr1g0151011	MtrunA17Chr0c01g0489071	MtrunA17Chr0c01g0489401	MtrunA17Chr0c01g0489081	MtrunA17Chr0c01g0489051	MtrunA17Chr0c01g0488951	MtrunA17Chr0c01g0489131
MtrunA17Chr1g0153241	MtrunA17Chr1g0153521	MtrunA17Chr1g0174651	MtrunA17Chr1g0172281	MtrunA17Chr1g0172191	MtrunA17Chr1g0177181	MtrunA17Chr1g0173851	MtrunA17Chr2g0300121		MtrunA17Chr1g0151661	MtrunA17Chr1g0151431	MtrunA17Chr0c01g0489081	MtrunA17Chr0c01g0489451	MtrunA17Chr0c01g0489111	MtrunA17Chr0c01g0489061	MtrunA17Chr0c01g0488931	MtrunA17Chr0c01g0489161
MtrunA17Chr1g0153501	MtrunA17Chr1g0153791	MtrunA17Chr1g0174731	MtrunA17Chr1g0172811	MtrunA17Chr1g0172871	MtrunA17Chr1g0177191	MtrunA17Chr1g0173931	MtrunA17Chr2g0300131		MtrunA17Chr1g0151671	MtrunA17Chr1g0151971	MtrunA17Chr0c01g0489111	MtrunA17Chr0c01g1039298	MtrunA17Chr0c01g0489101	MtrunA17Chr0c01g0489071	MtrunA17Chr0c01g0488961	MtrunA17Chr0c01g0489251
MtrunA17Chr1g0154041	MtrunA17Chr1g0154131	MtrunA17Chr1g0174741	MtrunA17Chr1g0173191	MtrunA17Chr1g0172931	MtrunA17Chr1g0177201	MtrunA17Chr1g0174411	MtrunA17Chr2g0302661		MtrunA17Chr1g0151681	MtrunA17Chr1g0152031	MtrunA17Chr0c01g0489101	MtrunA17Chr0c01g0489641	MtrunA17Chr0c01g0489121	MtrunA17Chr0c01g0489081	MtrunA17Chr0c01g0488971	MtrunA17Chr0c01g0489281
MtrunA17Chr1g0154171	MtrunA17Chr1g0154401	MtrunA17Chr1g0177201	MtrunA17Chr1g0173311	MtrunA17Chr1g0172941	MtrunA17Chr1g0181051	MtrunA17Chr1g0174591	MtrunA17Chr2g0303392		MtrunA17Chr1g0151691	MtrunA17Chr1g0152241	MtrunA17Chr0c01g0489121	MtrunA17Chr0c01g0489642	MtrunA17Chr0c01g0489141	MtrunA17Chr0c01g0489091	MtrunA17Chr0c01g0488981	MtrunA17Chr0c01g0489361
MtrunA17Chr1g0154301	MtrunA17Chr1g0154461	MtrunA17Chr1g0177191	MtrunA17Chr1g0173321	MtrunA17Chr1g0173301	MtrunA17Chr1g0181741	MtrunA17Chr1g0174681	MtrunA17Chr2g0304611		MtrunA17Chr1g0151941	MtrunA17Chr1g0152361	MtrunA17Chr0c01g0489141	MtrunA17Chr0c02g0489801	MtrunA17Chr0c01g0489131	MtrunA17Chr0c01g0489101	MtrunA17Chr0c01g0488991	MtrunA17Chr0c01g0489391
MtrunA17Chr1g0154451	MtrunA17Chr1g0154801	MtrunA17Chr1g0177181	MtrunA17Chr1g0173331	MtrunA17Chr1g0173311	MtrunA17Chr1g0185011	MtrunA17Chr1g0174741	MtrunA17Chr2g0304671		MtrunA17Chr1g0152791	MtrunA17Chr1g0152471	MtrunA17Chr0c01g0489131	MtrunA17Chr0c03g0489911	MtrunA17Chr0c01g0489151	MtrunA17Chr0c01g0489111	MtrunA17Chr0c01g0489001	MtrunA17Chr0c01g0489511
MtrunA17Chr1g0155131	MtrunA17Chr1g0154811	MtrunA17Chr1g0181181	MtrunA17Chr1g0173393	MtrunA17Chr1g0173331	MtrunA17Chr1g0185021	MtrunA17Chr1g0177201	MtrunA17Chr2g0304681		MtrunA17Chr1g0152801	MtrunA17Chr1g0152581	MtrunA17Chr0c01g0489011	MtrunA17Chr0c03g0489921	MtrunA17Chr0c01g0489011	MtrunA17Chr0c01g0489121	MtrunA17Chr0c01g0489031	MtrunA17Chr0c01g0489631
MtrunA17Chr1g0155431	MtrunA17Chr1g0155121	MtrunA17Chr1g0181191	MtrunA17Chr1g0173441	MtrunA17Chr1g0173321	MtrunA17Chr1g0185031	MtrunA17Chr1g0177191	MtrunA17Chr2g0305281		MtrunA17Chr1g0152961	MtrunA17Chr1g0152591	MtrunA17Chr0c01g0489021	MtrunA17Chr0c03g0489931	MtrunA17Chr0c01g0489021	MtrunA17Chr0c01g0489131	MtrunA17Chr0c01g0489051	MtrunA17Chr0c01g1039298
MtrunA17Chr1g0155441	MtrunA17Chr1g0155171	MtrunA17Chr1g0183771	MtrunA17Chr1g0173481	MtrunA17Chr1g0173632	MtrunA17Chr1g0185041	MtrunA17Chr1g0177181	MtrunA17Chr2g0305581		MtrunA17Chr1g0153221	MtrunA17Chr1g0152641	MtrunA17Chr0c01g0489091	MtrunA17Chr0c03g0490032	MtrunA17Chr0c01g0489091	MtrunA17Chr0c01g0489421	MtrunA17Chr0c01g0489061	MtrunA17Chr0c01g0489641
MtrunA17Chr1g0155811	MtrunA17Chr1g0155231	MtrunA17Chr1g0184421	MtrunA17Chr1g0173711	MtrunA17Chr1g0174271	MtrunA17Chr1g0185201	MtrunA17Chr1g1002954	MtrunA17Chr2g0305641		MtrunA17Chr1g0153241	MtrunA17Chr1g0152771	MtrunA17Chr0c01g0489421	MtrunA17Chr0c03g0490041	MtrunA17Chr0c01g0489161	MtrunA17Chr0c01g0489461	MtrunA17Chr0c01g0489041	MtrunA17Chr0c01g0489642
MtrunA17Chr1g0155821	MtrunA17Chr1g0155261	MtrunA17Chr1g0184431	MtrunA17Chr1g0173811	MtrunA17Chr1g0174591	MtrunA17Chr1g0185661	MtrunA17Chr1g0186921	MtrunA17Chr2g0305691		MtrunA17Chr1g0153231	MtrunA17Chr1g0152791	MtrunA17Chr0c01g0489631	MtrunA17Chr0c04g0492071	MtrunA17Chr0c01g0489301	MtrunA17Chr0c01g0489601	MtrunA17Chr0c01g0489071	MtrunA17Chr0c02g0489801
MtrunA17Chr1g0155841	MtrunA17Chr1g0155271	MtrunA17Chr1g0185251	MtrunA17Chr1g0173831	MtrunA17Chr1g0174731	MtrunA17Chr1g0185671	MtrunA17Chr1g0206092	MtrunA17Chr2g0305741		MtrunA17Chr1g0153251	MtrunA17Chr1g0152801	MtrunA17Chr0c01g0489642	MtrunA17Chr0c04g0492081	MtrunA17Chr0c01g0489631	MtrunA17Chr0c01g1039298	MtrunA17Chr0c01g0489081	MtrunA17Chr0c03g0489911
MtrunA17Chr1g0155801	MtrunA17Chr1g0155281	MtrunA17Chr1g0186921	MtrunA17Chr1g0174591	MtrunA17Chr1g0174741	MtrunA17Chr1g0185841	MtrunA17Chr2g0297561	MtrunA17Chr2g0306031		MtrunA17Chr1g0153691	MtrunA17Chr1g0152961	MtrunA17Chr0c02g0489701	MtrunA17Chr0c04g0492091	MtrunA17Chr0c01g0489642	MtrunA17Chr0c01g0489641	MtrunA17Chr0c01g0489111	MtrunA17Chr0c03g0489921
MtrunA17Chr1g0155831	MtrunA17Chr1g0155731	MtrunA17Chr1g0187561	MtrunA17Chr1g0174601	MtrunA17Chr1g0175461	MtrunA17Chr1g0186101	MtrunA17Chr2g0297571	MtrunA17Chr2g0306041		MtrunA17Chr1g0153681	MtrunA17Chr1g0152971	MtrunA17Chr0c02g0489711	MtrunA17Chr0c06g0493481	MtrunA17Chr0c02g0489701	MtrunA17Chr0c01g0489642	MtrunA17Chr0c01g0489101	MtrunA17Chr0c03g0489931
MtrunA17Chr1g0156921	MtrunA17Chr1g0155871	MtrunA17Chr1g0192411	MtrunA17Chr1g0174641	MtrunA17Chr1g0176311	MtrunA17Chr1g0189871	MtrunA17Chr2g0300111	MtrunA17Chr2g0306081		MtrunA17Chr1g0154042	MtrunA17Chr1g0153461	MtrunA17Chr0c03g0489881	MtrunA17Chr0c10g0493611	MtrunA17Chr0c02g0489711	MtrunA17Chr0c02g0489801	MtrunA17Chr0c01g0489121	MtrunA17Chr0c03g0490032
MtrunA17Chr1g0156961	MtrunA17Chr1g0155921	MtrunA17Chr1g0195311	MtrunA17Chr1g0174731	MtrunA17Chr1g0177201	MtrunA17Chr1g0191151	MtrunA17Chr2g0300121	MtrunA17Chr2g0306181		MtrunA17Chr1g0154061	MtrunA17Chr1g0153601	MtrunA17Chr0c03g0489901	MtrunA17Chr0c10g0493601	MtrunA17Chr0c02g1039323	MtrunA17Chr0c03g0489911	MtrunA17Chr0c01g0489141	MtrunA17Chr0c03g0490101
MtrunA17Chr1g0156971	MtrunA17Chr1g0156111	MtrunA17Chr1g0197081	MtrunA17Chr1g0174741	MtrunA17Chr1g0177191	MtrunA17Chr1g0202521	MtrunA17Chr2g0300131	MtrunA17Chr2g0306251		MtrunA17Chr1g0154791	MtrunA17Chr1g0153791	MtrunA17Chr0c03g0489851	MtrunA17Chr1g0146101	MtrunA17Chr0c03g0489901	MtrunA17Chr0c03g0489921	MtrunA17Chr0c01g0489131	MtrunA17Chr0c04g0492041
MtrunA17Chr1g0156981	MtrunA17Chr1g0156671	MtrunA17Chr1g0200081	MtrunA17Chr1g0174881	MtrunA17Chr1g0177181	MtrunA17Chr1g0206521	MtrunA17Chr2g0302931	MtrunA17Chr2g0306361		MtrunA17Chr1g0154801	MtrunA17Chr1g0153821	MtrunA17Chr0c03g0489911	MtrunA17Chr1g0146131	MtrunA17Chr0c03g0489851	MtrunA17Chr0c03g0489931	MtrunA17Chr0c01g0489151	MtrunA17Chr0c05g0492151
MtrunA17Chr1g0156972	MtrunA17Chr1g0156731	MtrunA17Chr1g0201861	MtrunA17Chr1g0175371	MtrunA17Chr1g0178631	MtrunA17Chr1g0206991	MtrunA17Chr2g0304281	MtrunA17Chr2g0306371		MtrunA17Chr1g0154811	MtrunA17Chr1g0153851	MtrunA17Chr0c03g0489891	MtrunA17Chr1g0146141	MtrunA17Chr0c03g0489911	MtrunA17Chr0c03g0490032	MtrunA17Chr0c01g0489011	MtrunA17Chr0c09g0493501
MtrunA17Chr1g0157051	MtrunA17Chr1g0156771	MtrunA17Chr1g0201871	MtrunA17Chr1g0177181	MtrunA17Chr1g0182151	MtrunA17Chr1g0207521	MtrunA17Chr2g0304311	MtrunA17Chr2g0306441		MtrunA17Chr1g0154821	MtrunA17Chr1g0153961	MtrunA17Chr0c03g0489941	MtrunA17Chr1g0146231	MtrunA17Chr0c03g0489891	MtrunA17Chr0c03g0490101	MtrunA17Chr0c01g0489021	MtrunA17Chr0c10g0493601
MtrunA17Chr1g0157351	MtrunA17Chr1g0156961	MtrunA17Chr1g0202371	MtrunA17Chr1g0177191	MtrunA17Chr1g0185011	MtrunA17Chr1g0207661	MtrunA17Chr2g0304671	MtrunA17Chr2g0306451		MtrunA17Chr1g0154821	MtrunA17Chr1g0154031	MtrunA17Chr0c03g0489921	MtrunA17Chr1g0146241	MtrunA17Chr0c03g0489941	MtrunA17Chr0c04g0492011	MtrunA17Chr0c01g0489091	MtrunA17Chr0c10g0493611
MtrunA17Chr1g0157371	MtrunA17Chr1g0156981	MtrunA17Chr1g0204681	MtrunA17Chr1g0177201	MtrunA17Chr1g0185041	MtrunA17Chr1g0209151	MtrunA17Chr2g0304922	MtrunA17Chr2g0306601		MtrunA17Chr1g0154831	MtrunA17Chr1g0154291	MtrunA17Chr0c03g0489951	MtrunA17Chr1g0146251	MtrunA17Chr0c03g0489921	MtrunA17Chr0c04g0492041	MtrunA17Chr0c01g0489531	MtrunA17Chr1g0146271
MtrunA17Chr1g0157411	MtrunA17Chr1g0157251	MtrunA17Chr1g0208541	MtrunA17Chr1g0178821	MtrunA17Chr1g0186921	MtrunA17Chr1g0210301	MtrunA17Chr2g0305081	MtrunA17Chr2g0306611		MtrunA17Chr1g0154851	MtrunA17Chr1g0154461	MtrunA17Chr0c03g0490051	MtrunA17Chr1g0146281	MtrunA17Chr0c03g0489951	MtrunA17Chr0c05g0492131	MtrunA17Chr0c01g0489631	MtrunA17Chr1g0146391
MtrunA17Chr1g0157421	MtrunA17Chr1g0157261	MtrunA17Chr1g0210561	MtrunA17Chr1g0179111	MtrunA17Chr1g0198241	MtrunA17Chr1g0210331	MtrunA17Chr2g0305071	MtrunA17Chr2g0312601		MtrunA17Chr1g0154841	MtrunA17Chr1g0154791	MtrunA17Chr0c04g0492071	MtrunA17Chr1g0146301	MtrunA17Chr0c03g0490091	MtrunA17Chr0c10g0493591	MtrunA17Chr0c01g0489642	MtrunA17Chr1g0146411
MtrunA17Chr1g0157431	MtrunA17Chr1g0157501	MtrunA17Chr2g0278051	MtrunA17Chr1g0180101	MtrunA17Chr1g0201861	MtrunA17Chr1g0213861	MtrunA17Chr2g0305281	MtrunA17Chr2g0313241		MtrunA17Chr1g0155281	MtrunA17Chr1g0154801	MtrunA17Chr0c04g0492081	MtrunA17Chr1g0146421	MtrunA17Chr0c04g0492011	MtrunA17Chr0c10g0493611	MtrunA17Chr0c03g0489911	MtrunA17Chr1g0148121
MtrunA17Chr1g0157541	MtrunA17Chr1g0157861	MtrunA17Chr2g0279841	MtrunA17Chr1g0180111	MtrunA17Chr1g0201871	MtrunA17Chr2g0277001	MtrunA17Chr2g0305402	MtrunA17Chr2g0315431		MtrunA17Chr1g0155291	MtrunA17Chr1g0154821	MtrunA17Chr0c04g0492091	MtrunA17Chr1g0146661	MtrunA17Chr0c06g0493471	MtrunA17Chr0c10g0493601	MtrunA17Chr0c03g0489891	MtrunA17Chr1g0148221
MtrunA17Chr1g0157811	MtrunA17Chr1g0157921	MtrunA17Chr2g0282303	MtrunA17Chr1g0181271	MtrunA17Chr1g0206092	MtrunA17Chr2g0278381	MtrunA17Chr2g0305501	MtrunA17Chr2g0316901		MtrunA17Chr1g0155711	MtrunA17Chr1g0154841	MtrunA17Chr0c10g0493611	MtrunA17Chr1g0146681	MtrunA17Chr0c10g0493591	MtrunA17Chr1g0146101	MtrunA17Chr0c03g0489941	MtrunA17Chr1g0148231
MtrunA17Chr1g0157801	MtrunA17Chr1g0157931	MtrunA17Chr2g0286891	MtrunA17Chr1g0181741	MtrunA17Chr1g0208601	MtrunA17Chr2g0279331	MtrunA17Chr2g0305981	MtrunA17Chr2g1008226		MtrunA17Chr1g0155741	MtrunA17Chr1g0154941	MtrunA17Chr0c10g0493601	MtrunA17Chr1g0146721	MtrunA17Chr0c10g0493611	MtrunA17Chr1g0146231	MtrunA17Chr0c03g0489921	MtrunA17Chr1g0148561
MtrunA17Chr1g0157921	MtrunA17Chr1g0157981	MtrunA17Chr2g0287871	MtrunA17Chr1g0182671	MtrunA17Chr2g0278051	MtrunA17Chr2g0279821	MtrunA17Chr2g0305991	MtrunA17Chr2g0321481		MtrunA17Chr1g0155721	MtrunA17Chr1g0154961	MtrunA17Chr1g0146291	MtrunA17Chr1g0146941	MtrunA17Chr0c10g0493601	MtrunA17Chr1g0146251	MtrunA17Chr0c03g0489951	MtrunA17Chr1g1000162
MtrunA17Chr1g0158051	MtrunA17Chr1g0158051	MtrunA17Chr2g0294761	MtrunA17Chr1g0182791	MtrunA17Chr2g0281881	MtrunA17Chr2g0279831	MtrunA17Chr2g0306031	MtrunA17Chr2g0321471		MtrunA17Chr1g0155811	MtrunA17Chr1g0155171	MtrunA17Chr1g0146651	MtrunA17Chr1g0147021	MtrunA17Chr1g0146101	MtrunA17Chr1g0146301	MtrunA17Chr0c03g0490032	MtrunA17Chr1g0149351
MtrunA17Chr1g0158621	MtrunA17Chr1g0158081	MtrunA17Chr2g0299481	MtrunA17Chr1g0183091	MtrunA17Chr2g0281871	MtrunA17Chr2g0293001	MtrunA17Chr2g0306171	MtrunA17Chr2g0324671		MtrunA17Chr1g0155881	MtrunA17Chr1g0155231	MtrunA17Chr1g0147021	MtrunA17Chr1g0147081	MtrunA17Chr1g0146751	MtrunA17Chr1g0146381	MtrunA17Chr0c03g0490032	MtrunA17Chr1g0149661
MtrunA17Chr1g0159141	MtrunA17Chr1g0158171	MtrunA17Chr2g0300121	MtrunA17Chr1g0183651	MtrunA17Chr2g0282303	MtrunA17Chr2g0293011	MtrunA17Chr2g0306181	MtrunA17Chr2g0325471		MtrunA17Chr1g0156751	MtrunA17Chr1g0155271	MtrunA17Chr1g0147491	MtrunA17Chr1g0147141	MtrunA17Chr1g0146761	MtrunA17Chr1g0146531	MtrunA17Chr0c03g0490041	MtrunA17Chr1g0151381
MtrunA17Chr1g0159221	MtrunA17Chr1g0158391	MtrunA17Chr2g0300131	MtrunA17Chr1g0183971	MtrunA17Chr2g0293141	MtrunA17Chr2g0293131	MtrunA17Chr2g0306361	MtrunA17Chr2g0327961		MtrunA17Chr1g0156761	MtrunA17Chr1g0155291	MtrunA17Chr1g0147811	MtrunA17Chr1g0147281	MtrunA17Chr1g1000057	MtrunA17Chr1g0146631	MtrunA17Chr0c03g0490091	MtrunA17Chr1g0151651
MtrunA17Chr1g0159771	MtrunA17Chr1g0158591	MtrunA17Chr2g0301411	MtrunA17Chr1g0184021	MtrunA17Chr2g0293921	MtrunA17Chr2g0293181	MtrunA17Chr2g0306451	MtrunA17Chr2g0329611		MtrunA17Chr1g0156771	MtrunA17Chr1g0155341	MtrunA17Chr1g0148061	MtrunA17Chr1g0147481	MtrunA17Chr1g0147581	MtrunA17Chr1g0146751	MtrunA17Chr0c10g0493591	MtrunA17Chr1g0151761
MtrunA17Chr1g0159971	MtrunA17Chr1g0158571	MtrunA17Chr2g0302532	MtrunA17Chr1g0184041	MtrunA17Chr2g0295441	MtrunA17Chr2g0293921	MtrunA17Chr2g0306772	MtrunA17Chr2g0333591		MtrunA17Chr1g0157661	MtrunA17Chr1g0155491	MtrunA17Chr1g0148131	MtrunA17Chr1g0147491	MtrunA17Chr1g0147591	MtrunA17Chr1g0146921	MtrunA17Chr0c10g0493591	MtrunA17Chr1g0152031
MtrunA17Chr1g0160201	MtrunA17Chr1g0158731	MtrunA17Chr2g0302931	MtrunA17Chr1g0184121	MtrunA17Chr2g0298001	MtrunA17Chr2g0294041	MtrunA17Chr2g0306981	MtrunA17Chr3g0078251		MtrunA17Chr1g0157951	MtrunA17Chr1g0155561	MtrunA17Chr1g0148221	MtrunA17Chr1g0147691	MtrunA17Chr1g0148271	MtrunA17Chr1g0147041	MtrunA17Chr0c10g0493611	MtrunA17Chr1g0152591
MtrunA17Chr1g0160211	MtrunA17Chr1g0158741	MtrunA17Chr2g0303381	MtrunA17Chr1g0184421	MtrunA17Chr2g0299531	MtrunA17Chr2g0294761	MtrunA17Chr2g0307201	MtrunA17Chr3g0080951		MtrunA17Chr1g0158051	MtrunA17Chr1g0155641	MtrunA17Chr1g0148231	MtrunA17Chr1g0147851	MtrunA17Chr1g0148362	MtrunA17Chr1g0147151	MtrunA17Chr0c10g0493601	MtrunA17Chr1g0153061
MtrunA17Chr1g0160411	MtrunA17Chr1g0159151	MtrunA17Chr2g0303741	MtrunA17Chr1g0184791	MtrunA17Chr2g0299533	MtrunA17Chr2g0296091	MtrunA17Chr2g0307651	MtrunA17Chr3g0080961		MtrunA17Chr1g0158231	MtrunA17Chr1g0155721	MtrunA17Chr1g0149201	MtrunA17Chr1g0148041	MtrunA17Chr1g0148631	MtrunA17Chr1g1000057	MtrunA17Chr1g0148521	MtrunA17Chr1g0153161
MtrunA17Chr1g0160701	MtrunA17Chr1g0159321	MtrunA17Chr2g0304311	MtrunA17Chr1g0184931	MtrunA17Chr2g0300121	MtrunA17Chr2g0300111	MtrunA17Chr2g0309401	MtrunA17Chr3g0080991		MtrunA17Chr1g0158281	MtrunA17Chr1g0155731	MtrunA17Chr1g0149401	MtrunA17Chr1g0148081	MtrunA17Chr1g0149511	MtrunA17Chr1g0147511	MtrunA17Chr1g1000162	MtrunA17Chr1g0153221
MtrunA17Chr1g0161661	MtrunA17Chr1g1000850	MtrunA17Chr2g0304361	MtrunA17Chr1g0185121	MtrunA17Chr2g0300131	MtrunA17Chr2g0300121	MtrunA17Chr2g0310551	MtrunA17Chr3g0083061		MtrunA17Chr1g0158271	MtrunA17Chr1g0155741	MtrunA17Chr1g0149991	MtrunA17Chr1g0148141	MtrunA17Chr1g0149821	MtrunA17Chr1g0147521	MtrunA17Chr1g0148961	MtrunA17Chr1g0153651
MtrunA17Chr1g0161771	MtrunA17Chr1g0159571	MtrunA17Chr2g0304691	MtrunA17Chr1g0185181	MtrunA17Chr2g0300451	MtrunA17Chr2g0300131	MtrunA17Chr2g0310561	MtrunA17Chr3g0085701		MtrunA17Chr1g0158641	MtrunA17Chr1g0155881	MtrunA17Chr1g0150431	MtrunA17Chr1g0148151	MtrunA17Chr1g0149981	MtrunA17Chr1g0147601	MtrunA17Chr1g0148971	MtrunA17Chr1g0153981
MtrunA17Chr1g0162071	MtrunA17Chr1g0159721	MtrunA17Chr2g0304931	MtrunA17Chr1g0185341	MtrunA17Chr2g0301992	MtrunA17Chr2g0300491	MtrunA17Chr2g0311481	MtrunA17Chr3g0086081		MtrunA17Chr1g0158951	MtrunA17Chr1g0155951	MtrunA17Chr1g0150421	MtrunA17Chr1g0148191	MtrunA17Chr1g0150121	MtrunA17Chr1g0147811	MtrunA17Chr1g0149391	MtrunA17Chr1g0154561
MtrunA17Chr1g0162221	MtrunA17Chr1g0159921	MtrunA17Chr2g0305021	MtrunA17Chr1g0185421	MtrunA17Chr2g0301992	MtrunA17Chr2g1006563	MtrunA17Chr2g0312601	MtrunA17Chr3g0086161		MtrunA17Chr1g0158961	MtrunA17Chr1g0156021	MtrunA17Chr1g0150561	MtrunA17Chr1g0148221	MtrunA17Chr1g0150542	MtrunA17Chr1g0147821	MtrunA17Chr1g0149811	MtrunA17Chr1g0154651
MtrunA17Chr1g0162211	MtrunA17Chr1g0159961	MtrunA17Chr2g0305221	MtrunA17Chr1g0185431	MtrunA17Chr2g0302931	MtrunA17Chr2g0301992	MtrunA17Chr2g0325152	MtrunA17Chr3g0090622		MtrunA17Chr1g0159141	MtrunA17Chr1g0156121	MtrunA17Chr1g0150671	MtrunA17Chr1g0148261	MtrunA17Chr1g0150551	MtrunA17Chr1g0147851	MtrunA17Chr1g0151651	MtrunA17Chr1g0154801
MtrunA17Chr1g0162551	MtrunA17Chr1g0160271	MtrunA17Chr2g0305331	MtrunA17Chr1g0185841	MtrunA17Chr2g0303891	MtrunA17Chr2g0302661	MtrunA17Chr2g0331161	MtrunA17Chr3g0090701		MtrunA17Chr1g0159221	MtrunA17Chr1g0156271	MtrunA17Chr1g0150731	MtrunA17Chr1g0148371	MtrunA17Chr1g0151181	MtrunA17Chr1g0147981	MtrunA17Chr1g0152051	MtrunA17Chr1g0154811
MtrunA17Chr1g0163011	MtrunA17Chr1g0160451	MtrunA17Chr2g0305581	MtrunA17Chr1g0186391	MtrunA17Chr2g0304281	MtrunA17Chr2g0304361	MtrunA17Chr3g0077141	MtrunA17Chr3g0090811		MtrunA17Chr1g0159321	MtrunA17Chr1g0156521	MtrunA17Chr1g0151141	MtrunA17Chr1g0148541	MtrunA17Chr1g0151361	MtrunA17Chr1g0148041	MtrunA17Chr1g0152581	MtrunA17Chr1g0154821
MtrunA17Chr1g0163731	MtrunA17Chr1g0160791	MtrunA17Chr2g0305651	MtrunA17Chr1g0187571	MtrunA17Chr2g0304311	MtrunA17Chr2g0304611	MtrunA17Chr3g0077341	MtrunA17Chr3g0092621		MtrunA17Chr1g0159381	MtrunA17Chr1g0156611	MtrunA17Chr1g0151161	MtrunA17Chr1g0148741	MtrunA17Chr1g0151461	MtrunA17Chr1g0148211	MtrunA17Chr1g0152591	MtrunA17Chr1g0154831
MtrunA17Chr1g0164441	MtrunA17Chr1g0160901	MtrunA17Chr2g0305661	MtrunA17Chr1g0188741	MtrunA17Chr2g0304621	MtrunA17Chr2g0304621	MtrunA17Chr3g0083061	MtrunA17Chr3g0094181		MtrunA17Chr1g0159371	MtrunA17Chr1g0156771	MtrunA17Chr1g0151162	MtrunA17Chr1g0149061	MtrunA17Chr1g0151651	MtrunA17Chr1g0148231	MtrunA17Chr1g0153221	MtrunA17Chr1g0154841
MtrunA17Chr1g0164461	MtrunA17Chr1g0160891	MtrunA17Chr2g0305941	MtrunA17Chr1g0189381	MtrunA17Chr2g0305281	MtrunA17Chr2g0304671	MtrunA17Chr3g0083061	MtrunA17Chr3g0094271		MtrunA17Chr1g0159591	MtrunA17Chr1g0156791	MtrunA17Chr1g0151171	MtrunA17Chr1g0149191	MtrunA17Chr1g0151671	MtrunA17Chr1g0148301	MtrunA17Chr1g0153241	MtrunA17Chr1g0155891
MtrunA17Chr1g0164721	MtrunA17Chr1g0161021	MtrunA17Chr2g0306081	MtrunA17Chr1g0189781	MtrunA17Chr2g0305291	MtrunA17Chr2g0304681	MtrunA17Chr3g0086172	MtrunA17Chr3g0094391		MtrunA17Chr1g0159621	MtrunA17Chr1g0157061	MtrunA17Chr1g0151321	MtrunA17Chr1g0149201	MtrunA17Chr1g0153221	MtrunA17Chr1g0148311	MtrunA17Chr1g0154101	MtrunA17Chr1g0156021
MtrunA17Chr1g0165071	MtrunA17Chr1g0161111	MtrunA17Chr2g0306171	MtrunA17Chr1g0190081	MtrunA17Chr2g0305321	MtrunA17Chr2g0305291	MtrunA17Chr3g0090622	MtrunA17Chr3g0094911		MtrunA17Chr1g0159881	MtrunA17Chr1g0157211	MtrunA17Chr1g0151651	MtrunA17Chr1g0149391	MtrunA17Chr1g0153241	MtrunA17Chr1g0148321	MtrunA17Chr1g0154811	MtrunA17Chr1g0156521
MtrunA17Chr1g0165072	MtrunA17Chr1g0161591	MtrunA17Chr2g0306451	MtrunA17Chr1g0190471	MtrunA17Chr2g0305461	MtrunA17Chr2g0305511	MtrunA17Chr3g0090701	MtrunA17Chr3g0094921		MtrunA17Chr1g0159891	MtrunA17Chr1g0157401	MtrunA17Chr1g0151661	MtrunA17Chr1g0149451	MtrunA17Chr1g0154061	MtrunA17Chr1g0148361	MtrunA17Chr1g0154821	MtrunA17Chr1g0156821
MtrunA17Chr1g0165081	MtrunA17Chr1g0161611	MtrunA17Chr2g0306772	MtrunA17Chr1g0191631	MtrunA17Chr2g0305581	MtrunA17Chr2g0305581	MtrunA17Chr3g0090721	MtrunA17Chr3g0094931		MtrunA17Chr1g0159901	MtrunA17Chr1g0157461	MtrunA17Chr1g0151671	MtrunA17Chr1g0149581	MtrunA17Chr1g0154071	MtrunA17Chr1g0148421	MtrunA17Chr1g0154831	MtrunA17Chr1g0157371
MtrunA17Chr1g0165191	MtrunA17Chr1g0161641	MtrunA17Chr2g0306871	MtrunA17Chr1g1003386	MtrunA17Chr2g0305651	MtrunA17Chr2g0305641	MtrunA17Chr3g0090731	MtrunA17Chr3g0094941		MtrunA17Chr1g0159911	MtrunA17Chr1g0157491	MtrunA17Chr1g0152011	MtrunA17Chr1g0149661	MtrunA17Chr1g0154051	MtrunA17Chr1g0148521	MtrunA17Chr1g0154851	MtrunA17Chr1g0157511
MtrunA17Chr1g0166511	MtrunA17Chr1g0161671	MtrunA17Chr2g0306981	MtrunA17Chr1g0191931	MtrunA17Chr2g0305741	MtrunA17Chr2g0305741	MtrunA17Chr3g0090741	MtrunA17Chr3g0094951		MtrunA17Chr1g0160201	MtrunA17Chr1g0157521	MtrunA17Chr1g0152031	MtrunA17Chr1g0149681	MtrunA17Chr1g0154441	MtrunA17Chr1g0148561	MtrunA17Chr1g0154841	MtrunA17Chr1g0158081
MtrunA17Chr1g0166711	MtrunA17Chr1g0161801	MtrunA17Chr2g0306981	MtrunA17Chr1g0192551	MtrunA17Chr2g0305741	MtrunA17Chr2g0305801	MtrunA17Chr3g0090751	MtrunA17Chr3g0094971		MtrunA17Chr1g0160591	MtrunA17Chr1g0157671	MtrunA17Chr1g0152241	MtrunA17Chr1g0149751	MtrunA17Chr1g0154451	MtrunA17Chr1g0148571	MtrunA17Chr1g0156511	MtrunA17Chr1g0158301
MtrunA17Chr1g0166771	MtrunA17Chr1g0161791	MtrunA17Chr2g0309671	MtrunA17Chr1g0192961	MtrunA17Chr2g0305971	MtrunA17Chr2g0305971	MtrunA17Chr3g0090761	MtrunA17Chr3g0094981		MtrunA17Chr1g0160621	MtrunA17Chr1g0157681	MtrunA17Chr1g0152661	MtrunA17Chr1g0149851	MtrunA17Chr1g0154671	MtrunA17Chr1g0148771	MtrunA17Chr1g0157261	MtrunA17Chr1g0159741
MtrunA17Chr1g0166801	MtrunA17Chr1g0162021	MtrunA17Chr2g0310361	MtrunA17Chr1g0193161	MtrunA17Chr2g0305981	MtrunA17Chr2g0306041	MtrunA17Chr3g0090771	MtrunA17Chr3g0094961		MtrunA17Chr1g0160671	MtrunA17Chr1g0157731	MtrunA17Chr1g0152911	MtrunA17Chr1g0149861	MtrunA17Chr1g0154741	MtrunA17Chr1g0148791	MtrunA17Chr1g0157371	MtrunA17Chr1g0159981
MtrunA17Chr1g0167451	MtrunA17Chr1g0162201	MtrunA17Chr2g0310371	MtrunA17Chr1g0193991	MtrunA17Chr2g0306091	MtrunA17Chr2g0306051	MtrunA17Chr3g0090803	MtrunA17Chr3g0095321		MtrunA17Chr1g0160741	MtrunA17Chr1g0157821	MtrunA17Chr1g0153101	MtrunA17Chr1g0149971	MtrunA17Chr1g0154811	MtrunA17Chr1g0149191	MtrunA17Chr1g0157511	MtrunA17Chr1g0160601
MtrunA17Chr1g0167461	MtrunA17Chr1g0162241	MtrunA17Chr2g0310551	MtrunA17Chr1g0194841	MtrunA17Chr2g0306171	MtrunA17Chr2g0306061	MtrunA17Chr3g0090781	MtrunA17Chr3g0096521		MtrunA17Chr1g0160751	MtrunA17Chr1g0157881	MtrunA17Chr1g0153111	MtrunA17Chr1g0150421	MtrunA17Chr1g0154821	MtrunA17Chr1g0149581	MtrunA17Chr1g0158051	MtrunA17Chr1g0160611
MtrunA17Chr1g1001341	MtrunA17Chr1g0162281	MtrunA17Chr2g0311391	MtrunA17Chr1g0196251	MtrunA17Chr2g0306181	MtrunA17Chr2g0306181	MtrunA17Chr3g0090791	MtrunA17Chr3g0096731		MtrunA17Chr1g0161581	MtrunA17Chr1g0157911	MtrunA17Chr1g0153221	MtrunA17Chr1g0150501	MtrunA17Chr1g0154801	MtrunA17Chr1g0149711	MtrunA17Chr1g0158191	MtrunA17Chr1g0160721
MtrunA17Chr1g0167791	MtrunA17Chr1g0162311	MtrunA17Chr2g0312601	MtrunA17Chr1g0196841	MtrunA17Chr2g0306251	MtrunA17Chr2g0306241	MtrunA17Chr3g0090801	MtrunA17Chr3g0096931		MtrunA17Chr1g0161621	MtrunA17Chr1g0157951	MtrunA17Chr1g0153241	MtrunA17Chr1g0150701	MtrunA17Chr1g0154821	MtrunA17Chr1g0149981	MtrunA17Chr1g0160591	MtrunA17Chr1g0160931
MtrunA17Chr1g0167801	MtrunA17Chr1g0162681	MtrunA17Chr2g0316361	MtrunA17Chr1g0197061	MtrunA17Chr2g0306271	MtrunA17Chr2g0306251	MtrunA17Chr3g0090802	MtrunA17Chr3g0096981		MtrunA17Chr1g0161611	MtrunA17Chr1g0158011	MtrunA17Chr1g0153231	MtrunA17Chr1g0150741	MtrunA17Chr1g0154831	MtrunA17Chr1g0149971	MtrunA17Chr1g0160611	MtrunA17Chr1g0161091
MtrunA17Chr1g0167931	MtrunA17Chr1g0162971	MtrunA17Chr2g0317011	MtrunA17Chr1g0197181	MtrunA17Chr2g0306511	MtrunA17Chr2g0306271	MtrunA17Chr3g0090831	MtrunA17Chr3g0097651		MtrunA17Chr1g0161721	MtrunA17Chr1g0158021	MtrunA17Chr1g0153381	MtrunA17Chr1g0150921	MtrunA17Chr1g0154851	MtrunA17Chr1g0149991	MtrunA17Chr1g0160721	MtrunA17Chr1g0161101
MtrunA17Chr1g0168301	MtrunA17Chr1g0163081	MtrunA17Chr2g0320391	MtrunA17Chr1g0197201	MtrunA17Chr2g0306772	MtrunA17Chr2g0306441	MtrunA17Chr3g0090841	MtrunA17Chr3g0099871		MtrunA17Chr1g0161731	MtrunA17Chr1g0158041	MtrunA17Chr1g0153621	MtrunA17Chr1g0150961	MtrunA17Chr1g0154841	MtrunA17Chr1g0150121	MtrunA17Chr1g0160731	MtrunA17Chr1g0161881
MtrunA17Chr1g0168311	MtrunA17Chr1g0163111	MtrunA17Chr2g0320401	MtrunA17Chr1g0197831	MtrunA17Chr2g0306772	MtrunA17Chr2g0306511	MtrunA17Chr3g0092881	MtrunA17Chr3g0100861		MtrunA17Chr1g0161761	MtrunA17Chr1g0158071	MtrunA17Chr1g0153631	MtrunA17Chr1g0151051	MtrunA17Chr1g0155751	MtrunA17Chr1g0150141	MtrunA17Chr1g0161111	MtrunA17Chr1g0162521
MtrunA17Chr1g0168321	MtrunA17Chr1g0163201	MtrunA17Chr2g0320401	MtrunA17Chr1g0197851	MtrunA17Chr2g0307201	MtrunA17Chr2g0306611	MtrunA17Chr3g0093551	MtrunA17Chr3g0100871		MtrunA17Chr1g0161771	MtrunA17Chr1g0158081	MtrunA17Chr1g0153941	MtrunA17Chr1g0151061	MtrunA17Chr1g0155821	MtrunA17Chr1g0150221	MtrunA17Chr1g0162821	MtrunA17Chr1g0163651
MtrunA17Chr1g0168691	MtrunA17Chr1g0163321	MtrunA17Chr2g0320471	MtrunA17Chr1g0197861	MtrunA17Chr2g0307401	MtrunA17Chr2g0307201	MtrunA17Chr3g0094391	MtrunA17Chr3g0100881		MtrunA17Chr1g0161811	MtrunA17Chr1g0158091	MtrunA17Chr1g0154061	MtrunA17Chr1g0151141	MtrunA17Chr1g0155841	MtrunA17Chr1g0150271	MtrunA17Chr1g0162951	MtrunA17Chr1g0164141
MtrunA17Chr1g0169071	MtrunA17Chr1g0163421	MtrunA17Chr2g0320481	MtrunA17Chr1g0198091	MtrunA17Chr2g0309671	MtrunA17Chr2g0308081	MtrunA17Chr3g0094911	MtrunA17Chr3g0101321		MtrunA17Chr1g0162031	MtrunA17Chr1g0158191	MtrunA17Chr1g0154071	MtrunA17Chr1g0151391	MtrunA17Chr1g0156331	MtrunA17Chr1g0150411	MtrunA17Chr1g0163721	MtrunA17Chr1g0164621
MtrunA17Chr1g0169091	MtrunA17Chr1g0163431	MtrunA17Chr2g0325152	MtrunA17Chr1g0199321	MtrunA17Chr2g0311391	MtrunA17Chr2g0308871	MtrunA17Chr3g0094941	MtrunA17Chr3g0108441		MtrunA17Chr1g0162271	MtrunA17Chr1g0158201	MtrunA17Chr1g0154051	MtrunA17Chr1g0151541	MtrunA17Chr1g1000674	MtrunA17Chr1g0150451	MtrunA17Chr1g0163711	MtrunA17Chr1g0164781
MtrunA17Chr1g0169161	MtrunA17Chr1g0163441	MtrunA17Chr2g1008720	MtrunA17Chr1g0199911	MtrunA17Chr2g0312601	MtrunA17Chr2g1007624	MtrunA17Chr3g0094921	MtrunA17Chr3g0108451		MtrunA17Chr1g0162341	MtrunA17Chr1g0158571	MtrunA17Chr1g0154811	MtrunA17Chr1g0151641	MtrunA17Chr1g0156531	MtrunA17Chr1g0150541	MtrunA17Chr1g0163963	MtrunA17Chr1g0165071
MtrunA17Chr1g0169151	MtrunA17Chr1g0163491	MtrunA17Chr2g0331151	MtrunA17Chr1g0200711	MtrunA17Chr2g0318121	MtrunA17Chr2g0310341	MtrunA17Chr3g0094961	MtrunA17Chr3g0108461		MtrunA17Chr1g0162651	MtrunA17Chr1g0158651	MtrunA17Chr1g0154821	MtrunA17Chr1g0151701	MtrunA17Chr1g0156751	MtrunA17Chr1g0150701	MtrunA17Chr1g0164141	MtrunA17Chr1g0165072
MtrunA17Chr1g0169831	MtrunA17Chr1g0163561	MtrunA17Chr2g0331161	MtrunA17Chr1g0202531	MtrunA17Chr2g0322901	MtrunA17Chr2g0310561	MtrunA17Chr3g0094921	MtrunA17Chr3g0108471		MtrunA17Chr1g0162641	MtrunA17Chr1g0158661	MtrunA17Chr1g0154831	MtrunA17Chr1g0151811	MtrunA17Chr1g0157431	MtrunA17Chr1g0151051	MtrunA17Chr1g0165061	MtrunA17Chr1g0165111
MtrunA17Chr1g0169881	MtrunA17Chr1g0163741	MtrunA17Chr3g0077141	MtrunA17Chr1g0202521	MtrunA17Chr2g0331151	MtrunA17Chr2g0311481	MtrunA17Chr3g0094931	MtrunA17Chr3g0108481		MtrunA17Chr1g0162671	MtrunA17Chr1g0158821	MtrunA17Chr1g0154851	MtrunA17Chr1g0152001	MtrunA17Chr1g0157871	MtrunA17Chr1g0151061	MtrunA17Chr1g0165071	MtrunA17Chr1g0165121
MtrunA17Chr1g0169891	MtrunA17Chr1g0163761	MtrunA17Chr3g0077731	MtrunA17Chr1g0202911	MtrunA17Chr2g0331161	MtrunA17Chr2g0311671	MtrunA17Chr3g0094951	MtrunA17Chr3g0108491		MtrunA17Chr1g0163361	MtrunA17Chr1g0158861	MtrunA17Chr1g0154841	MtrunA17Chr1g0152061	MtrunA17Chr1g0158191	MtrunA17Chr1g0151411	MtrunA17Chr1g0165072	MtrunA17Chr1g0165201
MtrunA17Chr1g1001515	MtrunA17Chr1g0163791	MtrunA17Chr3g0077751	MtrunA17Chr1g0202891	MtrunA17Chr2g0331903	MtrunA17Chr2g0311761	MtrunA17Chr3g0095121	MtrunA17Chr3g0108811		MtrunA17Chr1g0163371	MtrunA17Chr1g0158891	MtrunA17Chr1g0154791	MtrunA17Chr1g0152191	MtrunA17Chr1g0159011	MtrunA17Chr1g0151651	MtrunA17Chr1g0165081	MtrunA17Chr1g0165351
MtrunA17Chr1g0170021	MtrunA17Chr1g0163851	MtrunA17Chr3g0077891	MtrunA17Chr1g0203461	MtrunA17Chr3g0077761	MtrunA17Chr2g0313591	MtrunA17Chr3g0095131	MtrunA17Chr3g0110591		MtrunA17Chr1g0163441	MtrunA17Chr1g0158951	MtrunA17Chr1g0154801	MtrunA17Chr1g0152241	MtrunA17Chr1g0159031	MtrunA17Chr1g0151761	MtrunA17Chr1g0165151	MtrunA17Chr1g0165651
MtrunA17Chr1g0170011	MtrunA17Chr1g0163881	MtrunA17Chr3g0079461	MtrunA17Chr1g0203821	MtrunA17Chr3g0077961	MtrunA17Chr2g0314241	MtrunA17Chr3g0095141	MtrunA17Chr3g0110601		MtrunA17Chr1g0163451	MtrunA17Chr1g0159021	MtrunA17Chr1g0155501	MtrunA17Chr1g0152391	MtrunA17Chr1g0159061	MtrunA17Chr1g0151801	MtrunA17Chr1g0165421	MtrunA17Chr1g0165841
MtrunA17Chr1g0170071	MtrunA17Chr1g0163891	MtrunA17Chr3g0080021	MtrunA17Chr1g0204731	MtrunA17Chr3g0079151	MtrunA17Chr2g0316931	MtrunA17Chr3g0096771	MtrunA17Chr3g0112341		MtrunA17Chr1g0163671	MtrunA17Chr1g0159131	MtrunA17Chr1g0155511	MtrunA17Chr1g0152401	MtrunA17Chr1g0159361	MtrunA17Chr1g0151901	MtrunA17Chr1g1001339	MtrunA17Chr1g0166241
MtrunA17Chr1g0170131	MtrunA17Chr1g0163931	MtrunA17Chr3g0082212	MtrunA17Chr1g0204831	MtrunA17Chr3g0079952	MtrunA17Chr2g0316941	MtrunA17Chr3g0097661	MtrunA17Chr3g0115531		MtrunA17Chr1g0163963	MtrunA17Chr1g0159141	MtrunA17Chr1g0155581	MtrunA17Chr1g0152511	MtrunA17Chr1g0159391	MtrunA17Chr1g0151991	MtrunA17Chr1g0167631	MtrunA17Chr1g0166381
MtrunA17Chr1g0170121	MtrunA17Chr1g0164011	MtrunA17Chr3g0082221	MtrunA17Chr1g0205892	MtrunA17Chr3g0080501	MtrunA17Chr2g0319332	MtrunA17Chr3g0097681	MtrunA17Chr3g1012806		MtrunA17Chr1g0164611	MtrunA17Chr1g0159151	MtrunA17Chr1g0155731	MtrunA17Chr1g0152561	MtrunA17Chr1g0160201	MtrunA17Chr1g0152001	MtrunA17Chr1g0167771	MtrunA17Chr1g0166781
MtrunA17Chr1g0170181	MtrunA17Chr1g0164131	MtrunA17Chr3g0083061	MtrunA17Chr1g0206111	MtrunA17Chr3g0082212	MtrunA17Chr2g0321481	MtrunA17Chr3g0100871	MtrunA17Chr3g0123271		MtrunA17Chr1g0164831	MtrunA17Chr1g0159311	MtrunA17Chr1g0155741	MtrunA17Chr1g0152711	MtrunA17Chr1g0160211	MtrunA17Chr1g0152501	MtrunA17Chr1g0168011	MtrunA17Chr1g0167421
MtrunA17Chr1g0170471	MtrunA17Chr1g0164141	MtrunA17Chr3g0084571	MtrunA17Chr1g0208171	MtrunA17Chr3g0082221	MtrunA17Chr2g0321471	MtrunA17Chr3g0100861	MtrunA17Chr3g1013276		MtrunA17Chr1g0164901	MtrunA17Chr1g0159321	MtrunA17Chr1g0155721	MtrunA17Chr1g0152721	MtrunA17Chr1g0160221	MtrunA17Chr1g0152641	MtrunA17Chr1g0168021	MtrunA17Chr1g0167681
MtrunA17Chr1g0170461	MtrunA17Chr1g0164151	MtrunA17Chr3g0085571	MtrunA17Chr1g0208431	MtrunA17Chr3g0083191	MtrunA17Chr2g0326391	MtrunA17Chr3g0100881	MtrunA17Chr3g0124431		MtrunA17Chr1g0164951	MtrunA17Chr1g1000850	MtrunA17Chr1g0155811	MtrunA17Chr1g0152911	MtrunA17Chr1g0160591	MtrunA17Chr1g0152661	MtrunA17Chr1g0169281	MtrunA17Chr1g0168121
MtrunA17Chr1g0170541	MtrunA17Chr1g0164171	MtrunA17Chr3g0086141	MtrunA17Chr1g0209361	MtrunA17Chr3g0084471	MtrunA17Chr2g0326651	MtrunA17Chr3g0105231	MtrunA17Chr3g0126011		MtrunA17Chr1g0165072	MtrunA17Chr1g0159341	MtrunA17Chr1g0155801	MtrunA17Chr1g0153431	MtrunA17Chr1g0160611	MtrunA17Chr1g0152821	MtrunA17Chr1g0169351	MtrunA17Chr1g0168131
MtrunA17Chr1g0170531	MtrunA17Chr1g0164231	MtrunA17Chr3g0086171	MtrunA17Chr1g0209391	MtrunA17Chr3g0085601	MtrunA17Chr2g0331491	MtrunA17Chr3g0108051	MtrunA17Chr3g0132611		MtrunA17Chr1g0165081	MtrunA17Chr1g0159381	MtrunA17Chr1g0155821	MtrunA17Chr1g0153441	MtrunA17Chr1g0161091	MtrunA17Chr1g0152831	MtrunA17Chr1g0169681	MtrunA17Chr1g0168161
MtrunA17Chr1g0170551	MtrunA17Chr1g0164851	MtrunA17Chr3g0086161	MtrunA17Chr1g0210041	MtrunA17Chr3g0086141	MtrunA17Chr2g0332521	MtrunA17Chr3g0108451	MtrunA17Chr3g0133931		MtrunA17Chr1g0165151	MtrunA17Chr1g0159441	MtrunA17Chr1g0155841	MtrunA17Chr1g0153681	MtrunA17Chr1g0161721	MtrunA17Chr1g0153011	MtrunA17Chr1g0169801	MtrunA17Chr1g0168721
MtrunA17Chr1g0170961	MtrunA17Chr1g0164891	MtrunA17Chr3g0086172	MtrunA17Chr1g0210301	MtrunA17Chr3g0086172	MtrunA17Chr3g0080951	MtrunA17Chr3g0108471	MtrunA17Chr3g0144501		MtrunA17Chr1g0165191	MtrunA17Chr1g0159501	MtrunA17Chr1g0156751	MtrunA17Chr1g0153791	MtrunA17Chr1g0161801	MtrunA17Chr1g0153181	MtrunA17Chr1g0169891	MtrunA17Chr1g0168851
MtrunA17Chr1g0171661	MtrunA17Chr1g0164981	MtrunA17Chr3g0088231	MtrunA17Chr1g0210331	MtrunA17Chr3g0088371	MtrunA17Chr3g0081521	MtrunA17Chr3g0108461	MtrunA17Chr4g0000001		MtrunA17Chr1g0166241	MtrunA17Chr1g0159681	MtrunA17Chr1g0156761	MtrunA17Chr1g0153801	MtrunA17Chr1g0161811	MtrunA17Chr1g0153191	MtrunA17Chr1g0170111	MtrunA17Chr1g0168931
MtrunA17Chr1g0171811	MtrunA17Chr1g0165021	MtrunA17Chr3g0090622	MtrunA17Chr1g0210501	MtrunA17Chr3g0090622	MtrunA17Chr3g0082231	MtrunA17Chr3g0108481	MtrunA17Chr4g0000621		MtrunA17Chr1g0166271	MtrunA17Chr1g0159781	MtrunA17Chr1g0157071	MtrunA17Chr1g0153871	MtrunA17Chr1g0162031	MtrunA17Chr1g0153451	MtrunA17Chr1g0170131	MtrunA17Chr1g0169261
MtrunA17Chr1g1001766	MtrunA17Chr1g0165011	MtrunA17Chr3g0090731	MtrunA17Chr1g0210561	MtrunA17Chr3g0090622	MtrunA17Chr3g0083251	MtrunA17Chr3g0108491	MtrunA17Chr4g0015841		MtrunA17Chr1g0166701	MtrunA17Chr1g0159801	MtrunA17Chr1g0157941	MtrunA17Chr1g0153991	MtrunA17Chr1g0162631	MtrunA17Chr1g0153571	MtrunA17Chr1g0170121	MtrunA17Chr1g0169271
MtrunA17Chr1g0172921	MtrunA17Chr1g0165071	MtrunA17Chr3g0090741	MtrunA17Chr1g0211551	MtrunA17Chr3g0090721	MtrunA17Chr3g0085221	MtrunA17Chr3g0116291	MtrunA17Chr4g0015931		MtrunA17Chr1g0166711	MtrunA17Chr1g0159831	MtrunA17Chr1g0157951	MtrunA17Chr1g0154031	MtrunA17Chr1g0162931	MtrunA17Chr1g0153761	MtrunA17Chr1g0170491	MtrunA17Chr1g0169321
MtrunA17Chr1g1001792	MtrunA17Chr1g0165072	MtrunA17Chr3g0090751	MtrunA17Chr1g0212861	MtrunA17Chr3g0090731	MtrunA17Chr3g0085471	MtrunA17Chr3g0116292	MtrunA17Chr4g0015941		MtrunA17Chr1g0166721	MtrunA17Chr1g0159871	MtrunA17Chr1g0157961	MtrunA17Chr1g0154041	MtrunA17Chr1g0162951	MtrunA17Chr1g0153771	MtrunA17Chr1g0170501	MtrunA17Chr1g0170011
MtrunA17Chr1g0173311	MtrunA17Chr1g0165081	MtrunA17Chr3g0090761	MtrunA17Chr1g0212851	MtrunA17Chr3g0090741	MtrunA17Chr3g0086081	MtrunA17Chr3g0128491	MtrunA17Chr4g0015951		MtrunA17Chr1g0167301	MtrunA17Chr1g0160111	MtrunA17Chr1g0158131	MtrunA17Chr1g0154401	MtrunA17Chr1g0163671	MtrunA17Chr1g0153801	MtrunA17Chr1g0170551	MtrunA17Chr1g1001515
MtrunA17Chr1g0173321	MtrunA17Chr1g0165221	MtrunA17Chr3g0090771	MtrunA17Chr1g0212891	MtrunA17Chr3g0090751	MtrunA17Chr3g0086171	MtrunA17Chr3g0133061	MtrunA17Chr4g0015961		MtrunA17Chr1g0167311	MtrunA17Chr1g0160161	MtrunA17Chr1g0158261	MtrunA17Chr1g0154471	MtrunA17Chr1g0163731	MtrunA17Chr1g0153861	MtrunA17Chr1g1001569	MtrunA17Chr1g0170091
MtrunA17Chr1g0173331	MtrunA17Chr1g0165341	MtrunA17Chr3g0090803	MtrunA17Chr1g0212981	MtrunA17Chr3g0090761	MtrunA17Chr3g0087681	MtrunA17Chr3g0133234	MtrunA17Chr4g0016121		MtrunA17Chr1g0167891	MtrunA17Chr1g0160181	MtrunA17Chr1g0158641	MtrunA17Chr1g0154791	MtrunA17Chr1g0163781	MtrunA17Chr1g0153971	MtrunA17Chr1g0171421	MtrunA17Chr1g0170181
MtrunA17Chr1g0173481	MtrunA17Chr1g0165701	MtrunA17Chr3g0090781	MtrunA17Chr1g0213091	MtrunA17Chr3g0090771	MtrunA17Chr3g0088371	MtrunA17Chr3g0133941	MtrunA17Chr4g0016141		MtrunA17Chr1g0167881	MtrunA17Chr1g0160251	MtrunA17Chr1g0158741	MtrunA17Chr1g0154801	MtrunA17Chr1g0163791	MtrunA17Chr1g0154011	MtrunA17Chr1g0171602	MtrunA17Chr1g0170191
MtrunA17Chr1g0173531	MtrunA17Chr1g0166101	MtrunA17Chr3g0090791	MtrunA17Chr1g0213471	MtrunA17Chr3g0090803	MtrunA17Chr3g0088581	MtrunA17Chr3g0139181	MtrunA17Chr4g0016971		MtrunA17Chr1g0168221	MtrunA17Chr1g0160561	MtrunA17Chr1g0158961	MtrunA17Chr1g0154811	MtrunA17Chr1g0163963	MtrunA17Chr1g0154051	MtrunA17Chr1g0171971	MtrunA17Chr1g0170491
MtrunA17Chr1g0173621	MtrunA17Chr1g0166241	MtrunA17Chr3g0090801	MtrunA17Chr1g0213461	MtrunA17Chr3g0090781	MtrunA17Chr3g0088591	MtrunA17Chr4g0000001	MtrunA17Chr4g0016981		MtrunA17Chr1g0168301	MtrunA17Chr1g0160661	MtrunA17Chr1g0159041	MtrunA17Chr1g0154821	MtrunA17Chr1g0164231	MtrunA17Chr1g0154101	MtrunA17Chr1g0171961	MtrunA17Chr1g0170501
MtrunA17Chr1g0174121	MtrunA17Chr1g0166351	MtrunA17Chr3g0090802	MtrunA17Chr1g0213691	MtrunA17Chr3g0090791	MtrunA17Chr3g0089051	MtrunA17Chr4g0000011	MtrunA17Chr4g0016991		MtrunA17Chr1g0168551	MtrunA17Chr1g0160691	MtrunA17Chr1g0159051	MtrunA17Chr1g0154831	MtrunA17Chr1g0164301	MtrunA17Chr1g0154131	MtrunA17Chr1g0172071	MtrunA17Chr1g0170921
MtrunA17Chr1g0174351	MtrunA17Chr1g0166541	MtrunA17Chr3g0090831	MtrunA17Chr1g0213811	MtrunA17Chr3g0090801	MtrunA17Chr3g0089061	MtrunA17Chr4g0000601	MtrunA17Chr4g0017001		MtrunA17Chr1g0168541	MtrunA17Chr1g0160721	MtrunA17Chr1g0159061	MtrunA17Chr1g0154841	MtrunA17Chr1g0164881	MtrunA17Chr1g0154241	MtrunA17Chr1g0172122	MtrunA17Chr1g0171602
MtrunA17Chr1g0174571	MtrunA17Chr1g0166531	MtrunA17Chr3g0090841	MtrunA17Chr2g0276761	MtrunA17Chr3g0090802	MtrunA17Chr3g0089211	MtrunA17Chr4g0000602	MtrunA17Chr4g0017011		MtrunA17Chr1g0168961	MtrunA17Chr1g0160731	MtrunA17Chr1g0159141	MtrunA17Chr1g0155171	MtrunA17Chr1g0164931	MtrunA17Chr1g0154311	MtrunA17Chr1g0172131	MtrunA17Chr1g0171771
MtrunA17Chr1g0174581	MtrunA17Chr1g0166771	MtrunA17Chr3g0090851	MtrunA17Chr2g0276821	MtrunA17Chr3g0090831	MtrunA17Chr3g0089471	MtrunA17Chr4g0000611	MtrunA17Chr4g0017021		MtrunA17Chr1g0168951	MtrunA17Chr1g0160781	MtrunA17Chr1g0159341	MtrunA17Chr1g0155271	MtrunA17Chr1g0165071	MtrunA17Chr1g0154361	MtrunA17Chr1g0172131	MtrunA17Chr1g0171781
MtrunA17Chr1g0174601	MtrunA17Chr1g0166801	MtrunA17Chr3g0090811	MtrunA17Chr2g0276851	MtrunA17Chr3g0090841	MtrunA17Chr3g0090622	MtrunA17Chr4g0000591	MtrunA17Chr4g1015884		MtrunA17Chr1g0169321	MtrunA17Chr1g0160961	MtrunA17Chr1g0159391	MtrunA17Chr1g0155301	MtrunA17Chr1g0165072	MtrunA17Chr1g0154441	MtrunA17Chr1g0172151	MtrunA17Chr1g0171961
MtrunA17Chr1g0174931	MtrunA17Chr1g0166811	MtrunA17Chr3g0090901	MtrunA17Chr2g0276881	MtrunA17Chr3g0090851	MtrunA17Chr3g0090641	MtrunA17Chr4g0000621	MtrunA17Chr4g0017041		MtrunA17Chr1g0169331	MtrunA17Chr1g0161141	MtrunA17Chr1g0159661	MtrunA17Chr1g0155321	MtrunA17Chr1g0165081	MtrunA17Chr1g0154461	MtrunA17Chr1g0172191	MtrunA17Chr1g0171971
MtrunA17Chr1g0175051	MtrunA17Chr1g0167321	MtrunA17Chr3g0090891	MtrunA17Chr2g0278921	MtrunA17Chr3g0090811	MtrunA17Chr3g0090811	MtrunA17Chr4g0000603	MtrunA17Chr4g0017031		MtrunA17Chr1g0169331	MtrunA17Chr1g0161151	MtrunA17Chr1g0159671	MtrunA17Chr1g0155341	MtrunA17Chr1g0166201	MtrunA17Chr1g0154591	MtrunA17Chr1g0172521	MtrunA17Chr1g0171981
MtrunA17Chr1g0175301	MtrunA17Chr1g0167351	MtrunA17Chr3g0090911	MtrunA17Chr2g0279321	MtrunA17Chr3g0090831	MtrunA17Chr3g0092892	MtrunA17Chr4g0000632	MtrunA17Chr4g0017271		MtrunA17Chr1g0169441	MtrunA17Chr1g1000944	MtrunA17Chr1g0159801	MtrunA17Chr1g0155591	MtrunA17Chr1g0166221	MtrunA17Chr1g0154601	MtrunA17Chr1g0172761	MtrunA17Chr1g0172081
MtrunA17Chr1g0176201	MtrunA17Chr1g0167531	MtrunA17Chr3g0090921	MtrunA17Chr2g0279821	MtrunA17Chr3g0090841	MtrunA17Chr3g0093391	MtrunA17Chr4g0000641	MtrunA17Chr4g0017451		MtrunA17Chr1g0169541	MtrunA17Chr1g0161241	MtrunA17Chr1g0160201	MtrunA17Chr1g0155601	MtrunA17Chr1g0166231	MtrunA17Chr1g0154751	MtrunA17Chr1g0172871	MtrunA17Chr1g0172131
MtrunA17Chr1g0176401	MtrunA17Chr1g0167541	MtrunA17Chr3g0090931	MtrunA17Chr2g0279831	MtrunA17Chr3g0090901	MtrunA17Chr3g0093541	MtrunA17Chr4g0000661	MtrunA17Chr4g0017461		MtrunA17Chr1g0169571	MtrunA17Chr1g0161441	MtrunA17Chr1g0160211	MtrunA17Chr1g0155721	MtrunA17Chr1g0166241	MtrunA17Chr1g0154801	MtrunA17Chr1g0173301	MtrunA17Chr1g0172141
MtrunA17Chr1g0176411	MtrunA17Chr1g0167651	MtrunA17Chr3g0090881	MtrunA17Chr2g0282011	MtrunA17Chr3g0090891	MtrunA17Chr3g0093551	MtrunA17Chr4g0000631	MtrunA17Chr4g0017471		MtrunA17Chr1g0169561	MtrunA17Chr1g0161451	MtrunA17Chr1g0160251	MtrunA17Chr1g0155731	MtrunA17Chr1g0166711	MtrunA17Chr1g0154811	MtrunA17Chr1g0173311	MtrunA17Chr1g0172201
MtrunA17Chr1g0176491	MtrunA17Chr1g1001341	MtrunA17Chr3g0091001	MtrunA17Chr2g0282081	MtrunA17Chr3g0090911	MtrunA17Chr3g0094391	MtrunA17Chr4g0002101	MtrunA17Chr4g0017481		MtrunA17Chr1g0169581	MtrunA17Chr1g0161471	MtrunA17Chr1g0160591	MtrunA17Chr1g0155751	MtrunA17Chr1g0166721	MtrunA17Chr1g0154821	MtrunA17Chr1g0173331	MtrunA17Chr1g0172501
MtrunA17Chr1g0176481	MtrunA17Chr1g0167711	MtrunA17Chr3g0090991	MtrunA17Chr2g0282303	MtrunA17Chr3g0090921	MtrunA17Chr3g0094411	MtrunA17Chr4g0005121	MtrunA17Chr4g0017491		MtrunA17Chr1g0169861	MtrunA17Chr1g0161591	MtrunA17Chr1g0160871	MtrunA17Chr1g0155871	MtrunA17Chr1g0167361	MtrunA17Chr1g0154831	MtrunA17Chr1g0173321	MtrunA17Chr1g0173311
MtrunA17Chr1g0177201	MtrunA17Chr1g0167791	MtrunA17Chr3g0091491	MtrunA17Chr2g0282481	MtrunA17Chr3g0090851	MtrunA17Chr3g0094601	MtrunA17Chr4g0005111	MtrunA17Chr4g0017501		MtrunA17Chr1g0169881	MtrunA17Chr1g0161611	MtrunA17Chr1g0161041	MtrunA17Chr1g0155881	MtrunA17Chr1g0167681	MtrunA17Chr1g0154841	MtrunA17Chr1g0173393	MtrunA17Chr1g0173321
MtrunA17Chr1g0177191	MtrunA17Chr1g0167981	MtrunA17Chr3g0091501	MtrunA17Chr2g0282491	MtrunA17Chr3g0090811	MtrunA17Chr3g0094611	MtrunA17Chr4g0016091	MtrunA17Chr4g0017511		MtrunA17Chr1g0169871	MtrunA17Chr1g0161701	MtrunA17Chr1g0161061	MtrunA17Chr1g0156031	MtrunA17Chr1g0167931	MtrunA17Chr1g0154941	MtrunA17Chr1g0173441	MtrunA17Chr1g0173331
MtrunA17Chr1g0177181	MtrunA17Chr1g0168031	MtrunA17Chr3g0091521	MtrunA17Chr2g0282581	MtrunA17Chr3g0090821	MtrunA17Chr3g0094721	MtrunA17Chr4g0016101	MtrunA17Chr4g0017521		MtrunA17Chr1g0169891	MtrunA17Chr1g0161731	MtrunA17Chr1g0161161	MtrunA17Chr1g0156761	MtrunA17Chr1g0168551	MtrunA17Chr1g0154961	MtrunA17Chr1g0173441	MtrunA17Chr1g0173371
MtrunA17Chr1g0177231	MtrunA17Chr1g0168111	MtrunA17Chr3g0092501	MtrunA17Chr2g0284721	MtrunA17Chr3g0090861	MtrunA17Chr3g0094911	MtrunA17Chr4g0016111	MtrunA17Chr4g0017531		MtrunA17Chr1g0170021	MtrunA17Chr1g0161801	MtrunA17Chr1g0161601	MtrunA17Chr1g0157081	MtrunA17Chr1g0168541	MtrunA17Chr1g0155061	MtrunA17Chr1g0173521	MtrunA17Chr1g0173392
MtrunA17Chr1g0177271	MtrunA17Chr1g0168121	MtrunA17Chr3g0092511	MtrunA17Chr2g0284711	MtrunA17Chr3g0090871	MtrunA17Chr3g0094921	MtrunA17Chr4g0016122	MtrunA17Chr4g0017541		MtrunA17Chr1g0170011	MtrunA17Chr1g0161811	MtrunA17Chr1g0161661	MtrunA17Chr1g0157461	MtrunA17Chr1g0168731	MtrunA17Chr1g0155111	MtrunA17Chr1g0173611	MtrunA17Chr1g0173393
MtrunA17Chr1g0177301	MtrunA17Chr1g0168131	MtrunA17Chr3g0092521	MtrunA17Chr2g0285611	MtrunA17Chr3g0090881	MtrunA17Chr3g0094931	MtrunA17Chr4g0016131	MtrunA17Chr4g0017551		MtrunA17Chr1g0170091	MtrunA17Chr1g0161881	MtrunA17Chr1g0161761	MtrunA17Chr1g0157551	MtrunA17Chr1g0168901	MtrunA17Chr1g0155141	MtrunA17Chr1g0173611	MtrunA17Chr1g0173441
MtrunA17Chr1g0177421	MtrunA17Chr1g0168631	MtrunA17Chr3g0093541	MtrunA17Chr2g0285921	MtrunA17Chr3g0092881	MtrunA17Chr3g0094941	MtrunA17Chr4g0016141	MtrunA17Chr4g0017561		MtrunA17Chr1g0170131	MtrunA17Chr1g0162131	MtrunA17Chr1g0161771	MtrunA17Chr1g0157701	MtrunA17Chr1g0169151	MtrunA17Chr1g0155231	MtrunA17Chr1g0173632	MtrunA17Chr1g0173611
MtrunA17Chr1g0177431	MtrunA17Chr1g0168651	MtrunA17Chr3g0094091	MtrunA17Chr2g0287291	MtrunA17Chr3g0092892	MtrunA17Chr3g0094951	MtrunA17Chr4g0016152	MtrunA17Chr4g0017571		MtrunA17Chr1g0170121	MtrunA17Chr1g0162281	MtrunA17Chr1g0162131	MtrunA17Chr1g0157821	MtrunA17Chr1g0169441	MtrunA17Chr1g0155291	MtrunA17Chr1g0173771	MtrunA17Chr1g0173632
MtrunA17Chr1g0177431	MtrunA17Chr1g0168671	MtrunA17Chr3g0094271	MtrunA17Chr2g0289061	MtrunA17Chr3g0092892	MtrunA17Chr3g0094971	MtrunA17Chr4g0016151	MtrunA17Chr4g0017581		MtrunA17Chr1g0170161	MtrunA17Chr1g0162321	MtrunA17Chr1g0162341	MtrunA17Chr1g0157911	MtrunA17Chr1g0169531	MtrunA17Chr1g0155321	MtrunA17Chr1g0173782	MtrunA17Chr1g0173701
MtrunA17Chr1g0177441	MtrunA17Chr1g0168681	MtrunA17Chr3g0094601	MtrunA17Chr2g0289321	MtrunA17Chr3g0093201	MtrunA17Chr3g0094961	MtrunA17Chr4g0016861	MtrunA17Chr4g0017591		MtrunA17Chr1g0170171	MtrunA17Chr1g0162341	MtrunA17Chr1g0162851	MtrunA17Chr1g0157931	MtrunA17Chr1g0169701	MtrunA17Chr1g0155521	MtrunA17Chr1g0173831	MtrunA17Chr1g0173782
MtrunA17Chr1g0177451	MtrunA17Chr1g0168721	MtrunA17Chr3g0094611	MtrunA17Chr2g0290581	MtrunA17Chr3g0093541	MtrunA17Chr3g0095091	MtrunA17Chr4g0016881	MtrunA17Chr4g0017601		MtrunA17Chr1g0170171	MtrunA17Chr1g0162521	MtrunA17Chr1g0163201	MtrunA17Chr1g0157941	MtrunA17Chr1g0169881	MtrunA17Chr1g0155631	MtrunA17Chr1g0173851	MtrunA17Chr1g0173951
MtrunA17Chr1g0177621	MtrunA17Chr1g0168741	MtrunA17Chr3g0095121	MtrunA17Chr2g0290721	MtrunA17Chr3g0093551	MtrunA17Chr3g0095321	MtrunA17Chr4g0016831	MtrunA17Chr4g0017611		MtrunA17Chr1g0170341	MtrunA17Chr1g0162531	MtrunA17Chr1g0163421	MtrunA17Chr1g0157951	MtrunA17Chr1g0169891	MtrunA17Chr1g0155731	MtrunA17Chr1g0174041	MtrunA17Chr1g0174111
MtrunA17Chr1g0177741	MtrunA17Chr1g0168851	MtrunA17Chr3g0095131	MtrunA17Chr2g0293401	MtrunA17Chr3g0094452	MtrunA17Chr3g0095331	MtrunA17Chr4g0016841	MtrunA17Chr4g0017621		MtrunA17Chr1g0170471	MtrunA17Chr1g0162561	MtrunA17Chr1g0163441	MtrunA17Chr1g0158041	MtrunA17Chr1g0169941	MtrunA17Chr1g0155751	MtrunA17Chr1g0174501	MtrunA17Chr1g0174131
MtrunA17Chr1g0178661	MtrunA17Chr1g0169071	MtrunA17Chr3g0095141	MtrunA17Chr2g0293511	MtrunA17Chr3g0094941	MtrunA17Chr3g0095351	MtrunA17Chr4g0016891	MtrunA17Chr4g0017631		MtrunA17Chr1g0170461	MtrunA17Chr1g0162581	MtrunA17Chr1g0163721	MtrunA17Chr1g0158071	MtrunA17Chr1g0170021	MtrunA17Chr1g0155781	MtrunA17Chr1g0174502	MtrunA17Chr1g0174591
MtrunA17Chr1g0178881	MtrunA17Chr1g0169081	MtrunA17Chr3g0095331	MtrunA17Chr2g0293861	MtrunA17Chr3g0094921	MtrunA17Chr3g0096951	MtrunA17Chr4g0016851	MtrunA17Chr4g0017641		MtrunA17Chr1g0170501	MtrunA17Chr1g0162681	MtrunA17Chr1g0163711	MtrunA17Chr1g0158081	MtrunA17Chr1g0170011	MtrunA17Chr1g0156501	MtrunA17Chr1g0174571	MtrunA17Chr1g0174601
MtrunA17Chr1g0178951	MtrunA17Chr1g0169091	MtrunA17Chr3g0095341	MtrunA17Chr2g0295411	MtrunA17Chr3g0094961	MtrunA17Chr3g0096941	MtrunA17Chr4g0016931	MtrunA17Chr4g0017651		MtrunA17Chr1g0170531	MtrunA17Chr1g1001026	MtrunA17Chr1g0163881	MtrunA17Chr1g0158101	MtrunA17Chr1g0170131	MtrunA17Chr1g0156521	MtrunA17Chr1g0174591	MtrunA17Chr1g0174631
MtrunA17Chr1g0178961	MtrunA17Chr1g0169791	MtrunA17Chr3g0095961	MtrunA17Chr2g0295521	MtrunA17Chr3g0094931	MtrunA17Chr3g0096981	MtrunA17Chr4g0016941	MtrunA17Chr4g0017661		MtrunA17Chr1g0170721	MtrunA17Chr1g0162861	MtrunA17Chr1g0163871	MtrunA17Chr1g0158121	MtrunA17Chr1g0170121	MtrunA17Chr1g0156551	MtrunA17Chr1g0174601	MtrunA17Chr1g0174641
MtrunA17Chr1g0179311	MtrunA17Chr1g0169841	MtrunA17Chr3g0096202	MtrunA17Chr2g0296051	MtrunA17Chr3g0094951	MtrunA17Chr3g0100761	MtrunA17Chr4g0016951	MtrunA17Chr4g0017671		MtrunA17Chr1g0171491	MtrunA17Chr1g0162901	MtrunA17Chr1g0164611	MtrunA17Chr1g0158181	MtrunA17Chr1g0170141	MtrunA17Chr1g0156761	MtrunA17Chr1g0174601	MtrunA17Chr1g0174691
MtrunA17Chr1g0179321	MtrunA17Chr1g0169891	MtrunA17Chr3g0096771	MtrunA17Chr2g0296091	MtrunA17Chr3g0095131	MtrunA17Chr3g0100861	MtrunA17Chr4g0016911	MtrunA17Chr4g0017681		MtrunA17Chr1g0171661	MtrunA17Chr1g0162971	MtrunA17Chr1g0164641	MtrunA17Chr1g0158191	MtrunA17Chr1g0170221	MtrunA17Chr1g0156791	MtrunA17Chr1g0174621	MtrunA17Chr1g0174731
MtrunA17Chr1g0179831	MtrunA17Chr1g0170171	MtrunA17Chr3g0096931	MtrunA17Chr2g0297211	MtrunA17Chr3g0095141	MtrunA17Chr3g0100871	MtrunA17Chr4g0016971	MtrunA17Chr4g0017691		MtrunA17Chr1g0171711	MtrunA17Chr1g0163011	MtrunA17Chr1g1001187	MtrunA17Chr1g0158221	MtrunA17Chr1g0170411	MtrunA17Chr1g0156861	MtrunA17Chr1g0174611	MtrunA17Chr1g0174791
MtrunA17Chr1g0179911	MtrunA17Chr1g0170181	MtrunA17Chr3g0098991	MtrunA17Chr2g0298021	MtrunA17Chr3g0095331	MtrunA17Chr3g0100881	MtrunA17Chr4g0016921	MtrunA17Chr4g0017701		MtrunA17Chr1g0171951	MtrunA17Chr1g0163071	MtrunA17Chr1g0164691	MtrunA17Chr1g0158231	MtrunA17Chr1g0170501	MtrunA17Chr1g0157011	MtrunA17Chr1g0174731	MtrunA17Chr1g0175041
MtrunA17Chr1g0179921	MtrunA17Chr1g0170201	MtrunA17Chr3g0099181	MtrunA17Chr2g0298621	MtrunA17Chr3g0095341	MtrunA17Chr3g0100891	MtrunA17Chr4g0016981	MtrunA17Chr4g0017711		MtrunA17Chr1g0172131	MtrunA17Chr1g0163081	MtrunA17Chr1g0165071	MtrunA17Chr1g0158381	MtrunA17Chr1g0170531	MtrunA17Chr1g0157701	MtrunA17Chr1g0174812	MtrunA17Chr1g0175111
MtrunA17Chr1g0180001	MtrunA17Chr1g0170301	MtrunA17Chr3g0099421	MtrunA17Chr2g0299381	MtrunA17Chr3g0095681	MtrunA17Chr3g0100901	MtrunA17Chr4g0016991	MtrunA17Chr4g0017721		MtrunA17Chr1g0172191	MtrunA17Chr1g0163111	MtrunA17Chr1g0165072	MtrunA17Chr1g0158561	MtrunA17Chr1g1001569	MtrunA17Chr1g0157781	MtrunA17Chr1g0175231	MtrunA17Chr1g0175191
MtrunA17Chr1g0180041	MtrunA17Chr1g0170491	MtrunA17Chr3g0100871	MtrunA17Chr2g0299521	MtrunA17Chr3g0095982	MtrunA17Chr3g0107871	MtrunA17Chr4g0016961	MtrunA17Chr4g0017731		MtrunA17Chr1g0172931	MtrunA17Chr1g0163201	MtrunA17Chr1g0165081	MtrunA17Chr1g0158651	MtrunA17Chr1g0170921	MtrunA17Chr1g0157861	MtrunA17Chr1g0175231	MtrunA17Chr1g0175601
MtrunA17Chr1g0181101	MtrunA17Chr1g0170501	MtrunA17Chr3g0100861	MtrunA17Chr2g0299791	MtrunA17Chr3g0096771	MtrunA17Chr3g0108341	MtrunA17Chr4g0017001	MtrunA17Chr4g0017741		MtrunA17Chr1g0172941	MtrunA17Chr1g0163301	MtrunA17Chr1g0165741	MtrunA17Chr1g0158661	MtrunA17Chr1g0171091	MtrunA17Chr1g0157911	MtrunA17Chr1g0175451	MtrunA17Chr1g0175721
MtrunA17Chr1g0181181	MtrunA17Chr1g0170551	MtrunA17Chr3g0100881	MtrunA17Chr2g0299961	MtrunA17Chr3g0096901	MtrunA17Chr3g0108441	MtrunA17Chr4g0017011	MtrunA17Chr4g0017751		MtrunA17Chr1g0173191	MtrunA17Chr1g0163401	MtrunA17Chr1g0166081	MtrunA17Chr1g0158731	MtrunA17Chr1g0171931	MtrunA17Chr1g0157951	MtrunA17Chr1g0175601	MtrunA17Chr1g0176041
MtrunA17Chr1g0181191	MtrunA17Chr1g0170631	MtrunA17Chr3g0100901	MtrunA17Chr2g0300111	MtrunA17Chr3g0096931	MtrunA17Chr3g0108451	MtrunA17Chr4g0017021	MtrunA17Chr4g0017761		MtrunA17Chr1g0173311	MtrunA17Chr1g0163421	MtrunA17Chr1g0166181	MtrunA17Chr1g0158861	MtrunA17Chr1g0172122	MtrunA17Chr1g0158011	MtrunA17Chr1g0175951	MtrunA17Chr1g0176091
MtrunA17Chr1g0181331	MtrunA17Chr1g0170821	MtrunA17Chr3g0100891	MtrunA17Chr2g0300121	MtrunA17Chr3g0096981	MtrunA17Chr3g0108461	MtrunA17Chr4g0017031	MtrunA17Chr4g0017771		MtrunA17Chr1g0173321	MtrunA17Chr1g0163451	MtrunA17Chr1g0166221	MtrunA17Chr1g0158901	MtrunA17Chr1g0172191	MtrunA17Chr1g0158041	MtrunA17Chr1g0176031	MtrunA17Chr1g0176411
MtrunA17Chr1g0181721	MtrunA17Chr1g0170831	MtrunA17Chr3g0100891	MtrunA17Chr2g0300131	MtrunA17Chr3g0099421	MtrunA17Chr3g0108471	MtrunA17Chr4g0017071	MtrunA17Chr4g0017781		MtrunA17Chr1g0173392	MtrunA17Chr1g0163761	MtrunA17Chr1g0166251	MtrunA17Chr1g0158921	MtrunA17Chr1g0172301	MtrunA17Chr1g0158081	MtrunA17Chr1g0176411	MtrunA17Chr1g0176421
MtrunA17Chr1g0181861	MtrunA17Chr1g0170921	MtrunA17Chr3g0101441	MtrunA17Chr2g0300491	MtrunA17Chr3g0100181	MtrunA17Chr3g0108481	MtrunA17Chr4g0017041	MtrunA17Chr4g0017791		MtrunA17Chr1g0173621	MtrunA17Chr1g0163851	MtrunA17Chr1g0166521	MtrunA17Chr1g0158941	MtrunA17Chr1g0172311	MtrunA17Chr1g0158361	MtrunA17Chr1g0177201	MtrunA17Chr1g0176711
MtrunA17Chr1g0181861	MtrunA17Chr1g0171231	MtrunA17Chr3g0102541	MtrunA17Chr2g0301992	MtrunA17Chr3g0100871	MtrunA17Chr3g0108491	MtrunA17Chr4g0017051	MtrunA17Chr4g0017801		MtrunA17Chr1g0173621	MtrunA17Chr1g0163861	MtrunA17Chr1g0166541	MtrunA17Chr1g0158961	MtrunA17Chr1g0172331	MtrunA17Chr1g0158431	MtrunA17Chr1g0177191	MtrunA17Chr1g0177061
MtrunA17Chr1g0181931	MtrunA17Chr1g0171241	MtrunA17Chr3g0107111	MtrunA17Chr2g0302532	MtrunA17Chr3g0100861	MtrunA17Chr3g0108811	MtrunA17Chr4g1015884	MtrunA17Chr4g0017811		MtrunA17Chr1g0173632	MtrunA17Chr1g0163891	MtrunA17Chr1g0166661	MtrunA17Chr1g0158991	MtrunA17Chr1g0172341	MtrunA17Chr1g0158411	MtrunA17Chr1g0177181	MtrunA17Chr1g0177181
MtrunA17Chr1g0182271	MtrunA17Chr1g0171311	MtrunA17Chr3g0107121	MtrunA17Chr2g0302661	MtrunA17Chr3g0100881	MtrunA17Chr3g0109231	MtrunA17Chr4g0017061	MtrunA17Chr4g0017821		MtrunA17Chr1g0173981	MtrunA17Chr1g0164011	MtrunA17Chr1g0166711	MtrunA17Chr1g0159021	MtrunA17Chr1g0172661	MtrunA17Chr1g0158781	MtrunA17Chr1g0178161	MtrunA17Chr1g0177191
MtrunA17Chr1g1002751	MtrunA17Chr1g0171431	MtrunA17Chr3g0107151	MtrunA17Chr2g0302941	MtrunA17Chr3g0100901	MtrunA17Chr3g0110551	MtrunA17Chr4g0016871	MtrunA17Chr4g0018081		MtrunA17Chr1g0174141	MtrunA17Chr1g0164121	MtrunA17Chr1g0166721	MtrunA17Chr1g0159151	MtrunA17Chr1g0172931	MtrunA17Chr1g0158791	MtrunA17Chr1g0178591	MtrunA17Chr1g0177201
MtrunA17Chr1g0182291	MtrunA17Chr1g0171441	MtrunA17Chr3g0107161	MtrunA17Chr2g0302931	MtrunA17Chr3g0100891	MtrunA17Chr3g0110601	MtrunA17Chr4g0016901	MtrunA17Chr4g0018481		MtrunA17Chr1g0174721	MtrunA17Chr1g0164141	MtrunA17Chr1g0166731	MtrunA17Chr1g0159221	MtrunA17Chr1g0172941	MtrunA17Chr1g0158991	MtrunA17Chr1g0178751	MtrunA17Chr1g0177211
MtrunA17Chr1g0183241	MtrunA17Chr1g0171451	MtrunA17Chr3g0107571	MtrunA17Chr2g0302961	MtrunA17Chr3g0100891	MtrunA17Chr3g0111171	MtrunA17Chr4g0017431	MtrunA17Chr4g0020111		MtrunA17Chr1g0175141	MtrunA17Chr1g0164171	MtrunA17Chr1g0166751	MtrunA17Chr1g0159341	MtrunA17Chr1g1001779	MtrunA17Chr1g0159021	MtrunA17Chr1g0179221	MtrunA17Chr1g0177711
MtrunA17Chr1g0184142	MtrunA17Chr1g0171641	MtrunA17Chr3g0108441	MtrunA17Chr2g0302991	MtrunA17Chr3g0102131	MtrunA17Chr3g0111181	MtrunA17Chr4g0017481	MtrunA17Chr4g0020632		MtrunA17Chr1g0175131	MtrunA17Chr1g0164661	MtrunA17Chr1g0166761	MtrunA17Chr1g0159421	MtrunA17Chr1g0172951	MtrunA17Chr1g1000843	MtrunA17Chr1g0181051	MtrunA17Chr1g0178301
MtrunA17Chr1g0184141	MtrunA17Chr1g0171651	MtrunA17Chr3g0108451	MtrunA17Chr2g0303361	MtrunA17Chr3g0105222	MtrunA17Chr3g1012388	MtrunA17Chr4g0017491	MtrunA17Chr4g0020701		MtrunA17Chr1g0175331	MtrunA17Chr1g0164771	MtrunA17Chr1g0167281	MtrunA17Chr1g0159441	MtrunA17Chr1g1001812	MtrunA17Chr1g0159311	MtrunA17Chr1g0181931	MtrunA17Chr1g0178331
MtrunA17Chr1g0185021	MtrunA17Chr1g0171761	MtrunA17Chr3g0108471	MtrunA17Chr2g0303371	MtrunA17Chr3g0105241	MtrunA17Chr3g0111911	MtrunA17Chr4g0017501	MtrunA17Chr4g0021491		MtrunA17Chr1g0175341	MtrunA17Chr1g0164891	MtrunA17Chr1g0167281	MtrunA17Chr1g0159521	MtrunA17Chr1g0173301	MtrunA17Chr1g0159391	MtrunA17Chr1g0182121	MtrunA17Chr1g0178481
MtrunA17Chr1g0185031	MtrunA17Chr1g0171781	MtrunA17Chr3g0108461	MtrunA17Chr2g0303391	MtrunA17Chr3g0108051	MtrunA17Chr3g0118361	MtrunA17Chr4g0017511	MtrunA17Chr4g0021611		MtrunA17Chr1g0175761	MtrunA17Chr1g0164941	MtrunA17Chr1g0167291	MtrunA17Chr1g0159601	MtrunA17Chr1g0173311	MtrunA17Chr1g0159681	MtrunA17Chr1g0182441	MtrunA17Chr1g0179011
MtrunA17Chr1g0185011	MtrunA17Chr1g0171801	MtrunA17Chr3g0108481	MtrunA17Chr2g0303392	MtrunA17Chr3g0108131	MtrunA17Chr3g0119101	MtrunA17Chr4g0017521	MtrunA17Chr4g0021621		MtrunA17Chr1g0175811	MtrunA17Chr1g0165021	MtrunA17Chr1g0167301	MtrunA17Chr1g0159681	MtrunA17Chr1g0173331	MtrunA17Chr1g0159721	MtrunA17Chr1g0183491	MtrunA17Chr1g0179211
MtrunA17Chr1g0185041	MtrunA17Chr1g0171971	MtrunA17Chr3g0108491	MtrunA17Chr2g0304011	MtrunA17Chr3g0108141	MtrunA17Chr3g0119751	MtrunA17Chr4g0017531	MtrunA17Chr4g0021801		MtrunA17Chr1g0175861	MtrunA17Chr1g0165011	MtrunA17Chr1g0167911	MtrunA17Chr1g0159691	MtrunA17Chr1g0173321	MtrunA17Chr1g0159801	MtrunA17Chr1g0184142	MtrunA17Chr1g1002514
MtrunA17Chr1g0185061	MtrunA17Chr1g0172011	MtrunA17Chr3g1012240	MtrunA17Chr2g0304001	MtrunA17Chr3g0108451	MtrunA17Chr3g0120211	MtrunA17Chr4g0017541	MtrunA17Chr4g0021921		MtrunA17Chr1g0176201	MtrunA17Chr1g0165071	MtrunA17Chr1g0168541	MtrunA17Chr1g0159721	MtrunA17Chr1g0173811	MtrunA17Chr1g0160041	MtrunA17Chr1g0184141	MtrunA17Chr1g0179891
MtrunA17Chr1g0185181	MtrunA17Chr1g0172031	MtrunA17Chr3g0110501	MtrunA17Chr2g0304361	MtrunA17Chr3g0108471	MtrunA17Chr3g0130121	MtrunA17Chr4g0017551	MtrunA17Chr4g1016649		MtrunA17Chr1g0176211	MtrunA17Chr1g0165072	MtrunA17Chr1g0168591	MtrunA17Chr1g0159801	MtrunA17Chr1g0173931	MtrunA17Chr1g0160161	MtrunA17Chr1g0185251	MtrunA17Chr1g0180191
MtrunA17Chr1g0185211	MtrunA17Chr1g0172051	MtrunA17Chr3g0110511	MtrunA17Chr2g0304391	MtrunA17Chr3g0108461	MtrunA17Chr3g0130531	MtrunA17Chr4g0017561	MtrunA17Chr4g0021931		MtrunA17Chr1g0176231	MtrunA17Chr1g0165081	MtrunA17Chr1g0168691	MtrunA17Chr1g0160111	MtrunA17Chr1g0174011	MtrunA17Chr1g0160221	MtrunA17Chr1g1002954	MtrunA17Chr1g0180361
MtrunA17Chr1g0185571	MtrunA17Chr1g0172131	MtrunA17Chr3g0110521	MtrunA17Chr2g0304611	MtrunA17Chr3g0108481	MtrunA17Chr3g0133111	MtrunA17Chr4g0017571	MtrunA17Chr4g0022711		MtrunA17Chr1g0176221	MtrunA17Chr1g0165141	MtrunA17Chr1g0169081	MtrunA17Chr1g0160131	MtrunA17Chr1g0174321	MtrunA17Chr1g0160261	MtrunA17Chr1g0185511	MtrunA17Chr1g0181051
MtrunA17Chr1g0185811	MtrunA17Chr1g0172541	MtrunA17Chr3g0113761	MtrunA17Chr2g0304671	MtrunA17Chr3g0108491	MtrunA17Chr3g0137211	MtrunA17Chr4g0017581	MtrunA17Chr4g0022721		MtrunA17Chr1g0176301	MtrunA17Chr1g0165331	MtrunA17Chr1g0169181	MtrunA17Chr1g0160261	MtrunA17Chr1g0174371	MtrunA17Chr1g0160531	MtrunA17Chr1g0186921	MtrunA17Chr1g0181201
MtrunA17Chr1g0186451	MtrunA17Chr1g0172721	MtrunA17Chr3g0113761	MtrunA17Chr2g0304691	MtrunA17Chr3g0110501	MtrunA17Chr3g0139111	MtrunA17Chr4g0017591	MtrunA17Chr4g1016934		MtrunA17Chr1g0176301	MtrunA17Chr1g0165361	MtrunA17Chr1g0169201	MtrunA17Chr1g0160331	MtrunA17Chr1g0174361	MtrunA17Chr1g0160601	MtrunA17Chr1g0187551	MtrunA17Chr1g0181211
MtrunA17Chr1g0186581	MtrunA17Chr1g1001766	MtrunA17Chr3g0118971	MtrunA17Chr2g0305402	MtrunA17Chr3g0110511	MtrunA17Chr3g0145251	MtrunA17Chr4g0017601	MtrunA17Chr4g0035741		MtrunA17Chr1g0176411	MtrunA17Chr1g0165421	MtrunA17Chr1g0169541	MtrunA17Chr1g0160491	MtrunA17Chr1g0174401	MtrunA17Chr1g0160611	MtrunA17Chr1g0187891	MtrunA17Chr1g0181941
MtrunA17Chr1g0186771	MtrunA17Chr1g0172881	MtrunA17Chr3g1013221	MtrunA17Chr2g0305461	MtrunA17Chr3g0111921	MtrunA17Chr4g0000001	MtrunA17Chr4g0017611	MtrunA17Chr4g0040411		MtrunA17Chr1g0176421	MtrunA17Chr1g0165701	MtrunA17Chr1g0169571	MtrunA17Chr1g0160571	MtrunA17Chr1g0174411	MtrunA17Chr1g0160681	MtrunA17Chr1g0188041	MtrunA17Chr1g0182441
MtrunA17Chr1g0186831	MtrunA17Chr1g0172911	MtrunA17Chr3g0123871	MtrunA17Chr2g0305511	MtrunA17Chr3g0113791	MtrunA17Chr4g0000621	MtrunA17Chr4g0017621	MtrunA17Chr4g0041141		MtrunA17Chr1g0176651	MtrunA17Chr1g0165901	MtrunA17Chr1g0169581	MtrunA17Chr1g0160601	MtrunA17Chr1g0174591	MtrunA17Chr1g0161011	MtrunA17Chr1g0188431	MtrunA17Chr1g0182581
MtrunA17Chr1g0186881	MtrunA17Chr1g0173171	MtrunA17Chr3g0123861	MtrunA17Chr2g0305581	MtrunA17Chr3g0119751	MtrunA17Chr4g0000631	MtrunA17Chr4g0017631	MtrunA17Chr4g0044301		MtrunA17Chr1g0176941	MtrunA17Chr1g0165911	MtrunA17Chr1g0169881	MtrunA17Chr1g0160611	MtrunA17Chr1g0174591	MtrunA17Chr1g0161031	MtrunA17Chr1g0188771	MtrunA17Chr1g0182801
MtrunA17Chr1g1003066	MtrunA17Chr1g1001812	MtrunA17Chr3g0126071	MtrunA17Chr2g0306041	MtrunA17Chr3g0126821	MtrunA17Chr4g0000632	MtrunA17Chr4g0017641	MtrunA17Chr4g0044311		MtrunA17Chr1g0177201	MtrunA17Chr1g0165921	MtrunA17Chr1g0169871	MtrunA17Chr1g0160661	MtrunA17Chr1g0174601	MtrunA17Chr1g0161091	MtrunA17Chr1g0188791	MtrunA17Chr1g0183781
MtrunA17Chr1g0186921	MtrunA17Chr1g0173191	MtrunA17Chr3g0126061	MtrunA17Chr2g0306051	MtrunA17Chr3g0128701	MtrunA17Chr4g0002111	MtrunA17Chr4g0017651	MtrunA17Chr4g0044321		MtrunA17Chr1g0177191	MtrunA17Chr1g0165931	MtrunA17Chr1g0169891	MtrunA17Chr1g0160731	MtrunA17Chr1g0174741	MtrunA17Chr1g0161111	MtrunA17Chr1g0188781	MtrunA17Chr1g0183871
MtrunA17Chr1g0187051	MtrunA17Chr1g0173211	MtrunA17Chr3g0126821	MtrunA17Chr2g0306181	MtrunA17Chr3g0128711	MtrunA17Chr4g0006651	MtrunA17Chr4g0017661	MtrunA17Chr4g0049931		MtrunA17Chr1g0177181	MtrunA17Chr1g0166101	MtrunA17Chr1g0169941	MtrunA17Chr1g0160801	MtrunA17Chr1g0174771	MtrunA17Chr1g0161141	MtrunA17Chr1g0189351	MtrunA17Chr1g0184142
MtrunA17Chr1g0187161	MtrunA17Chr1g0173231	MtrunA17Chr3g0128251	MtrunA17Chr2g0306251	MtrunA17Chr3g0128721	MtrunA17Chr4g0006661	MtrunA17Chr4g0017671	MtrunA17Chr4g0049941		MtrunA17Chr1g0177251	MtrunA17Chr1g0166191	MtrunA17Chr1g0170021	MtrunA17Chr1g0160841	MtrunA17Chr1g0174812	MtrunA17Chr1g0161261	MtrunA17Chr1g0189871	MtrunA17Chr1g0184711
MtrunA17Chr1g1003083	MtrunA17Chr1g1001829	MtrunA17Chr3g0128701	MtrunA17Chr2g0306261	MtrunA17Chr3g0129791	MtrunA17Chr4g0007761	MtrunA17Chr4g0017681	MtrunA17Chr4g0057451		MtrunA17Chr1g1002372	MtrunA17Chr1g0166271	MtrunA17Chr1g0170011	MtrunA17Chr1g0160881	MtrunA17Chr1g0175051	MtrunA17Chr1g0161271	MtrunA17Chr1g0190831	MtrunA17Chr1g1002905
MtrunA17Chr1g0187191	MtrunA17Chr1g0173311	MtrunA17Chr3g0128711	MtrunA17Chr2g0306271	MtrunA17Chr3g0130521	MtrunA17Chr4g0010341	MtrunA17Chr4g0017691	MtrunA17Chr4g0057811		MtrunA17Chr1g0178121	MtrunA17Chr1g0166641	MtrunA17Chr1g0170111	MtrunA17Chr1g0161051	MtrunA17Chr1g0175111	MtrunA17Chr1g0161361	MtrunA17Chr1g0191291	MtrunA17Chr1g0185421
MtrunA17Chr1g1003123	MtrunA17Chr1g0173321	MtrunA17Chr3g0130541	MtrunA17Chr2g0306291	MtrunA17Chr3g0133061	MtrunA17Chr4g1015662	MtrunA17Chr4g0017701	MtrunA17Chr4g0058721		MtrunA17Chr1g0178661	MtrunA17Chr1g0166781	MtrunA17Chr1g0170131	MtrunA17Chr1g0161141	MtrunA17Chr1g0175231	MtrunA17Chr1g0161661	MtrunA17Chr1g0193841	MtrunA17Chr1g0185581
MtrunA17Chr1g1003142	MtrunA17Chr1g0173351	MtrunA17Chr3g0133061	MtrunA17Chr2g0306441	MtrunA17Chr3g0133841	MtrunA17Chr4g1015665	MtrunA17Chr4g0017761	MtrunA17Chr4g0060131		MtrunA17Chr1g0179081	MtrunA17Chr1g0166801	MtrunA17Chr1g0170121	MtrunA17Chr1g0161161	MtrunA17Chr1g0175371	MtrunA17Chr1g0161721	MtrunA17Chr1g0193851	MtrunA17Chr1g0185801
MtrunA17Chr1g0188071	MtrunA17Chr1g1001863	MtrunA17Chr3g0137203	MtrunA17Chr2g0306481	MtrunA17Chr3g0133851	MtrunA17Chr4g0012401	MtrunA17Chr4g0017771	MtrunA17Chr4g0060501		MtrunA17Chr1g0179361	MtrunA17Chr1g0166811	MtrunA17Chr1g0170141	MtrunA17Chr1g0161191	MtrunA17Chr1g0176201	MtrunA17Chr1g0161831	MtrunA17Chr1g0199331	MtrunA17Chr1g0185971
MtrunA17Chr1g0188491	MtrunA17Chr1g0173371	MtrunA17Chr3g0137221	MtrunA17Chr2g0306511	MtrunA17Chr3g0134183	MtrunA17Chr4g0013221	MtrunA17Chr4g0017781	MtrunA17Chr4g0064041		MtrunA17Chr1g0179431	MtrunA17Chr1g0167281	MtrunA17Chr1g0170151	MtrunA17Chr1g0161201	MtrunA17Chr1g0176551	MtrunA17Chr1g0161881	MtrunA17Chr1g0204681	MtrunA17Chr1g0186131
MtrunA17Chr1g0188511	MtrunA17Chr1g0173393	MtrunA17Chr3g0137211	MtrunA17Chr2g0306551	MtrunA17Chr3g0139181	MtrunA17Chr4g0013421	MtrunA17Chr4g0017791	MtrunA17Chr4g1019878		MtrunA17Chr1g0179491	MtrunA17Chr1g0167301	MtrunA17Chr1g0170301	MtrunA17Chr1g0161211	MtrunA17Chr1g0176541	MtrunA17Chr1g0162141	MtrunA17Chr1g0204711	MtrunA17Chr1g0187241
MtrunA17Chr1g0188661	MtrunA17Chr1g0173401	MtrunA17Chr3g0139181	MtrunA17Chr2g0306591	MtrunA17Chr3g0139951	MtrunA17Chr4g0015841	MtrunA17Chr4g0017801	MtrunA17Chr4g0064991		MtrunA17Chr1g0179501	MtrunA17Chr1g0167311	MtrunA17Chr1g0170292	MtrunA17Chr1g0161231	MtrunA17Chr1g0176661	MtrunA17Chr1g0162421	MtrunA17Chr1g0204721	MtrunA17Chr1g0187521
MtrunA17Chr1g0188671	MtrunA17Chr1g0173481	MtrunA17Chr3g0144041	MtrunA17Chr2g0306611	MtrunA17Chr3g0140861	MtrunA17Chr4g0015881	MtrunA17Chr4g0017811	MtrunA17Chr4g0066241		MtrunA17Chr1g0179871	MtrunA17Chr1g0167321	MtrunA17Chr1g0170451	MtrunA17Chr1g0161291	MtrunA17Chr1g0176731	MtrunA17Chr1g0162531	MtrunA17Chr1g0205151	MtrunA17Chr1g0187771
MtrunA17Chr1g0189391	MtrunA17Chr1g0173541	MtrunA17Chr4g0000601	MtrunA17Chr2g0306981	MtrunA17Chr3g0141651	MtrunA17Chr4g0015891	MtrunA17Chr4g0017441	MtrunA17Chr4g0070751		MtrunA17Chr1g0179881	MtrunA17Chr1g0167411	MtrunA17Chr1g0170701	MtrunA17Chr1g0161671	MtrunA17Chr1g0176751	MtrunA17Chr1g0162601	MtrunA17Chr1g0205161	MtrunA17Chr1g0188711
MtrunA17Chr1g0189941	MtrunA17Chr1g0173571	MtrunA17Chr4g0000602	MtrunA17Chr2g0307231	MtrunA17Chr3g0141671	MtrunA17Chr4g0015931	MtrunA17Chr4g0017451	MtrunA17Chr4g0073101		MtrunA17Chr1g0179921	MtrunA17Chr1g0167531	MtrunA17Chr1g0170731	MtrunA17Chr1g0161701	MtrunA17Chr1g0177201	MtrunA17Chr1g0162611	MtrunA17Chr1g0205341	MtrunA17Chr1g0188781
MtrunA17Chr1g1003256	MtrunA17Chr1g0173581	MtrunA17Chr4g0000611	MtrunA17Chr2g0308081	MtrunA17Chr4g0000601	MtrunA17Chr4g0015941	MtrunA17Chr4g0017461	MtrunA17Chr4g0073111		MtrunA17Chr1g0179931	MtrunA17Chr1g0167701	MtrunA17Chr1g0170991	MtrunA17Chr1g0161751	MtrunA17Chr1g0177191	MtrunA17Chr1g0162681	MtrunA17Chr1g0205661	MtrunA17Chr1g0188791
MtrunA17Chr1g1003257	MtrunA17Chr1g0173632	MtrunA17Chr4g0000591	MtrunA17Chr2g1007480	MtrunA17Chr4g0000602	MtrunA17Chr4g0015951	MtrunA17Chr4g0017471	MtrunA17Chr4g0073112		MtrunA17Chr1g0179951	MtrunA17Chr1g0167721	MtrunA17Chr1g0171761	MtrunA17Chr1g0161761	MtrunA17Chr1g0177181	MtrunA17Chr1g0162731	MtrunA17Chr1g0205651	MtrunA17Chr1g0189231
MtrunA17Chr1g0190761	MtrunA17Chr1g0173711	MtrunA17Chr4g0000621	MtrunA17Chr2g0308871	MtrunA17Chr4g0000611	MtrunA17Chr4g0015961	MtrunA17Chr4g0017711	MtrunA17Chr4g0073113		MtrunA17Chr1g0179941	MtrunA17Chr1g0167731	MtrunA17Chr1g0171831	MtrunA17Chr1g0161881	MtrunA17Chr1g0177431	MtrunA17Chr1g0162871	MtrunA17Chr1g0206981	MtrunA17Chr1g0189361
MtrunA17Chr1g0191091	MtrunA17Chr1g0173821	MtrunA17Chr4g0000603	MtrunA17Chr2g0309421	MtrunA17Chr4g0000591	MtrunA17Chr4g0016051	MtrunA17Chr4g0017721	MtrunA17Chr4g0073121		MtrunA17Chr1g0180101	MtrunA17Chr1g0167761	MtrunA17Chr1g0171951	MtrunA17Chr1g0161901	MtrunA17Chr1g0177871	MtrunA17Chr1g0162921	MtrunA17Chr1g0207831	MtrunA17Chr1g0189621
MtrunA17Chr1g0191571	MtrunA17Chr1g0173831	MtrunA17Chr4g0000632	MtrunA17Chr2g0310731	MtrunA17Chr4g0000621	MtrunA17Chr4g0016121	MtrunA17Chr4g0017731	MtrunA17Chr4g0076731		MtrunA17Chr1g0180231	MtrunA17Chr1g0167911	MtrunA17Chr1g0172191	MtrunA17Chr1g0161911	MtrunA17Chr1g0178061	MtrunA17Chr1g0163011	MtrunA17Chr1g0207841	MtrunA17Chr1g0189881
MtrunA17Chr1g0191591	MtrunA17Chr1g0173891	MtrunA17Chr4g0000641	MtrunA17Chr2g0311481	MtrunA17Chr4g0000603	MtrunA17Chr4g0016141	MtrunA17Chr4g0017741	MtrunA17Chr5g0398711		MtrunA17Chr1g0180431	MtrunA17Chr1g0167981	MtrunA17Chr1g0172331	MtrunA17Chr1g0161921	MtrunA17Chr1g1002468	MtrunA17Chr1g0163301	MtrunA17Chr1g0208331	MtrunA17Chr1g0190581
MtrunA17Chr1g0192101	MtrunA17Chr1g0173951	MtrunA17Chr4g0000661	MtrunA17Chr2g0312111	MtrunA17Chr4g0000632	MtrunA17Chr4g0016151	MtrunA17Chr4g0017751	MtrunA17Chr5g0399251		MtrunA17Chr1g0180441	MtrunA17Chr1g0168001	MtrunA17Chr1g0172341	MtrunA17Chr1g0161941	MtrunA17Chr1g0179161	MtrunA17Chr1g0163501	MtrunA17Chr1g0208351	MtrunA17Chr1g0190871
MtrunA17Chr1g0193321	MtrunA17Chr1g0174141	MtrunA17Chr4g0000631	MtrunA17Chr2g0312581	MtrunA17Chr4g0000641	MtrunA17Chr4g0016152	MtrunA17Chr4g0021611	MtrunA17Chr5g0402941		MtrunA17Chr1g0180531	MtrunA17Chr1g0168031	MtrunA17Chr1g0172541	MtrunA17Chr1g0162341	MtrunA17Chr1g0179271	MtrunA17Chr1g0163641	MtrunA17Chr1g0208361	MtrunA17Chr1g0191081
MtrunA17Chr1g0193611	MtrunA17Chr1g0174161	MtrunA17Chr4g0001941	MtrunA17Chr2g0313131	MtrunA17Chr4g0000661	MtrunA17Chr4g0016171	MtrunA17Chr4g0021621	MtrunA17Chr5g0420021		MtrunA17Chr1g0180551	MtrunA17Chr1g0168081	MtrunA17Chr1g0172751	MtrunA17Chr1g0162401	MtrunA17Chr1g0179871	MtrunA17Chr1g0163651	MtrunA17Chr1g0208541	MtrunA17Chr1g0191561
MtrunA17Chr1g0193621	MtrunA17Chr1g0174171	MtrunA17Chr4g0002101	MtrunA17Chr2g0313511	MtrunA17Chr4g0000631	MtrunA17Chr4g0016181	MtrunA17Chr4g0021801	MtrunA17Chr5g0421611		MtrunA17Chr1g0180561	MtrunA17Chr1g0168121	MtrunA17Chr1g0172841	MtrunA17Chr1g0162411	MtrunA17Chr1g0179881	MtrunA17Chr1g0163661	MtrunA17Chr1g0208931	MtrunA17Chr1g0192301
MtrunA17Chr1g0194041	MtrunA17Chr1g0174271	MtrunA17Chr4g0004781	MtrunA17Chr2g1007951	MtrunA17Chr4g0001401	MtrunA17Chr4g0016331	MtrunA17Chr4g1016649	MtrunA17Chr5g0421621		MtrunA17Chr1g0180571	MtrunA17Chr1g0168131	MtrunA17Chr1g0172901	MtrunA17Chr1g0162801	MtrunA17Chr1g0180101	MtrunA17Chr1g0163671	MtrunA17Chr1g0210241	MtrunA17Chr1g0192481
MtrunA17Chr1g0194641	MtrunA17Chr1g0174361	MtrunA17Chr4g0005121	MtrunA17Chr2g0315211	MtrunA17Chr4g0002101	MtrunA17Chr4g0016361	MtrunA17Chr4g0021921	MtrunA17Chr5g0421651		MtrunA17Chr1g0180731	MtrunA17Chr1g0168271	MtrunA17Chr1g0172891	MtrunA17Chr1g0162871	MtrunA17Chr1g0180741	MtrunA17Chr1g0163701	MtrunA17Chr1g0210361	MtrunA17Chr1g0193081
MtrunA17Chr1g0195251	MtrunA17Chr1g0174461	MtrunA17Chr4g0005111	MtrunA17Chr2g0315431	MtrunA17Chr4g0004781	MtrunA17Chr4g0016481	MtrunA17Chr4g0024011	MtrunA17Chr5g0421761		MtrunA17Chr1g0181331	MtrunA17Chr1g0168291	MtrunA17Chr1g0173311	MtrunA17Chr1g0162921	MtrunA17Chr1g0180921	MtrunA17Chr1g0163761	MtrunA17Chr1g0210411	MtrunA17Chr1g0193491
MtrunA17Chr1g0195611	MtrunA17Chr1g0174501	MtrunA17Chr4g0006661	MtrunA17Chr2g0316261	MtrunA17Chr4g0005831	MtrunA17Chr4g0016491	MtrunA17Chr4g0026181	MtrunA17Chr5g0421771		MtrunA17Chr1g0181751	MtrunA17Chr1g0168341	MtrunA17Chr1g0173321	MtrunA17Chr1g0163011	MtrunA17Chr1g0181101	MtrunA17Chr1g0163801	MtrunA17Chr1g0210421	MtrunA17Chr1g0193511
MtrunA17Chr1g0195721	MtrunA17Chr1g0174511	MtrunA17Chr4g0007661	MtrunA17Chr2g0316311	MtrunA17Chr4g0006631	MtrunA17Chr4g0016641	MtrunA17Chr4g0028401	MtrunA17Chr5g0421781		MtrunA17Chr1g0182101	MtrunA17Chr1g0168541	MtrunA17Chr1g0173331	MtrunA17Chr1g0163071	MtrunA17Chr1g0181231	MtrunA17Chr1g0163891	MtrunA17Chr1g0210501	MtrunA17Chr1g0193661
MtrunA17Chr1g0195731	MtrunA17Chr1g0174601	MtrunA17Chr4g0009971	MtrunA17Chr2g0316461	MtrunA17Chr4g1015662	MtrunA17Chr4g0016821	MtrunA17Chr4g0033431	MtrunA17Chr5g0421811		MtrunA17Chr1g0182111	MtrunA17Chr1g0168571	MtrunA17Chr1g0173393	MtrunA17Chr1g0163171	MtrunA17Chr1g0181341	MtrunA17Chr1g0164011	MtrunA17Chr1g0211942	MtrunA17Chr1g0194271
MtrunA17Chr1g0195851	MtrunA17Chr1g0174641	MtrunA17Chr4g0012401	MtrunA17Chr2g0316671	MtrunA17Chr4g0014781	MtrunA17Chr4g0016831	MtrunA17Chr4g0036851	MtrunA17Chr5g0421861		MtrunA17Chr1g0182161	MtrunA17Chr1g0168641	MtrunA17Chr1g0173632	MtrunA17Chr1g0163201	MtrunA17Chr1g0181371	MtrunA17Chr1g0164131	MtrunA17Chr1g0212331	MtrunA17Chr1g0194641
MtrunA17Chr1g0195891	MtrunA17Chr1g0174681	MtrunA17Chr4g0012391	MtrunA17Chr2g0317501	MtrunA17Chr4g0015901	MtrunA17Chr4g0016841	MtrunA17Chr4g0044301	MtrunA17Chr5g0421871		MtrunA17Chr1g0182441	MtrunA17Chr1g0168701	MtrunA17Chr1g0173821	MtrunA17Chr1g0163261	MtrunA17Chr1g0181401	MtrunA17Chr1g0164141	MtrunA17Chr1g0213121	MtrunA17Chr1g0195251
MtrunA17Chr1g0196291	MtrunA17Chr1g0174931	MtrunA17Chr4g1015665	MtrunA17Chr2g0317531	MtrunA17Chr4g0015911	MtrunA17Chr4g0016851	MtrunA17Chr4g0061701	MtrunA17Chr5g0421901		MtrunA17Chr1g0182451	MtrunA17Chr1g0168721	MtrunA17Chr1g0173841	MtrunA17Chr1g0163291	MtrunA17Chr1g0181741	MtrunA17Chr1g0164171	MtrunA17Chr1g0213561	MtrunA17Chr1g0196251
MtrunA17Chr1g0196701	MtrunA17Chr1g0175041	MtrunA17Chr4g0012411	MtrunA17Chr2g0319551	MtrunA17Chr4g0015921	MtrunA17Chr4g0016861	MtrunA17Chr4g0070041	MtrunA17Chr5g0422021		MtrunA17Chr1g0182581	MtrunA17Chr1g0168741	MtrunA17Chr1g0173941	MtrunA17Chr1g0163321	MtrunA17Chr1g0182501	MtrunA17Chr1g0164231	MtrunA17Chr1g0213981	MtrunA17Chr1g0197201
MtrunA17Chr1g0196711	MtrunA17Chr1g0175141	MtrunA17Chr4g0013771	MtrunA17Chr2g0323001	MtrunA17Chr4g0015931	MtrunA17Chr4g0016871	MtrunA17Chr4g0073071	MtrunA17Chr5g0422031		MtrunA17Chr1g0183281	MtrunA17Chr1g0168921	MtrunA17Chr1g0174061	MtrunA17Chr1g0163441	MtrunA17Chr1g0182841	MtrunA17Chr1g0164371	MtrunA17Chr2g0276821	MtrunA17Chr1g0197241
MtrunA17Chr1g0196721	MtrunA17Chr1g0175191	MtrunA17Chr4g0015901	MtrunA17Chr2g0323021	MtrunA17Chr4g0015991	MtrunA17Chr4g0016881	MtrunA17Chr4g1020505	MtrunA17Chr5g0422041		MtrunA17Chr1g0184101	MtrunA17Chr1g0169151	MtrunA17Chr1g0174321	MtrunA17Chr1g0163491	MtrunA17Chr1g0182851	MtrunA17Chr1g0164581	MtrunA17Chr2g0277021	MtrunA17Chr1g0197681
MtrunA17Chr1g0197081	MtrunA17Chr1g0175251	MtrunA17Chr4g0015911	MtrunA17Chr2g0324671	MtrunA17Chr4g0016091	MtrunA17Chr4g0016891	MtrunA17Chr4g0073081	MtrunA17Chr5g0422051		MtrunA17Chr1g0184171	MtrunA17Chr1g0169301	MtrunA17Chr1g0174501	MtrunA17Chr1g0163611	MtrunA17Chr1g0183241	MtrunA17Chr1g0164591	MtrunA17Chr2g0277311	MtrunA17Chr1g0197791
MtrunA17Chr1g0197291	MtrunA17Chr1g0175311	MtrunA17Chr4g0015921	MtrunA17Chr2g1008720	MtrunA17Chr4g0016101	MtrunA17Chr4g0016901	MtrunA17Chr4g0073091	MtrunA17Chr5g0422061		MtrunA17Chr1g0184161	MtrunA17Chr1g0169331	MtrunA17Chr1g0174881	MtrunA17Chr1g0163651	MtrunA17Chr1g0183341	MtrunA17Chr1g0164621	MtrunA17Chr2g0277321	MtrunA17Chr1g0198681
MtrunA17Chr1g0198261	MtrunA17Chr1g0175401	MtrunA17Chr4g0015931	MtrunA17Chr2g0326391	MtrunA17Chr4g0016111	MtrunA17Chr4g0016911	MtrunA17Chr4g0073113	MtrunA17Chr5g0422062		MtrunA17Chr1g0184271	MtrunA17Chr1g0169521	MtrunA17Chr1g0174921	MtrunA17Chr1g0163711	MtrunA17Chr1g0183331	MtrunA17Chr1g0164931	MtrunA17Chr2g0278091	MtrunA17Chr1g0199511
MtrunA17Chr1g0198531	MtrunA17Chr1g0175511	MtrunA17Chr4g0015991	MtrunA17Chr2g0327221	MtrunA17Chr4g0016122	MtrunA17Chr4g0016921	MtrunA17Chr4g0073101	MtrunA17Chr5g0422071		MtrunA17Chr1g1002903	MtrunA17Chr1g0169551	MtrunA17Chr1g0175111	MtrunA17Chr1g0163721	MtrunA17Chr1g1002824	MtrunA17Chr1g0164971	MtrunA17Chr2g0279791	MtrunA17Chr1g0199711
MtrunA17Chr1g0198551	MtrunA17Chr1g0175621	MtrunA17Chr4g0016152	MtrunA17Chr2g0327231	MtrunA17Chr4g0016131	MtrunA17Chr4g0016931	MtrunA17Chr4g0073111	MtrunA17Chr5g0422081		MtrunA17Chr1g0184981	MtrunA17Chr1g0169561	MtrunA17Chr1g0176201	MtrunA17Chr1g0163761	MtrunA17Chr1g0183971	MtrunA17Chr1g0165071	MtrunA17Chr2g0280081	MtrunA17Chr1g0201271
MtrunA17Chr1g0199111	MtrunA17Chr1g1002227	MtrunA17Chr4g0016151	MtrunA17Chr2g0327631	MtrunA17Chr4g0016141	MtrunA17Chr4g0016941	MtrunA17Chr4g0073112	MtrunA17Chr5g0422091		MtrunA17Chr1g0185001	MtrunA17Chr1g0169571	MtrunA17Chr1g0176211	MtrunA17Chr1g0163851	MtrunA17Chr1g0184191	MtrunA17Chr1g0165072	MtrunA17Chr2g0280661	MtrunA17Chr1g0201991
MtrunA17Chr1g0199121	MtrunA17Chr1g1002228	MtrunA17Chr4g0016181	MtrunA17Chr2g0329081	MtrunA17Chr4g0016152	MtrunA17Chr4g0016951	MtrunA17Chr4g0073121	MtrunA17Chr5g0422101		MtrunA17Chr1g0184991	MtrunA17Chr1g0169581	MtrunA17Chr1g0176231	MtrunA17Chr1g0163871	MtrunA17Chr1g0184201	MtrunA17Chr1g0165151	MtrunA17Chr2g0280651	MtrunA17Chr1g0202021
MtrunA17Chr1g0199491	MtrunA17Chr1g0175801	MtrunA17Chr4g0016191	MtrunA17Chr2g0329411	MtrunA17Chr4g0016151	MtrunA17Chr4g0016961	MtrunA17Chr4g0073131	MtrunA17Chr5g0422111		MtrunA17Chr1g0185021	MtrunA17Chr1g0169691	MtrunA17Chr1g0176221	MtrunA17Chr1g0163891	MtrunA17Chr1g0184631	MtrunA17Chr1g0165841	MtrunA17Chr2g0280891	MtrunA17Chr1g0202151
MtrunA17Chr1g0199501	MtrunA17Chr1g0175841	MtrunA17Chr4g0016861	MtrunA17Chr2g0329611	MtrunA17Chr4g0016181	MtrunA17Chr4g0016971	MtrunA17Chr5g1021269	MtrunA17Chr5g0422121		MtrunA17Chr1g0185031	MtrunA17Chr1g0169791	MtrunA17Chr1g0176311	MtrunA17Chr1g0163931	MtrunA17Chr1g0184981	MtrunA17Chr1g0166071	MtrunA17Chr2g0280901	MtrunA17Chr1g0202391
MtrunA17Chr1g0200121	MtrunA17Chr1g0175861	MtrunA17Chr4g0016881	MtrunA17Chr2g0329961	MtrunA17Chr4g0016191	MtrunA17Chr4g0016981	MtrunA17Chr5g0403501	MtrunA17Chr5g0422131		MtrunA17Chr1g0185011	MtrunA17Chr1g0169841	MtrunA17Chr1g0176421	MtrunA17Chr1g0163971	MtrunA17Chr1g0185001	MtrunA17Chr1g0166121	MtrunA17Chr2g0281701	MtrunA17Chr1g0202521
MtrunA17Chr1g0200131	MtrunA17Chr1g0176181	MtrunA17Chr4g0016831	MtrunA17Chr2g0329971	MtrunA17Chr4g0016351	MtrunA17Chr4g0016991	MtrunA17Chr5g0405521	MtrunA17Chr5g0422141		MtrunA17Chr1g0185041	MtrunA17Chr1g0169861	MtrunA17Chr1g0176761	MtrunA17Chr1g0164141	MtrunA17Chr1g0184991	MtrunA17Chr1g0166271	MtrunA17Chr2g0281771	MtrunA17Chr1g0202931
MtrunA17Chr1g0200141	MtrunA17Chr1g0176201	MtrunA17Chr4g0016841	MtrunA17Chr2g0332221	MtrunA17Chr4g0016371	MtrunA17Chr4g0017001	MtrunA17Chr5g0409831	MtrunA17Chr5g0422151		MtrunA17Chr1g0185061	MtrunA17Chr1g0169901	MtrunA17Chr1g0176771	MtrunA17Chr1g0164231	MtrunA17Chr1g0185251	MtrunA17Chr1g0166351	MtrunA17Chr2g0281991	MtrunA17Chr1g0202941
MtrunA17Chr1g0200141	MtrunA17Chr1g0176501	MtrunA17Chr4g0016891	MtrunA17Chr2g0333191	MtrunA17Chr4g0016381	MtrunA17Chr4g0017011	MtrunA17Chr5g0420721	MtrunA17Chr5g0422161		MtrunA17Chr1g0185342	MtrunA17Chr1g0170001	MtrunA17Chr1g0176801	MtrunA17Chr1g0164611	MtrunA17Chr1g0185561	MtrunA17Chr1g0166711	MtrunA17Chr2g0282211	MtrunA17Chr1g0203361
MtrunA17Chr1g0200151	MtrunA17Chr1g0176581	MtrunA17Chr4g0016851	MtrunA17Chr2g0333311	MtrunA17Chr4g0016861	MtrunA17Chr4g0017021	MtrunA17Chr5g0420722	MtrunA17Chr5g0422171		MtrunA17Chr1g0185391	MtrunA17Chr1g0170011	MtrunA17Chr1g0177201	MtrunA17Chr1g0164621	MtrunA17Chr1g0185671	MtrunA17Chr1g0167281	MtrunA17Chr2g0282303	MtrunA17Chr1g0203461
MtrunA17Chr1g0200771	MtrunA17Chr1g0176651	MtrunA17Chr4g0016931	MtrunA17Chr2g0333451	MtrunA17Chr4g0016881	MtrunA17Chr4g1015884	MtrunA17Chr5g0420731	MtrunA17Chr5g0422181		MtrunA17Chr1g1002954	MtrunA17Chr1g1001515	MtrunA17Chr1g0177191	MtrunA17Chr1g0164641	MtrunA17Chr1g0185831	MtrunA17Chr1g0167721	MtrunA17Chr2g0283621	MtrunA17Chr1g0203851
MtrunA17Chr1g0200871	MtrunA17Chr1g0176911	MtrunA17Chr4g0016941	MtrunA17Chr3g0077341	MtrunA17Chr4g0016831	MtrunA17Chr4g0017041	MtrunA17Chr5g0421621	MtrunA17Chr5g0422182		MtrunA17Chr1g0185511	MtrunA17Chr1g0170031	MtrunA17Chr1g0177181	MtrunA17Chr1g0164661	MtrunA17Chr1g0186531	MtrunA17Chr1g0167871	MtrunA17Chr2g0283661	MtrunA17Chr1g0204271
MtrunA17Chr1g0201261	MtrunA17Chr1g0176961	MtrunA17Chr4g0016951	MtrunA17Chr3g0078601	MtrunA17Chr4g0016841	MtrunA17Chr4g0017031	MtrunA17Chr5g0421701	MtrunA17Chr5g0422251		MtrunA17Chr1g0185821	MtrunA17Chr1g0170051	MtrunA17Chr1g0177251	MtrunA17Chr1g1001187	MtrunA17Chr1g0186521	MtrunA17Chr1g0168021	MtrunA17Chr2g0288921	MtrunA17Chr1g0204701
MtrunA17Chr1g0201271	MtrunA17Chr1g0177131	MtrunA17Chr4g0016911	MtrunA17Chr3g0079431	MtrunA17Chr4g0016891	MtrunA17Chr4g0017271	MtrunA17Chr5g0421751	MtrunA17Chr5g0422261		MtrunA17Chr1g0185831	MtrunA17Chr1g0170151	MtrunA17Chr1g0177561	MtrunA17Chr1g0164941	MtrunA17Chr1g0186921	MtrunA17Chr1g0168011	MtrunA17Chr2g0289321	MtrunA17Chr1g0204711
MtrunA17Chr1g0201351	MtrunA17Chr1g0177171	MtrunA17Chr4g0016971	MtrunA17Chr3g0079871	MtrunA17Chr4g0016851	MtrunA17Chr4g0017481	MtrunA17Chr5g0421771	MtrunA17Chr5g0422271		MtrunA17Chr1g0185981	MtrunA17Chr1g0170161	MtrunA17Chr1g0178011	MtrunA17Chr1g0164961	MtrunA17Chr1g0187891	MtrunA17Chr1g0168031	MtrunA17Chr2g0290201	MtrunA17Chr1g0204941
MtrunA17Chr1g0201831	MtrunA17Chr1g0177181	MtrunA17Chr4g0016921	MtrunA17Chr3g0079881	MtrunA17Chr4g0016931	MtrunA17Chr4g0017491	MtrunA17Chr5g0421781	MtrunA17Chr5g0422281		MtrunA17Chr1g0185971	MtrunA17Chr1g0170171	MtrunA17Chr1g0178081	MtrunA17Chr1g0165071	MtrunA17Chr1g0187931	MtrunA17Chr1g0168081	MtrunA17Chr2g0290221	MtrunA17Chr1g0205161
MtrunA17Chr1g0201821	MtrunA17Chr1g0177191	MtrunA17Chr4g0016981	MtrunA17Chr3g0079951	MtrunA17Chr4g0016941	MtrunA17Chr4g0017501	MtrunA17Chr5g0421821	MtrunA17Chr5g0422301		MtrunA17Chr1g0186051	MtrunA17Chr1g0170191	MtrunA17Chr1g0178321	MtrunA17Chr1g0165072	MtrunA17Chr1g0188061	MtrunA17Chr1g0168161	MtrunA17Chr2g0290321	MtrunA17Chr1g0205391
MtrunA17Chr1g1004068	MtrunA17Chr1g0177201	MtrunA17Chr4g0016991	MtrunA17Chr3g0080351	MtrunA17Chr4g0016951	MtrunA17Chr4g0017511	MtrunA17Chr5g0421871	MtrunA17Chr5g0422311		MtrunA17Chr1g0186191	MtrunA17Chr1g0170201	MtrunA17Chr1g0178611	MtrunA17Chr1g0165081	MtrunA17Chr1g0188241	MtrunA17Chr1g0168521	MtrunA17Chr2g0290611	MtrunA17Chr1g0205401
MtrunA17Chr1g0201851	MtrunA17Chr1g0177221	MtrunA17Chr4g0016961	MtrunA17Chr3g0080951	MtrunA17Chr4g0016911	MtrunA17Chr4g0017521	MtrunA17Chr5g0421881	MtrunA17Chr5g0422321		MtrunA17Chr1g0186771	MtrunA17Chr1g0170251	MtrunA17Chr1g0178601	MtrunA17Chr1g0165131	MtrunA17Chr1g0188441	MtrunA17Chr1g0168541	MtrunA17Chr2g0291831	MtrunA17Chr1g0205661
MtrunA17Chr1g1004069	MtrunA17Chr1g0177241	MtrunA17Chr4g0017001	MtrunA17Chr3g0081421	MtrunA17Chr4g0016971	MtrunA17Chr4g0017531	MtrunA17Chr5g0421901	MtrunA17Chr5g0422291		MtrunA17Chr1g0186991	MtrunA17Chr1g0170261	MtrunA17Chr1g0179121	MtrunA17Chr1g0165361	MtrunA17Chr1g0189222	MtrunA17Chr1g0168631	MtrunA17Chr2g0293461	MtrunA17Chr1g0205651
MtrunA17Chr1g0201841	MtrunA17Chr1g0177291	MtrunA17Chr4g0017011	MtrunA17Chr3g0082231	MtrunA17Chr4g0016921	MtrunA17Chr4g0017541	MtrunA17Chr5g0421911	MtrunA17Chr5g0422331		MtrunA17Chr1g0187161	MtrunA17Chr1g0170311	MtrunA17Chr1g0179141	MtrunA17Chr1g0165701	MtrunA17Chr1g0189301	MtrunA17Chr1g0168681	MtrunA17Chr2g0293571	MtrunA17Chr1g0205861
MtrunA17Chr1g0201861	MtrunA17Chr1g0177331	MtrunA17Chr4g0017021	MtrunA17Chr3g0082471	MtrunA17Chr4g0016981	MtrunA17Chr4g0017551	MtrunA17Chr5g0422031	MtrunA17Chr5g0422341		MtrunA17Chr1g1003083	MtrunA17Chr1g0170321	MtrunA17Chr1g1002515	MtrunA17Chr1g0165711	MtrunA17Chr1g0189311	MtrunA17Chr1g0168711	MtrunA17Chr2g0293561	MtrunA17Chr1g0206271
MtrunA17Chr1g0201871	MtrunA17Chr1g0177421	MtrunA17Chr4g0017031	MtrunA17Chr3g0083391	MtrunA17Chr4g0016991	MtrunA17Chr4g0017561	MtrunA17Chr5g0422021	MtrunA17Chr5g0422351		MtrunA17Chr1g0187201	MtrunA17Chr1g0170331	MtrunA17Chr1g0179971	MtrunA17Chr1g0165751	MtrunA17Chr1g0189521	MtrunA17Chr1g0168741	MtrunA17Chr2g0294041	MtrunA17Chr1g0206281
MtrunA17Chr1g1004098	MtrunA17Chr1g0177811	MtrunA17Chr4g0017071	MtrunA17Chr3g0083521	MtrunA17Chr4g0016961	MtrunA17Chr4g0017571	MtrunA17Chr5g0422061	MtrunA17Chr5g0422361		MtrunA17Chr1g0187691	MtrunA17Chr1g0170341	MtrunA17Chr1g0179981	MtrunA17Chr1g0165841	MtrunA17Chr1g0189711	MtrunA17Chr1g0168771	MtrunA17Chr2g0294171	MtrunA17Chr1g0206381
MtrunA17Chr1g0202361	MtrunA17Chr1g0177901	MtrunA17Chr4g0017041	MtrunA17Chr3g0083601	MtrunA17Chr4g0017001	MtrunA17Chr4g0017581	MtrunA17Chr5g0422041	MtrunA17Chr5g0423441		MtrunA17Chr1g0188031	MtrunA17Chr1g0170381	MtrunA17Chr1g0180001	MtrunA17Chr1g0165901	MtrunA17Chr1g0189901	MtrunA17Chr1g0168881	MtrunA17Chr2g0295821	MtrunA17Chr1g0207341
MtrunA17Chr1g0202541	MtrunA17Chr1g0178291	MtrunA17Chr4g0017051	MtrunA17Chr3g0083781	MtrunA17Chr4g0017011	MtrunA17Chr4g0017591	MtrunA17Chr5g0422091	MtrunA17Chr5g0424281		MtrunA17Chr1g0188321	MtrunA17Chr1g0170411	MtrunA17Chr1g0180141	MtrunA17Chr1g0165911	MtrunA17Chr1g0190241	MtrunA17Chr1g0168921	MtrunA17Chr2g0296091	MtrunA17Chr1g0208011
MtrunA17Chr1g0203201	MtrunA17Chr1g0178381	MtrunA17Chr4g1015884	MtrunA17Chr3g0083951	MtrunA17Chr4g0017021	MtrunA17Chr4g0017601	MtrunA17Chr5g0422101	MtrunA17Chr5g0427821		MtrunA17Chr1g0188311	MtrunA17Chr1g0170421	MtrunA17Chr1g0180161	MtrunA17Chr1g0166071	MtrunA17Chr1g0191341	MtrunA17Chr1g0169341	MtrunA17Chr2g0297151	MtrunA17Chr1g0208361
MtrunA17Chr1g0204001	MtrunA17Chr1g0178421	MtrunA17Chr4g0017061	MtrunA17Chr3g0083961	MtrunA17Chr4g0017031	MtrunA17Chr4g0017611	MtrunA17Chr5g0422111	MtrunA17Chr5g0428361		MtrunA17Chr1g0188331	MtrunA17Chr1g0170491	MtrunA17Chr1g0180171	MtrunA17Chr1g0166121	MtrunA17Chr1g0191321	MtrunA17Chr1g0169531	MtrunA17Chr2g0297561	MtrunA17Chr1g0208961
MtrunA17Chr1g0204081	MtrunA17Chr1g0178531	MtrunA17Chr4g0016871	MtrunA17Chr3g0084001	MtrunA17Chr4g0017071	MtrunA17Chr4g0017621	MtrunA17Chr5g0422071	MtrunA17Chr5g0432571		MtrunA17Chr1g0188411	MtrunA17Chr1g0170501	MtrunA17Chr1g0180181	MtrunA17Chr1g0166181	MtrunA17Chr1g0192411	MtrunA17Chr1g0169741	MtrunA17Chr2g0297571	MtrunA17Chr1g0208981
MtrunA17Chr1g0205251	MtrunA17Chr1g0178721	MtrunA17Chr4g0016901	MtrunA17Chr3g0084151	MtrunA17Chr4g0017081	MtrunA17Chr4g0017631	MtrunA17Chr5g0422081	MtrunA17Chr5g0433452		MtrunA17Chr1g0188661	MtrunA17Chr1g0170621	MtrunA17Chr1g0180221	MtrunA17Chr1g0166191	MtrunA17Chr1g0193261	MtrunA17Chr1g0170131	MtrunA17Chr2g0298471	MtrunA17Chr1g0209501
MtrunA17Chr1g0205881	MtrunA17Chr1g0178771	MtrunA17Chr4g0017431	MtrunA17Chr3g0084871	MtrunA17Chr4g0017041	MtrunA17Chr4g0017641	MtrunA17Chr5g0422131	MtrunA17Chr5g0435901		MtrunA17Chr1g0190241	MtrunA17Chr1g0170771	MtrunA17Chr1g0180461	MtrunA17Chr1g0166251	MtrunA17Chr1g0193531	MtrunA17Chr1g0170151	MtrunA17Chr2g0298521	MtrunA17Chr1g0209631
MtrunA17Chr1g0206881	MtrunA17Chr1g0178871	MtrunA17Chr4g0017481	MtrunA17Chr3g0085492	MtrunA17Chr4g0017051	MtrunA17Chr4g0017651	MtrunA17Chr5g0422171	MtrunA17Chr5g0435911		MtrunA17Chr1g0191261	MtrunA17Chr1g0170781	MtrunA17Chr1g0180471	MtrunA17Chr1g0166271	MtrunA17Chr1g0193761	MtrunA17Chr1g0170191	MtrunA17Chr2g0298981	MtrunA17Chr1g0210501
MtrunA17Chr1g0207611	MtrunA17Chr1g0178901	MtrunA17Chr4g0017491	MtrunA17Chr3g0085561	MtrunA17Chr4g1015884	MtrunA17Chr4g0017661	MtrunA17Chr5g0422141	MtrunA17Chr5g0435921		MtrunA17Chr1g0191261	MtrunA17Chr1g0170881	MtrunA17Chr1g0180551	MtrunA17Chr1g0166321	MtrunA17Chr1g0193931	MtrunA17Chr1g0170201	MtrunA17Chr2g0299291	MtrunA17Chr1g0211611
MtrunA17Chr1g0207631	MtrunA17Chr1g0178911	MtrunA17Chr4g0017501	MtrunA17Chr3g0085571	MtrunA17Chr4g0017061	MtrunA17Chr4g0017671	MtrunA17Chr5g0422161	MtrunA17Chr5g0440511		MtrunA17Chr1g0191641	MtrunA17Chr1g0170921	MtrunA17Chr1g0180561	MtrunA17Chr1g0166541	MtrunA17Chr1g0193941	MtrunA17Chr1g0170251	MtrunA17Chr2g0299281	MtrunA17Chr1g0212351
MtrunA17Chr1g0208231	MtrunA17Chr1g0178921	MtrunA17Chr4g0017511	MtrunA17Chr3g0085651	MtrunA17Chr4g0016871	MtrunA17Chr4g0017681	MtrunA17Chr5g0422181	MtrunA17Chr5g0440481		MtrunA17Chr1g0191801	MtrunA17Chr1g0170961	MtrunA17Chr1g0180581	MtrunA17Chr1g0166531	MtrunA17Chr1g0193961	MtrunA17Chr1g0170311	MtrunA17Chr2g0299481	MtrunA17Chr1g0213071
MtrunA17Chr1g0208331	MtrunA17Chr1g0178951	MtrunA17Chr4g0017521	MtrunA17Chr3g0086031	MtrunA17Chr4g0016901	MtrunA17Chr4g0017691	MtrunA17Chr5g0422182	MtrunA17Chr5g0441361		MtrunA17Chr1g0191981	MtrunA17Chr1g0171271	MtrunA17Chr1g0181181	MtrunA17Chr1g0166631	MtrunA17Chr1g0194171	MtrunA17Chr1g0170431	MtrunA17Chr2g0300121	MtrunA17Chr1g0213081
MtrunA17Chr1g0208351	MtrunA17Chr1g0178981	MtrunA17Chr4g0017531	MtrunA17Chr3g0086081	MtrunA17Chr4g0017311	MtrunA17Chr4g0017701	MtrunA17Chr5g0422191	MtrunA17Chr5g1024437		MtrunA17Chr1g0192001	MtrunA17Chr1g0171301	MtrunA17Chr1g0181191	MtrunA17Chr1g0166801	MtrunA17Chr1g0194161	MtrunA17Chr1g0170491	MtrunA17Chr2g0300131	MtrunA17Chr1g0213231
MtrunA17Chr1g0208361	MtrunA17Chr1g0179041	MtrunA17Chr4g0017541	MtrunA17Chr3g0086171	MtrunA17Chr4g0017431	MtrunA17Chr4g0017711	MtrunA17Chr5g0422062	MtrunA17Chr5g0441851		MtrunA17Chr1g0192061	MtrunA17Chr1g0171391	MtrunA17Chr1g0181341	MtrunA17Chr1g0166811	MtrunA17Chr1g0194211	MtrunA17Chr1g0170501	MtrunA17Chr2g0301992	MtrunA17Chr1g0213321
MtrunA17Chr1g0208371	MtrunA17Chr1g0179101	MtrunA17Chr4g0017551	MtrunA17Chr3g0087381	MtrunA17Chr4g0017481	MtrunA17Chr4g0017721	MtrunA17Chr5g0422051	MtrunA17Chr5g0443581		MtrunA17Chr1g0193521	MtrunA17Chr1g0171461	MtrunA17Chr1g0181401	MtrunA17Chr1g0166821	MtrunA17Chr1g0194221	MtrunA17Chr1g0170761	MtrunA17Chr2g0302401	MtrunA17Chr1g0213421
MtrunA17Chr1g0208921	MtrunA17Chr1g0179151	MtrunA17Chr4g0017561	MtrunA17Chr3g0087541	MtrunA17Chr4g0017491	MtrunA17Chr4g0017731	MtrunA17Chr5g0422151	MtrunA17Chr6g0449051		MtrunA17Chr1g0193601	MtrunA17Chr1g0171471	MtrunA17Chr1g0181601	MtrunA17Chr1g0166881	MtrunA17Chr1g0194461	MtrunA17Chr1g0170881	MtrunA17Chr2g0302411	MtrunA17Chr1g0213561
MtrunA17Chr1g0208931	MtrunA17Chr1g0179331	MtrunA17Chr4g0017571	MtrunA17Chr3g0087681	MtrunA17Chr4g0017501	MtrunA17Chr4g0017741	MtrunA17Chr5g0422121	MtrunA17Chr6g0449301		MtrunA17Chr1g0194461	MtrunA17Chr1g0171521	MtrunA17Chr1g0182061	MtrunA17Chr1g0167701	MtrunA17Chr1g0194891	MtrunA17Chr1g0171271	MtrunA17Chr2g0302532	MtrunA17Chr1g0213651
MtrunA17Chr1g0209051	MtrunA17Chr1g0179341	MtrunA17Chr4g0017581	MtrunA17Chr3g0087761	MtrunA17Chr4g0017511	MtrunA17Chr4g0017751	MtrunA17Chr5g0422191	MtrunA17Chr6g0449911		MtrunA17Chr1g0194471	MtrunA17Chr1g0171541	MtrunA17Chr1g0182101	MtrunA17Chr1g0167911	MtrunA17Chr1g0195571	MtrunA17Chr1g0171431	MtrunA17Chr2g0302931	MtrunA17Chr1g0213991
MtrunA17Chr1g0209091	MtrunA17Chr1g0179501	MtrunA17Chr4g0017591	MtrunA17Chr3g0088531	MtrunA17Chr4g0017521	MtrunA17Chr4g0017761	MtrunA17Chr5g0422221	MtrunA17Chr6g0451401		MtrunA17Chr1g0194731	MtrunA17Chr1g0171641	MtrunA17Chr1g0182141	MtrunA17Chr1g0167921	MtrunA17Chr1g0195581	MtrunA17Chr1g0171441	MtrunA17Chr2g0303071	MtrunA17Chr2g0276831
MtrunA17Chr1g0209131	MtrunA17Chr1g0179661	MtrunA17Chr4g0017601	MtrunA17Chr3g0088931	MtrunA17Chr4g0017531	MtrunA17Chr4g0017771	MtrunA17Chr5g0422231	MtrunA17Chr6g0452431		MtrunA17Chr1g0195311	MtrunA17Chr1g0171651	MtrunA17Chr1g0182191	MtrunA17Chr1g0167961	MtrunA17Chr1g0197081	MtrunA17Chr1g0171471	MtrunA17Chr2g0303081	MtrunA17Chr2g0278271
MtrunA17Chr1g0209121	MtrunA17Chr1g0179721	MtrunA17Chr4g0017611	MtrunA17Chr3g0089221	MtrunA17Chr4g0017541	MtrunA17Chr4g0017781	MtrunA17Chr5g0422241	MtrunA17Chr6g0456101		MtrunA17Chr1g0195321	MtrunA17Chr1g0171771	MtrunA17Chr1g0182201	MtrunA17Chr1g0167971	MtrunA17Chr1g0197221	MtrunA17Chr1g0171501	MtrunA17Chr2g0303241	MtrunA17Chr2g0278871
MtrunA17Chr1g0209311	MtrunA17Chr1g0179801	MtrunA17Chr4g0017621	MtrunA17Chr3g0090622	MtrunA17Chr4g0017551	MtrunA17Chr4g0017791	MtrunA17Chr5g0422281	MtrunA17Chr6g0457311		MtrunA17Chr1g0195451	MtrunA17Chr1g1001643	MtrunA17Chr1g0182451	MtrunA17Chr1g0168031	MtrunA17Chr1g0197861	MtrunA17Chr1g0171541	MtrunA17Chr2g0303392	MtrunA17Chr2g0278881
MtrunA17Chr1g0209501	MtrunA17Chr1g0180111	MtrunA17Chr4g0017631	MtrunA17Chr3g0090701	MtrunA17Chr4g0017561	MtrunA17Chr4g0017801	MtrunA17Chr5g0422291	MtrunA17Chr6g0457321		MtrunA17Chr1g0196831	MtrunA17Chr1g0171931	MtrunA17Chr1g0182571	MtrunA17Chr1g1001390	MtrunA17Chr1g0199041	MtrunA17Chr1g0171602	MtrunA17Chr2g0303391	MtrunA17Chr2g0279131
MtrunA17Chr1g0209741	MtrunA17Chr1g0180221	MtrunA17Chr4g0017641	MtrunA17Chr3g0090811	MtrunA17Chr4g0017571	MtrunA17Chr4g0017811	MtrunA17Chr5g0422261	MtrunA17Chr6g0457331		MtrunA17Chr1g0197071	MtrunA17Chr1g0172011	MtrunA17Chr1g0182861	MtrunA17Chr1g0168141	MtrunA17Chr1g0199291	MtrunA17Chr1g0171941	MtrunA17Chr2g0304241	MtrunA17Chr2g0279661
MtrunA17Chr1g0209732	MtrunA17Chr1g0180871	MtrunA17Chr4g0017651	MtrunA17Chr3g0091061	MtrunA17Chr4g0017581	MtrunA17Chr4g0017821	MtrunA17Chr5g0422301	MtrunA17Chr6g0457341		MtrunA17Chr1g0197061	MtrunA17Chr1g0172031	MtrunA17Chr1g0182871	MtrunA17Chr1g0168221	MtrunA17Chr1g0200081	MtrunA17Chr1g0172071	MtrunA17Chr2g0304311	MtrunA17Chr2g0280011
MtrunA17Chr1g0209733	MtrunA17Chr1g0181111	MtrunA17Chr4g0017661	MtrunA17Chr3g0091071	MtrunA17Chr4g0017591	MtrunA17Chr4g0017831	MtrunA17Chr5g0422271	MtrunA17Chr6g0457351		MtrunA17Chr1g0197751	MtrunA17Chr1g0172122	MtrunA17Chr1g0182891	MtrunA17Chr1g0168531	MtrunA17Chr1g0200261	MtrunA17Chr1g0172271	MtrunA17Chr2g1006836	MtrunA17Chr2g0280021
MtrunA17Chr1g0209931	MtrunA17Chr1g0181291	MtrunA17Chr4g0017671	MtrunA17Chr3g0091081	MtrunA17Chr4g0017601	MtrunA17Chr4g0018081	MtrunA17Chr5g0422311	MtrunA17Chr6g0458181		MtrunA17Chr1g0197861	MtrunA17Chr1g0172131	MtrunA17Chr1g0183201	MtrunA17Chr1g0168541	MtrunA17Chr1g0200301	MtrunA17Chr1g0172311	MtrunA17Chr2g0304361	MtrunA17Chr2g0280071
MtrunA17Chr1g0209941	MtrunA17Chr1g0181501	MtrunA17Chr4g0017681	MtrunA17Chr3g0092891	MtrunA17Chr4g0017611	MtrunA17Chr4g0018491	MtrunA17Chr5g0422321	MtrunA17Chr6g0460891		MtrunA17Chr1g0198231	MtrunA17Chr1g0172201	MtrunA17Chr1g0183741	MtrunA17Chr1g0168581	MtrunA17Chr1g0200431	MtrunA17Chr1g0172321	MtrunA17Chr2g0304671	MtrunA17Chr2g0280671
MtrunA17Chr1g0209941	MtrunA17Chr1g0181601	MtrunA17Chr4g0017691	MtrunA17Chr3g0093191	MtrunA17Chr4g0017621	MtrunA17Chr4g0018481	MtrunA17Chr5g0422331	MtrunA17Chr6g0462791		MtrunA17Chr1g0198241	MtrunA17Chr1g0172231	MtrunA17Chr1g0183751	MtrunA17Chr1g0168691	MtrunA17Chr1g0200541	MtrunA17Chr1g0172391	MtrunA17Chr2g0304922	MtrunA17Chr2g0281271
MtrunA17Chr1g0209971	MtrunA17Chr1g0181741	MtrunA17Chr4g0017701	MtrunA17Chr3g0093481	MtrunA17Chr4g0017631	MtrunA17Chr4g0019441	MtrunA17Chr5g0422341	MtrunA17Chr6g0462801		MtrunA17Chr1g0198831	MtrunA17Chr1g0172301	MtrunA17Chr1g0183941	MtrunA17Chr1g0168721	MtrunA17Chr1g0200841	MtrunA17Chr1g0172451	MtrunA17Chr2g0304931	MtrunA17Chr2g0281281
MtrunA17Chr1g0210341	MtrunA17Chr1g0181811	MtrunA17Chr4g0017761	MtrunA17Chr3g0093491	MtrunA17Chr4g0017641	MtrunA17Chr4g0020021	MtrunA17Chr5g0422351	MtrunA17Chr6g0463471		MtrunA17Chr1g0199281	MtrunA17Chr1g0172311	MtrunA17Chr1g0183951	MtrunA17Chr1g1001443	MtrunA17Chr1g0200941	MtrunA17Chr1g0172511	MtrunA17Chr2g0305021	MtrunA17Chr2g0281481
MtrunA17Chr1g0210411	MtrunA17Chr1g0182041	MtrunA17Chr4g0017771	MtrunA17Chr3g0093521	MtrunA17Chr4g0017651	MtrunA17Chr4g0020701	MtrunA17Chr5g0431061	MtrunA17Chr6g0463721		MtrunA17Chr1g0199301	MtrunA17Chr1g0172531	MtrunA17Chr1g0183961	MtrunA17Chr1g0168931	MtrunA17Chr1g0201471	MtrunA17Chr1g0172601	MtrunA17Chr2g0305171	MtrunA17Chr2g0281491
MtrunA17Chr1g0210421	MtrunA17Chr1g0182301	MtrunA17Chr4g0017781	MtrunA17Chr3g0093541	MtrunA17Chr4g0017661	MtrunA17Chr4g0021411	MtrunA17Chr5g0433452	MtrunA17Chr6g0465031		MtrunA17Chr1g0199311	MtrunA17Chr1g0172541	MtrunA17Chr1g0184661	MtrunA17Chr1g0169081	MtrunA17Chr1g0201861	MtrunA17Chr1g0172621	MtrunA17Chr2g0305281	MtrunA17Chr2g0281981
MtrunA17Chr1g0210431	MtrunA17Chr1g0182412	MtrunA17Chr4g0017791	MtrunA17Chr3g0093551	MtrunA17Chr4g0017671	MtrunA17Chr4g0021471	MtrunA17Chr5g0435901	MtrunA17Chr6g0466041		MtrunA17Chr1g0199271	MtrunA17Chr1g0172601	MtrunA17Chr1g0184961	MtrunA17Chr1g0169091	MtrunA17Chr1g0201871	MtrunA17Chr1g0172641	MtrunA17Chr2g0305291	MtrunA17Chr2g0282041
MtrunA17Chr1g0210401	MtrunA17Chr1g0182571	MtrunA17Chr4g0017801	MtrunA17Chr3g0093561	MtrunA17Chr4g0017681	MtrunA17Chr4g0021481	MtrunA17Chr5g0435931	MtrunA17Chr6g0466131		MtrunA17Chr1g0199291	MtrunA17Chr1g0173171	MtrunA17Chr1g0185581	MtrunA17Chr1g0169331	MtrunA17Chr1g0202531	MtrunA17Chr1g0172941	MtrunA17Chr2g0305331	MtrunA17Chr2g0282321
MtrunA17Chr1g1004642	MtrunA17Chr1g0182581	MtrunA17Chr4g0017811	MtrunA17Chr3g0094081	MtrunA17Chr4g0017691	MtrunA17Chr4g0021491	MtrunA17Chr5g0435941	MtrunA17Chr6g0467201		MtrunA17Chr1g0200091	MtrunA17Chr1g1001812	MtrunA17Chr1g0185591	MtrunA17Chr1g0169551	MtrunA17Chr1g0202781	MtrunA17Chr1g0173171	MtrunA17Chr2g0305391	MtrunA17Chr2g0283151
MtrunA17Chr1g0210741	MtrunA17Chr1g0182591	MtrunA17Chr4g0017441	MtrunA17Chr3g0094271	MtrunA17Chr4g0017701	MtrunA17Chr4g0021621	MtrunA17Chr5g0435911	MtrunA17Chr6g0467791		MtrunA17Chr1g0200321	MtrunA17Chr1g0173181	MtrunA17Chr1g0185601	MtrunA17Chr1g0169561	MtrunA17Chr1g0202811	MtrunA17Chr1g1001812	MtrunA17Chr2g0305402	MtrunA17Chr2g0283651
MtrunA17Chr1g0210931	MtrunA17Chr1g0182711	MtrunA17Chr4g0017451	MtrunA17Chr3g0094601	MtrunA17Chr4g0017761	MtrunA17Chr4g0023031	MtrunA17Chr5g0435961	MtrunA17Chr6g0467801		MtrunA17Chr1g0200411	MtrunA17Chr1g0173191	MtrunA17Chr1g0185811	MtrunA17Chr1g0169581	MtrunA17Chr1g0202801	MtrunA17Chr1g0173191	MtrunA17Chr2g0305481	MtrunA17Chr2g0283661
MtrunA17Chr1g0211001	MtrunA17Chr1g0182821	MtrunA17Chr4g0017461	MtrunA17Chr3g0094611	MtrunA17Chr4g0017771	MtrunA17Chr4g0023401	MtrunA17Chr5g0435921	MtrunA17Chr6g0470441		MtrunA17Chr1g0200581	MtrunA17Chr1g0173311	MtrunA17Chr1g0185981	MtrunA17Chr1g0169611	MtrunA17Chr1g0202981	MtrunA17Chr1g0173201	MtrunA17Chr2g0305501	MtrunA17Chr2g0284431
MtrunA17Chr1g0211431	MtrunA17Chr1g0182941	MtrunA17Chr4g0017471	MtrunA17Chr3g0094621	MtrunA17Chr4g0017781	MtrunA17Chr4g1016934	MtrunA17Chr5g0435951	MtrunA17Chr6g0470451		MtrunA17Chr1g0200941	MtrunA17Chr1g0173321	MtrunA17Chr1g0185981	MtrunA17Chr1g0169821	MtrunA17Chr1g0203101	MtrunA17Chr1g0173311	MtrunA17Chr2g0305721	MtrunA17Chr2g0284441
MtrunA17Chr1g0211591	MtrunA17Chr1g0183001	MtrunA17Chr4g0017711	MtrunA17Chr3g0094911	MtrunA17Chr4g0017791	MtrunA17Chr4g0023821	MtrunA17Chr5g0435971	MtrunA17Chr6g0470461		MtrunA17Chr1g0200951	MtrunA17Chr1g0173351	MtrunA17Chr1g0185971	MtrunA17Chr1g0169941	MtrunA17Chr1g0203891	MtrunA17Chr1g0173321	MtrunA17Chr2g0305731	MtrunA17Chr2g0284691
MtrunA17Chr1g0211601	MtrunA17Chr1g0183041	MtrunA17Chr4g0017721	MtrunA17Chr3g0094921	MtrunA17Chr4g0017801	MtrunA17Chr4g0023831	MtrunA17Chr5g0440481	MtrunA17Chr6g0470471		MtrunA17Chr1g0201061	MtrunA17Chr1g1001863	MtrunA17Chr1g0186191	MtrunA17Chr1g0170001	MtrunA17Chr1g0204381	MtrunA17Chr1g0173331	MtrunA17Chr2g0305971	MtrunA17Chr2g0284771
MtrunA17Chr1g0211611	MtrunA17Chr1g0183071	MtrunA17Chr4g0017731	MtrunA17Chr3g0094971	MtrunA17Chr4g0017811	MtrunA17Chr4g0024011	MtrunA17Chr5g0443901	MtrunA17Chr6g0470481		MtrunA17Chr1g0201071	MtrunA17Chr1g0173361	MtrunA17Chr1g0186201	MtrunA17Chr1g0170071	MtrunA17Chr1g1004235	MtrunA17Chr1g0173371	MtrunA17Chr2g0305981	MtrunA17Chr2g0284781
MtrunA17Chr1g0212081	MtrunA17Chr1g0183101	MtrunA17Chr4g0017741	MtrunA17Chr3g0095321	MtrunA17Chr4g0017441	MtrunA17Chr4g0027631	MtrunA17Chr6g0452641	MtrunA17Chr6g0470491		MtrunA17Chr1g0201401	MtrunA17Chr1g0173381	MtrunA17Chr1g0186451	MtrunA17Chr1g0170151	MtrunA17Chr1g0204641	MtrunA17Chr1g0173392	MtrunA17Chr2g0305991	MtrunA17Chr2g0285781
MtrunA17Chr1g0212201	MtrunA17Chr1g0183301	MtrunA17Chr4g0017751	MtrunA17Chr3g0095331	MtrunA17Chr4g0017451	MtrunA17Chr4g0029871	MtrunA17Chr6g0455992	MtrunA17Chr6g0470961		MtrunA17Chr1g0201771	MtrunA17Chr1g0173392	MtrunA17Chr1g0186441	MtrunA17Chr1g0170161	MtrunA17Chr1g0204621	MtrunA17Chr1g0173401	MtrunA17Chr2g0306051	MtrunA17Chr2g0286031
MtrunA17Chr1g0212211	MtrunA17Chr1g0183331	MtrunA17Chr4g0018992	MtrunA17Chr3g0095621	MtrunA17Chr4g0017461	MtrunA17Chr4g0037501	MtrunA17Chr6g0457331	MtrunA17Chr6g0471391		MtrunA17Chr1g0201821	MtrunA17Chr1g0173401	MtrunA17Chr1g1003063	MtrunA17Chr1g0170171	MtrunA17Chr1g1004292	MtrunA17Chr1g0173481	MtrunA17Chr2g0306061	MtrunA17Chr2g0286501
MtrunA17Chr1g0212711	MtrunA17Chr1g0183381	MtrunA17Chr4g0019321	MtrunA17Chr3g0095961	MtrunA17Chr4g0017471	MtrunA17Chr4g0044301	MtrunA17Chr6g0457311	MtrunA17Chr6g0472001		MtrunA17Chr1g1004068	MtrunA17Chr1g0173431	MtrunA17Chr1g0187811	MtrunA17Chr1g0170191	MtrunA17Chr1g0206092	MtrunA17Chr1g0173651	MtrunA17Chr2g0306061	MtrunA17Chr2g0287051
MtrunA17Chr1g0213581	MtrunA17Chr1g0183531	MtrunA17Chr4g0021471	MtrunA17Chr3g0096281	MtrunA17Chr4g0017711	MtrunA17Chr4g0044311	MtrunA17Chr6g0457321	MtrunA17Chr6g0472761		MtrunA17Chr1g0201851	MtrunA17Chr1g0173441	MtrunA17Chr1g0187821	MtrunA17Chr1g0170201	MtrunA17Chr1g0206101	MtrunA17Chr1g0173761	MtrunA17Chr2g0306081	MtrunA17Chr2g0287261
MtrunA17Chr1g0213571	MtrunA17Chr1g0183741	MtrunA17Chr4g0021491	MtrunA17Chr3g0096331	MtrunA17Chr4g0017721	MtrunA17Chr4g0044321	MtrunA17Chr6g0457341	MtrunA17Chr6g0472771		MtrunA17Chr1g1004069	MtrunA17Chr1g0173471	MtrunA17Chr1g0188661	MtrunA17Chr1g0170281	MtrunA17Chr1g0206431	MtrunA17Chr1g0173811	MtrunA17Chr2g0306091	MtrunA17Chr2g0287631
MtrunA17Chr2g0277311	MtrunA17Chr1g0184121	MtrunA17Chr4g0021551	MtrunA17Chr3g0096821	MtrunA17Chr4g0017731	MtrunA17Chr4g0044401	MtrunA17Chr6g0465961	MtrunA17Chr6g0472921		MtrunA17Chr1g0201841	MtrunA17Chr1g0173481	MtrunA17Chr1g0188731	MtrunA17Chr1g0170311	MtrunA17Chr1g0206451	MtrunA17Chr1g0173961	MtrunA17Chr2g0306121	MtrunA17Chr2g0287901
MtrunA17Chr2g0277321	MtrunA17Chr1g0184142	MtrunA17Chr4g0021591	MtrunA17Chr3g0096931	MtrunA17Chr4g0017741	MtrunA17Chr4g0046441	MtrunA17Chr6g0466391	MtrunA17Chr6g0472971		MtrunA17Chr1g0201861	MtrunA17Chr1g0173632	MtrunA17Chr1g0188841	MtrunA17Chr1g0170321	MtrunA17Chr1g0206631	MtrunA17Chr1g0174031	MtrunA17Chr2g0306171	MtrunA17Chr2g0287951
MtrunA17Chr2g0277471	MtrunA17Chr1g0184191	MtrunA17Chr4g0021621	MtrunA17Chr3g0097631	MtrunA17Chr4g0017751	MtrunA17Chr4g0046451	MtrunA17Chr6g0467221	MtrunA17Chr6g0473751		MtrunA17Chr1g0201871	MtrunA17Chr1g0173711	MtrunA17Chr1g0189141	MtrunA17Chr1g0170331	MtrunA17Chr1g0206621	MtrunA17Chr1g0174591	MtrunA17Chr2g0306181	MtrunA17Chr2g0290051
MtrunA17Chr2g0277901	MtrunA17Chr1g0184391	MtrunA17Chr4g0021741	MtrunA17Chr3g0098661	MtrunA17Chr4g0019321	MtrunA17Chr4g0047641	MtrunA17Chr6g0467791	MtrunA17Chr6g0473811		MtrunA17Chr1g0201961	MtrunA17Chr1g0173721	MtrunA17Chr1g0189161	MtrunA17Chr1g0170341	MtrunA17Chr1g0206881	MtrunA17Chr1g0174601	MtrunA17Chr2g0306241	MtrunA17Chr2g0290111
MtrunA17Chr2g0278471	MtrunA17Chr1g0184421	MtrunA17Chr4g0021881	MtrunA17Chr3g0098831	MtrunA17Chr4g0021291	MtrunA17Chr4g0048421	MtrunA17Chr6g0468181	MtrunA17Chr6g0473891		MtrunA17Chr1g0201971	MtrunA17Chr1g0173741	MtrunA17Chr1g0189901	MtrunA17Chr1g0170381	MtrunA17Chr1g0206921	MtrunA17Chr1g0174641	MtrunA17Chr2g0306291	MtrunA17Chr2g0290181
MtrunA17Chr2g0279131	MtrunA17Chr1g0184461	MtrunA17Chr4g0023161	MtrunA17Chr3g0098991	MtrunA17Chr4g0021451	MtrunA17Chr4g0048441	MtrunA17Chr6g0470451	MtrunA17Chr6g0474941		MtrunA17Chr1g0202281	MtrunA17Chr1g0173761	MtrunA17Chr1g0191021	MtrunA17Chr1g0170491	MtrunA17Chr1g0206941	MtrunA17Chr1g0174741	MtrunA17Chr2g0306451	MtrunA17Chr2g0290531
MtrunA17Chr2g0279231	MtrunA17Chr1g0184711	MtrunA17Chr4g0023171	MtrunA17Chr3g0100541	MtrunA17Chr4g0021471	MtrunA17Chr4g0048451	MtrunA17Chr6g0470461	MtrunA17Chr6g0475041		MtrunA17Chr1g0202411	MtrunA17Chr1g0173782	MtrunA17Chr1g0191011	MtrunA17Chr1g0170501	MtrunA17Chr1g0207212	MtrunA17Chr1g0174761	MtrunA17Chr2g0306551	MtrunA17Chr2g0291281
MtrunA17Chr2g0279221	MtrunA17Chr1g1002905	MtrunA17Chr4g1016934	MtrunA17Chr3g0100861	MtrunA17Chr4g0021491	MtrunA17Chr4g0050111	MtrunA17Chr6g0470491	MtrunA17Chr6g0476022		MtrunA17Chr1g0202412	MtrunA17Chr1g0173831	MtrunA17Chr1g1003369	MtrunA17Chr1g0170521	MtrunA17Chr1g0208321	MtrunA17Chr1g0174841	MtrunA17Chr2g0306591	MtrunA17Chr2g0291271
MtrunA17Chr2g0279401	MtrunA17Chr1g0184741	MtrunA17Chr4g0024011	MtrunA17Chr3g0100871	MtrunA17Chr4g0021621	MtrunA17Chr4g0050121	MtrunA17Chr6g0471391	MtrunA17Chr6g0478901		MtrunA17Chr1g0202681	MtrunA17Chr1g0173951	MtrunA17Chr1g0191601	MtrunA17Chr1g0170651	MtrunA17Chr1g0208331	MtrunA17Chr1g0175041	MtrunA17Chr2g0306671	MtrunA17Chr2g0291291
MtrunA17Chr2g0279642	MtrunA17Chr1g0184841	MtrunA17Chr4g0024571	MtrunA17Chr3g0100881	MtrunA17Chr4g0021801	MtrunA17Chr4g0052561	MtrunA17Chr6g0472761	MtrunA17Chr6g0478891		MtrunA17Chr1g0202981	MtrunA17Chr1g0173981	MtrunA17Chr1g0191881	MtrunA17Chr1g0170701	MtrunA17Chr1g0208351	MtrunA17Chr1g0175051	MtrunA17Chr2g0307181	MtrunA17Chr2g0291461
MtrunA17Chr2g0280311	MtrunA17Chr1g0184861	MtrunA17Chr4g0024881	MtrunA17Chr3g0101451	MtrunA17Chr4g0021881	MtrunA17Chr4g0053431	MtrunA17Chr6g0472771	MtrunA17Chr6g0479861		MtrunA17Chr1g0203871	MtrunA17Chr1g0174141	MtrunA17Chr1g0191931	MtrunA17Chr1g0170751	MtrunA17Chr1g0208361	MtrunA17Chr1g0175201	MtrunA17Chr2g0307201	MtrunA17Chr2g0291681
MtrunA17Chr2g0280741	MtrunA17Chr1g0185011	MtrunA17Chr4g0024891	MtrunA17Chr3g0101441	MtrunA17Chr4g1016649	MtrunA17Chr4g0054641	MtrunA17Chr6g0472821	MtrunA17Chr6g0485361		MtrunA17Chr1g0204191	MtrunA17Chr1g0174381	MtrunA17Chr1g0192701	MtrunA17Chr1g0170921	MtrunA17Chr1g0208691	MtrunA17Chr1g0175301	MtrunA17Chr2g0308621	MtrunA17Chr2g0292201
MtrunA17Chr2g0280821	MtrunA17Chr1g0185021	MtrunA17Chr4g0025211	MtrunA17Chr3g0101941	MtrunA17Chr4g1016934	MtrunA17Chr4g0054651	MtrunA17Chr6g0473811	MtrunA17Chr6g0486091		MtrunA17Chr1g0204381	MtrunA17Chr1g0174591	MtrunA17Chr1g0192711	MtrunA17Chr1g0171431	MtrunA17Chr1g0208651	MtrunA17Chr1g0175311	MtrunA17Chr2g0309671	MtrunA17Chr2g1005935
MtrunA17Chr2g0281231	MtrunA17Chr1g0185031	MtrunA17Chr4g0028521	MtrunA17Chr3g0102141	MtrunA17Chr4g0024011	MtrunA17Chr4g0054821	MtrunA17Chr6g0475561	MtrunA17Chr6g0486221		MtrunA17Chr1g0204521	MtrunA17Chr1g0174701	MtrunA17Chr1g0192721	MtrunA17Chr1g0171561	MtrunA17Chr1g0208931	MtrunA17Chr1g0175321	MtrunA17Chr2g0309801	MtrunA17Chr2g0292771
MtrunA17Chr2g0281561	MtrunA17Chr1g0185101	MtrunA17Chr4g0030301	MtrunA17Chr3g0102311	MtrunA17Chr4g0024011	MtrunA17Chr4g0057451	MtrunA17Chr6g0476022	MtrunA17Chr6g0486231		MtrunA17Chr1g0204591	MtrunA17Chr1g0174711	MtrunA17Chr1g0192741	MtrunA17Chr1g0171761	MtrunA17Chr1g0209032	MtrunA17Chr1g0175371	MtrunA17Chr2g0310551	MtrunA17Chr2g0293001
MtrunA17Chr2g0281591	MtrunA17Chr1g0185201	MtrunA17Chr4g0031611	MtrunA17Chr3g0102541	MtrunA17Chr4g0026531	MtrunA17Chr4g0058021	MtrunA17Chr6g0476023	MtrunA17Chr6g0486241		MtrunA17Chr1g0204601	MtrunA17Chr1g0174731	MtrunA17Chr1g0193661	MtrunA17Chr1g0171771	MtrunA17Chr1g0209031	MtrunA17Chr1g0175401	MtrunA17Chr2g0310561	MtrunA17Chr2g0293011
MtrunA17Chr2g0282141	MtrunA17Chr1g0185391	MtrunA17Chr4g0031601	MtrunA17Chr3g0103321	MtrunA17Chr4g0027021	MtrunA17Chr4g0058721	MtrunA17Chr6g0479861	MtrunA17Chr7g0214061		MtrunA17Chr1g0204581	MtrunA17Chr1g0174741	MtrunA17Chr1g0193651	MtrunA17Chr1g1001643	MtrunA17Chr1g0209371	MtrunA17Chr1g0175741	MtrunA17Chr2g0310991	MtrunA17Chr2g0293401
MtrunA17Chr2g0282131	MtrunA17Chr1g0185401	MtrunA17Chr4g1017642	MtrunA17Chr3g0103671	MtrunA17Chr4g1017642	MtrunA17Chr4g0058751	MtrunA17Chr6g0479871	MtrunA17Chr7g0214601		MtrunA17Chr1g0204681	MtrunA17Chr1g0174761	MtrunA17Chr1g0193811	MtrunA17Chr1g0171821	MtrunA17Chr1g0209761	MtrunA17Chr1g1002227	MtrunA17Chr2g0311282	MtrunA17Chr2g0293561
MtrunA17Chr2g0282303	MtrunA17Chr1g0185661	MtrunA17Chr4g1017720	MtrunA17Chr3g0105241	MtrunA17Chr4g0037491	MtrunA17Chr4g0059461	MtrunA17Chr6g0486251	MtrunA17Chr7g0221111		MtrunA17Chr1g0205861	MtrunA17Chr1g0174861	MtrunA17Chr1g0193831	MtrunA17Chr1g0171951	MtrunA17Chr1g0209751	MtrunA17Chr1g1002228	MtrunA17Chr2g0311441	MtrunA17Chr2g0293841
MtrunA17Chr2g0282481	MtrunA17Chr1g0185671	MtrunA17Chr4g0038561	MtrunA17Chr3g0105261	MtrunA17Chr4g0040351	MtrunA17Chr4g0060131	MtrunA17Chr6g0486231	MtrunA17Chr7g0221131		MtrunA17Chr1g0206021	MtrunA17Chr1g0175231	MtrunA17Chr1g0193961	MtrunA17Chr1g0172031	MtrunA17Chr1g0209771	MtrunA17Chr1g0176041	MtrunA17Chr2g0311451	MtrunA17Chr2g0294351
MtrunA17Chr2g0282491	MtrunA17Chr1g0185841	MtrunA17Chr4g0038871	MtrunA17Chr3g0105521	MtrunA17Chr4g0041701	MtrunA17Chr4g0060141	MtrunA17Chr7g0214051	MtrunA17Chr7g0223301		MtrunA17Chr1g0206331	MtrunA17Chr1g0175661	MtrunA17Chr1g0194321	MtrunA17Chr1g0172081	MtrunA17Chr1g1004575	MtrunA17Chr1g0176161	MtrunA17Chr2g0311491	MtrunA17Chr2g0294881
MtrunA17Chr2g0282481	MtrunA17Chr1g0185861	MtrunA17Chr4g0041851	MtrunA17Chr3g0105561	MtrunA17Chr4g0041851	MtrunA17Chr4g0061121	MtrunA17Chr7g0214061	MtrunA17Chr7g0224271		MtrunA17Chr1g0207641	MtrunA17Chr1g0175761	MtrunA17Chr1g0194901	MtrunA17Chr1g0172131	MtrunA17Chr1g0209901	MtrunA17Chr1g0176171	MtrunA17Chr2g0311501	MtrunA17Chr2g0295791
MtrunA17Chr2g0282491	MtrunA17Chr1g0185891	MtrunA17Chr4g0044281	MtrunA17Chr3g0105551	MtrunA17Chr4g0041851	MtrunA17Chr4g0061111	MtrunA17Chr7g0214791	MtrunA17Chr7g1029696		MtrunA17Chr1g0207861	MtrunA17Chr1g0175811	MtrunA17Chr1g0195051	MtrunA17Chr1g0172201	MtrunA17Chr1g0210041	MtrunA17Chr1g0176431	MtrunA17Chr2g0311511	MtrunA17Chr2g0295911
MtrunA17Chr2g0282541	MtrunA17Chr1g0185911	MtrunA17Chr4g0044301	MtrunA17Chr3g0106681	MtrunA17Chr4g0044281	MtrunA17Chr4g0062681	MtrunA17Chr7g0226741	MtrunA17Chr7g1029697		MtrunA17Chr1g0208331	MtrunA17Chr1g0175891	MtrunA17Chr1g0196061	MtrunA17Chr1g0172281	MtrunA17Chr1g0210051	MtrunA17Chr1g0176441	MtrunA17Chr2g0311661	MtrunA17Chr2g0295931
MtrunA17Chr2g0282581	MtrunA17Chr1g0186001	MtrunA17Chr4g0044301	MtrunA17Chr3g0107151	MtrunA17Chr4g0047851	MtrunA17Chr4g0062781	MtrunA17Chr7g0228871	MtrunA17Chr7g0226151		MtrunA17Chr1g0208351	MtrunA17Chr1g0175931	MtrunA17Chr1g0196811	MtrunA17Chr1g0172311	MtrunA17Chr1g0210051	MtrunA17Chr1g0176551	MtrunA17Chr2g0311711	MtrunA17Chr2g0296091
MtrunA17Chr2g0282631	MtrunA17Chr1g0186121	MtrunA17Chr4g0044311	MtrunA17Chr3g0107161	MtrunA17Chr4g0049121	MtrunA17Chr4g0064041	MtrunA17Chr7g0229011	MtrunA17Chr7g0229011		MtrunA17Chr1g0208361	MtrunA17Chr1g0176031	MtrunA17Chr1g0197101	MtrunA17Chr1g0172481	MtrunA17Chr1g0210061	MtrunA17Chr1g0176561	MtrunA17Chr2g0312401	MtrunA17Chr2g0296771
MtrunA17Chr2g0282821	MtrunA17Chr1g0186131	MtrunA17Chr4g0045332	MtrunA17Chr3g0107261	MtrunA17Chr4g0049731	MtrunA17Chr4g0064821	MtrunA17Chr7g0229011	MtrunA17Chr7g0229031		MtrunA17Chr1g0208421	MtrunA17Chr1g0176211	MtrunA17Chr1g0197991	MtrunA17Chr1g0172512	MtrunA17Chr1g0210171	MtrunA17Chr1g0176731	MtrunA17Chr2g1007845	MtrunA17Chr2g0296781
MtrunA17Chr2g0282811	MtrunA17Chr1g0186181	MtrunA17Chr4g0051601	MtrunA17Chr3g0107571	MtrunA17Chr4g0052171	MtrunA17Chr4g0066231	MtrunA17Chr7g0229031	MtrunA17Chr7g0229171		MtrunA17Chr1g0208401	MtrunA17Chr1g0176361	MtrunA17Chr1g0198031	MtrunA17Chr1g0172541	MtrunA17Chr1g0210231	MtrunA17Chr1g0176771	MtrunA17Chr2g0313211	MtrunA17Chr2g0297161
MtrunA17Chr2g0282881	MtrunA17Chr1g0186191	MtrunA17Chr4g0051591	MtrunA17Chr3g0107871	MtrunA17Chr4g0052181	MtrunA17Chr4g0066321	MtrunA17Chr7g0229171	MtrunA17Chr7g0229401		MtrunA17Chr1g0208831	MtrunA17Chr1g0176421	MtrunA17Chr1g0198051	MtrunA17Chr1g0172591	MtrunA17Chr1g0210241	MtrunA17Chr1g0176791	MtrunA17Chr2g0313491	MtrunA17Chr2g0297691
MtrunA17Chr2g0282891	MtrunA17Chr1g0186201	MtrunA17Chr4g0052561	MtrunA17Chr3g0107911	MtrunA17Chr4g0054462	MtrunA17Chr4g0066301	MtrunA17Chr7g0229341	MtrunA17Chr7g0229861		MtrunA17Chr1g0208931	MtrunA17Chr1g0176431	MtrunA17Chr1g0198141	MtrunA17Chr1g0172751	MtrunA17Chr1g0210391	MtrunA17Chr1g0176871	MtrunA17Chr2g0313881	MtrunA17Chr2g0298141
MtrunA17Chr2g0283061	MtrunA17Chr1g0186261	MtrunA17Chr4g0052571	MtrunA17Chr3g0108021	MtrunA17Chr4g0057451	MtrunA17Chr4g0069001	MtrunA17Chr7g0229412	MtrunA17Chr7g0229881		MtrunA17Chr1g0209171	MtrunA17Chr1g0176441	MtrunA17Chr1g1003825	MtrunA17Chr1g0172841	MtrunA17Chr1g0210411	MtrunA17Chr1g0177071	MtrunA17Chr2g0314531	MtrunA17Chr2g0298811
MtrunA17Chr2g0283451	MtrunA17Chr1g0186271	MtrunA17Chr4g0053091	MtrunA17Chr3g0108011	MtrunA17Chr4g0057441	MtrunA17Chr4g0073101	MtrunA17Chr7g0229391	MtrunA17Chr7g0229871		MtrunA17Chr1g0209301	MtrunA17Chr1g0176551	MtrunA17Chr1g0198371	MtrunA17Chr1g0172831	MtrunA17Chr1g0210421	MtrunA17Chr1g0177121	MtrunA17Chr2g0314701	MtrunA17Chr2g0298901
MtrunA17Chr2g0283461	MtrunA17Chr1g0186381	MtrunA17Chr4g0053391	MtrunA17Chr3g0108341	MtrunA17Chr4g0058721	MtrunA17Chr4g0073111	MtrunA17Chr7g0229411	MtrunA17Chr7g0229911		MtrunA17Chr1g0209311	MtrunA17Chr1g0176631	MtrunA17Chr1g0198521	MtrunA17Chr1g0172881	MtrunA17Chr1g0210551	MtrunA17Chr1g1002329	MtrunA17Chr2g0315621	MtrunA17Chr2g0299971
MtrunA17Chr2g0283531	MtrunA17Chr1g0186391	MtrunA17Chr4g0054721	MtrunA17Chr3g0108431	MtrunA17Chr4g0061701	MtrunA17Chr4g0073112	MtrunA17Chr7g0229351	MtrunA17Chr7g0230131		MtrunA17Chr1g0209341	MtrunA17Chr1g0176651	MtrunA17Chr1g0199281	MtrunA17Chr1g0173131	MtrunA17Chr1g0210561	MtrunA17Chr1g0177161	MtrunA17Chr2g0316911	MtrunA17Chr2g0300021
MtrunA17Chr2g0283541	MtrunA17Chr1g0186441	MtrunA17Chr4g0057451	MtrunA17Chr3g0108441	MtrunA17Chr4g0062682	MtrunA17Chr4g0073113	MtrunA17Chr7g0229401	MtrunA17Chr7g0230201		MtrunA17Chr1g0209441	MtrunA17Chr1g0176701	MtrunA17Chr1g0199911	MtrunA17Chr1g0173171	MtrunA17Chr1g0210661	MtrunA17Chr1g0177181	MtrunA17Chr2g0316931	MtrunA17Chr2g0300031
MtrunA17Chr2g1005298	MtrunA17Chr1g0186451	MtrunA17Chr4g0057441	MtrunA17Chr3g0108451	MtrunA17Chr4g0066221	MtrunA17Chr4g0073121	MtrunA17Chr7g0229371	MtrunA17Chr7g1030632		MtrunA17Chr1g0209681	MtrunA17Chr1g0176771	MtrunA17Chr1g0200272	MtrunA17Chr1g1001812	MtrunA17Chr1g0210671	MtrunA17Chr1g0177191	MtrunA17Chr2g0318271	MtrunA17Chr2g0300111
MtrunA17Chr2g0283551	MtrunA17Chr1g0186591	MtrunA17Chr4g0058261	MtrunA17Chr3g0108461	MtrunA17Chr4g0066231	MtrunA17Chr5g0395521	MtrunA17Chr7g0229381	MtrunA17Chr7g1030653		MtrunA17Chr1g0209781	MtrunA17Chr1g0176911	MtrunA17Chr1g0200271	MtrunA17Chr1g0173181	MtrunA17Chr1g0210941	MtrunA17Chr1g0177201	MtrunA17Chr2g0318651	MtrunA17Chr2g0300121
MtrunA17Chr2g0283571	MtrunA17Chr1g0186761	MtrunA17Chr4g0060151	MtrunA17Chr3g0108471	MtrunA17Chr4g0068051	MtrunA17Chr5g0397531	MtrunA17Chr7g0229421	MtrunA17Chr7g0230351		MtrunA17Chr1g0209791	MtrunA17Chr1g0177021	MtrunA17Chr1g0200321	MtrunA17Chr1g0173191	MtrunA17Chr1g0210931	MtrunA17Chr1g0177241	MtrunA17Chr2g0318661	MtrunA17Chr2g0300131
MtrunA17Chr2g0284541	MtrunA17Chr1g0186861	MtrunA17Chr4g0060131	MtrunA17Chr3g0108481	MtrunA17Chr4g0073081	MtrunA17Chr5g0397541	MtrunA17Chr7g0229911	MtrunA17Chr7g0230541		MtrunA17Chr1g0209941	MtrunA17Chr1g0177141	MtrunA17Chr1g0200321	MtrunA17Chr1g0173311	MtrunA17Chr1g0211281	MtrunA17Chr1g0177811	MtrunA17Chr2g0319011	MtrunA17Chr2g0300491
MtrunA17Chr2g0284551	MtrunA17Chr1g0187061	MtrunA17Chr4g0061701	MtrunA17Chr3g0108491	MtrunA17Chr4g0073091	MtrunA17Chr5g0398531	MtrunA17Chr7g0230201	MtrunA17Chr7g0230551		MtrunA17Chr1g0210241	MtrunA17Chr1g0177171	MtrunA17Chr1g0200581	MtrunA17Chr1g0173321	MtrunA17Chr1g0211691	MtrunA17Chr1g0177961	MtrunA17Chr2g0319801	MtrunA17Chr2g0300501
MtrunA17Chr2g0284581	MtrunA17Chr1g1003083	MtrunA17Chr4g1019878	MtrunA17Chr3g0109391	MtrunA17Chr4g0073113	MtrunA17Chr5g0399711	MtrunA17Chr7g1030632	MtrunA17Chr7g0230561		9b07f5ad-0b69-4904-b6d8-ee9bb54a14b4	MtrunA17Chr1g0177181	MtrunA17Chr1g0200651	MtrunA17Chr1g0173392	MtrunA17Chr1g0212001	MtrunA17Chr1g0178011	MtrunA17Chr2g0320301	MtrunA17Chr2g0301992
MtrunA17Chr2g0285152	MtrunA17Chr1g0187151	MtrunA17Chr4g0066501	MtrunA17Chr3g0110311	MtrunA17Chr4g0073101	MtrunA17Chr5g0401731	MtrunA17Chr7g0230351	MtrunA17Chr7g0230571		MtrunA17Chr1g0210401	MtrunA17Chr1g0177191	MtrunA17Chr1g0200861	MtrunA17Chr1g0173393	MtrunA17Chr1g0212981	MtrunA17Chr1g0178041	MtrunA17Chr2g0322451	MtrunA17Chr2g0302601
MtrunA17Chr2g0285211	MtrunA17Chr1g0187191	MtrunA17Chr4g0070941	MtrunA17Chr3g0110591	MtrunA17Chr4g0073111	MtrunA17Chr5g0402751	MtrunA17Chr7g0230361	MtrunA17Chr7g0230581		MtrunA17Chr1g0210411	MtrunA17Chr1g0177201	MtrunA17Chr1g0201411	MtrunA17Chr1g0173441	MtrunA17Chr1g0213111	MtrunA17Chr1g0178051	MtrunA17Chr2g0324001	MtrunA17Chr2g0302811
MtrunA17Chr2g0285211	MtrunA17Chr1g0187681	MtrunA17Chr4g0072782	MtrunA17Chr3g0110601	MtrunA17Chr4g0073112	MtrunA17Chr5g0405261	MtrunA17Chr7g0230531	MtrunA17Chr7g0230591		MtrunA17Chr1g0210421	MtrunA17Chr1g0177211	MtrunA17Chr1g0201421	MtrunA17Chr1g0173632	MtrunA17Chr1g0213631	MtrunA17Chr1g0178061	MtrunA17Chr2g0324671	MtrunA17Chr2g0303161
MtrunA17Chr2g0285511	MtrunA17Chr1g0187821	MtrunA17Chr4g0073081	MtrunA17Chr3g0110611	MtrunA17Chr4g0073121	MtrunA17Chr5g0405271	MtrunA17Chr7g0230551	MtrunA17Chr7g0230531		MtrunA17Chr1g0210621	MtrunA17Chr1g0177261	MtrunA17Chr1g1004050	MtrunA17Chr1g0173811	MtrunA17Chr1g0213641	MtrunA17Chr1g0178121	MtrunA17Chr2g0324681	MtrunA17Chr2g0304241
MtrunA17Chr2g0285681	MtrunA17Chr1g0187831	MtrunA17Chr4g0073091	MtrunA17Chr3g0111181	MtrunA17Chr4g0073371	MtrunA17Chr5g0406701	MtrunA17Chr7g0230541	MtrunA17Chr7g0230991		MtrunA17Chr1g0210911	MtrunA17Chr1g0177321	MtrunA17Chr1g0201601	MtrunA17Chr1g0173821	MtrunA17Chr1g0213691	MtrunA17Chr1g0178301	MtrunA17Chr2g0324691	MtrunA17Chr2g0304361
MtrunA17Chr2g0285681	MtrunA17Chr1g0188071	MtrunA17Chr4g0073113	MtrunA17Chr3g0111291	MtrunA17Chr5g0397541	MtrunA17Chr5g0406761	MtrunA17Chr7g0230571	MtrunA17Chr7g0231041		MtrunA17Chr1g0211031	MtrunA17Chr1g0177411	MtrunA17Chr1g0201671	MtrunA17Chr1g0173831	MtrunA17Chr1g0213811	MtrunA17Chr1g0178331	MtrunA17Chr2g0325111	MtrunA17Chr2g0304611
MtrunA17Chr2g0285691	MtrunA17Chr1g1003142	MtrunA17Chr4g0073101	MtrunA17Chr3g0111851	MtrunA17Chr5g0397531	MtrunA17Chr5g0410631	MtrunA17Chr7g0230591	MtrunA17Chr7g0231291		MtrunA17Chr1g0211081	MtrunA17Chr1g0177571	MtrunA17Chr1g0201682	MtrunA17Chr1g0174131	MtrunA17Chr1g0213821	MtrunA17Chr1g0178421	MtrunA17Chr2g0325152	MtrunA17Chr2g0304671
MtrunA17Chr2g1005431	MtrunA17Chr1g0188421	MtrunA17Chr4g0073111	MtrunA17Chr3g0111911	MtrunA17Chr5g0398762	MtrunA17Chr5g0413831	MtrunA17Chr7g0230561	MtrunA17Chr7g0231301		MtrunA17Chr1g0211391	MtrunA17Chr1g0177651	MtrunA17Chr1g1004059	MtrunA17Chr1g0174201	MtrunA17Chr1g0213921	MtrunA17Chr1g0178531	MtrunA17Chr2g0325521	MtrunA17Chr2g0304681
MtrunA17Chr2g1005431	MtrunA17Chr1g0188741	MtrunA17Chr4g0073112	MtrunA17Chr3g0112331	MtrunA17Chr5g0400361	MtrunA17Chr5g0415391	MtrunA17Chr7g0230991	MtrunA17Chr7g0231321		MtrunA17Chr1g0211423	MtrunA17Chr1g0177731	MtrunA17Chr1g0202981	MtrunA17Chr1g0174291	MtrunA17Chr1g0213931	MtrunA17Chr1g0178721	MtrunA17Chr2g0325651	MtrunA17Chr2g0304751
MtrunA17Chr2g0285701	MtrunA17Chr1g0188841	MtrunA17Chr4g0073121	MtrunA17Chr3g0113621	MtrunA17Chr5g0401511	MtrunA17Chr5g0417891	MtrunA17Chr7g0231161	MtrunA17Chr7g0231341		MtrunA17Chr1g0211421	MtrunA17Chr1g0177811	MtrunA17Chr1g0203571	MtrunA17Chr1g0174591	MtrunA17Chr1g0213941	MtrunA17Chr1g0178771	MtrunA17Chr2g1008720	MtrunA17Chr2g0304861
MtrunA17Chr2g0286241	MtrunA17Chr1g0188861	MtrunA17Chr4g0073371	MtrunA17Chr3g0113761	MtrunA17Chr5g0402741	MtrunA17Chr5g0420091	MtrunA17Chr7g0231311	MtrunA17Chr7g0231311		MtrunA17Chr1g0211901	MtrunA17Chr1g0177961	MtrunA17Chr1g0204091	MtrunA17Chr1g0174631	MtrunA17Chr1g0213951	MtrunA17Chr1g0178861	MtrunA17Chr2g0326881	MtrunA17Chr2g0305021
MtrunA17Chr2g0286911	MtrunA17Chr1g0188891	MtrunA17Chr5g0395631	MtrunA17Chr3g0113771	MtrunA17Chr5g0415381	MtrunA17Chr5g0420131	MtrunA17Chr7g0231321	MtrunA17Chr7g0231331		MtrunA17Chr1g0211921	MtrunA17Chr1g0178071	MtrunA17Chr1g0204591	MtrunA17Chr1g0174641	MtrunA17Chr1g0213981	MtrunA17Chr1g0179041	MtrunA17Chr2g0327361	MtrunA17Chr2g0305071
MtrunA17Chr2g0287301	MtrunA17Chr1g0188911	MtrunA17Chr5g0398762	MtrunA17Chr3g0113781	MtrunA17Chr5g0421621	MtrunA17Chr5g0420211	MtrunA17Chr7g0231331	MtrunA17Chr7g0231941		MtrunA17Chr1g0212141	MtrunA17Chr1g1002440	MtrunA17Chr1g0204581	MtrunA17Chr1g0174741	MtrunA17Chr2g0277391	MtrunA17Chr1g0179101	MtrunA17Chr2g0327601	MtrunA17Chr2g0305081
MtrunA17Chr2g0287341	MtrunA17Chr1g0189091	MtrunA17Chr5g0400361	MtrunA17Chr3g0113931	MtrunA17Chr5g0421661	MtrunA17Chr5g0421321	MtrunA17Chr7g0231291	MtrunA17Chr7g0233391		MtrunA17Chr1g0212221	MtrunA17Chr1g0178131	MtrunA17Chr1g0204811	MtrunA17Chr1g0174861	MtrunA17Chr2g0277601	MtrunA17Chr1g0179281	MtrunA17Chr2g0328381	MtrunA17Chr2g0305201
MtrunA17Chr2g0287351	MtrunA17Chr1g0189441	MtrunA17Chr5g0405361	MtrunA17Chr3g0115391	MtrunA17Chr5g0421701	MtrunA17Chr5g0421611	MtrunA17Chr7g0231301	MtrunA17Chr7g0233401		MtrunA17Chr1g0212581	MtrunA17Chr1g0178191	MtrunA17Chr1g0205071	MtrunA17Chr1g0174881	MtrunA17Chr2g0277841	MtrunA17Chr1g0179641	MtrunA17Chr2g0328611	MtrunA17Chr2g0305281
MtrunA17Chr2g0287361	MtrunA17Chr1g0189511	MtrunA17Chr5g0411421	MtrunA17Chr3g0115411	MtrunA17Chr5g0421771	MtrunA17Chr5g0421621	MtrunA17Chr7g0231351	MtrunA17Chr7g0234981		MtrunA17Chr1g0213911	MtrunA17Chr1g0178231	MtrunA17Chr1g1004292	MtrunA17Chr1g0175041	MtrunA17Chr2g0278051	MtrunA17Chr1g0179681	MtrunA17Chr2g0329271	MtrunA17Chr2g0305291
MtrunA17Chr2g0287371	MtrunA17Chr1g0189521	MtrunA17Chr5g0411671	MtrunA17Chr3g0115891	MtrunA17Chr5g0421781	MtrunA17Chr5g0421761	MtrunA17Chr7g0231381	MtrunA17Chr7g0234991		MtrunA17Chr2g0277231	MtrunA17Chr1g0178241	MtrunA17Chr1g0205721	MtrunA17Chr1g0175051	MtrunA17Chr2g0278381	MtrunA17Chr1g0179821	MtrunA17Chr2g0329282	MtrunA17Chr2g0305331
MtrunA17Chr2g0287401	MtrunA17Chr1g0189551	MtrunA17Chr5g0416721	MtrunA17Chr3g1012723	MtrunA17Chr5g0421821	MtrunA17Chr5g0421811	MtrunA17Chr7g0233401	MtrunA17Chr7g0235251		MtrunA17Chr2g0277241	MtrunA17Chr1g0178301	MtrunA17Chr1g0205781	MtrunA17Chr1g0175111	MtrunA17Chr2g0278491	MtrunA17Chr1g0179851	MtrunA17Chr2g0329621	MtrunA17Chr2g0305341
MtrunA17Chr2g0287891	MtrunA17Chr1g0189611	MtrunA17Chr5g0416731	MtrunA17Chr3g0116661	MtrunA17Chr5g0421871	MtrunA17Chr5g0421861	MtrunA17Chr7g0233381	MtrunA17Chr7g0238321		MtrunA17Chr2g0277251	MtrunA17Chr1g0178461	MtrunA17Chr1g1004353	MtrunA17Chr1g0175141	MtrunA17Chr2g0278571	MtrunA17Chr1g0180001	MtrunA17Chr2g0329731	MtrunA17Chr2g0305421
MtrunA17Chr2g0288361	MtrunA17Chr1g0189751	MtrunA17Chr5g0417221	MtrunA17Chr3g0117101	MtrunA17Chr5g0421881	MtrunA17Chr5g0421871	MtrunA17Chr7g0239451	MtrunA17Chr7g0239141		MtrunA17Chr2g0277261	MtrunA17Chr1g0178481	MtrunA17Chr1g0206611	MtrunA17Chr1g0175191	MtrunA17Chr2g0279141	MtrunA17Chr1g0180101	MtrunA17Chr2g0329741	MtrunA17Chr2g0305741
MtrunA17Chr2g0288881	MtrunA17Chr1g0189901	MtrunA17Chr5g0417241	MtrunA17Chr3g0117611	MtrunA17Chr5g0421891	MtrunA17Chr5g0421891	MtrunA17Chr7g0239481	MtrunA17Chr7g0240721		MtrunA17Chr2g0277521	MtrunA17Chr1g0178531	MtrunA17Chr1g0206641	MtrunA17Chr1g0175501	MtrunA17Chr2g0279391	MtrunA17Chr1g0180111	MtrunA17Chr2g0331151	MtrunA17Chr2g0305801
MtrunA17Chr2g0289021	MtrunA17Chr1g0189931	MtrunA17Chr5g0418451	MtrunA17Chr3g0119751	MtrunA17Chr5g0421891	MtrunA17Chr5g0421901	MtrunA17Chr7g0246131	MtrunA17Chr7g0243161		MtrunA17Chr2g0277511	MtrunA17Chr1g0178551	MtrunA17Chr1g0207271	MtrunA17Chr1g0175801	MtrunA17Chr2g0279401	MtrunA17Chr1g0180121	MtrunA17Chr2g0331161	MtrunA17Chr2g0305841
MtrunA17Chr2g0289171	MtrunA17Chr1g0189961	MtrunA17Chr5g0418601	MtrunA17Chr3g0120961	MtrunA17Chr5g0421901	MtrunA17Chr5g0422021	MtrunA17Chr7g0260641	MtrunA17Chr7g0248631		MtrunA17Chr2g0277581	MtrunA17Chr1g0178561	MtrunA17Chr1g0207331	MtrunA17Chr1g1002227	MtrunA17Chr2g0279921	MtrunA17Chr1g0180171	MtrunA17Chr2g0331871	MtrunA17Chr2g0305971
MtrunA17Chr2g0289331	MtrunA17Chr1g0189971	MtrunA17Chr5g0418572	MtrunA17Chr3g0121351	MtrunA17Chr5g0421911	MtrunA17Chr5g0422031	MtrunA17Chr7g0260631	MtrunA17Chr7g0251351		MtrunA17Chr2g0277691	MtrunA17Chr1g0179021	MtrunA17Chr1g0207801	MtrunA17Chr1g1002228	MtrunA17Chr2g0280081	MtrunA17Chr1g0180291	MtrunA17Chr2g0333681	MtrunA17Chr2g0305991
MtrunA17Chr2g0290121	MtrunA17Chr1g1003257	MtrunA17Chr5g0418561	MtrunA17Chr3g0122131	MtrunA17Chr5g0422031	MtrunA17Chr5g0422041	MtrunA17Chr7g0267121	MtrunA17Chr7g0252461		MtrunA17Chr2g0277721	MtrunA17Chr1g0179151	MtrunA17Chr1g0207811	MtrunA17Chr1g0175872	MtrunA17Chr2g0280661	MtrunA17Chr1g0180331	MtrunA17Chr2g0334022	MtrunA17Chr2g0306041
MtrunA17Chr2g0290391	MtrunA17Chr1g0190051	MtrunA17Chr5g0418573	MtrunA17Chr3g0122891	MtrunA17Chr5g0422021	MtrunA17Chr5g0422051	MtrunA17Chr7g0267131	MtrunA17Chr7g0253191		MtrunA17Chr2g0278321	MtrunA17Chr1g0179191	MtrunA17Chr1g0208241	MtrunA17Chr1g0175981	MtrunA17Chr2g0280651	MtrunA17Chr1g0180521	MtrunA17Chr2g0334151	MtrunA17Chr2g0306051
MtrunA17Chr2g0290441	MtrunA17Chr1g0190231	MtrunA17Chr5g0418591	MtrunA17Chr3g0124251	MtrunA17Chr5g0422061	MtrunA17Chr5g0422061	MtrunA17Chr7g0271851	MtrunA17Chr7g0256521		MtrunA17Chr2g0278361	MtrunA17Chr1g0179441	MtrunA17Chr1g0208241	MtrunA17Chr1g0176101	MtrunA17Chr2g0280861	MtrunA17Chr1g0180531	MtrunA17Chr2g0334161	MtrunA17Chr2g0306061
MtrunA17Chr2g0290481	MtrunA17Chr1g0190281	MtrunA17Chr5g0420971	MtrunA17Chr3g0124311	MtrunA17Chr5g0422041	MtrunA17Chr5g0422062	MtrunA17Chr7g0271871	MtrunA17Chr7g0260631		MtrunA17Chr2g0278471	MtrunA17Chr1g0179471	MtrunA17Chr1g0208242	MtrunA17Chr1g0176201	MtrunA17Chr2g0280901	MtrunA17Chr1g0180551	MtrunA17Chr3g0077271	MtrunA17Chr2g0306081
MtrunA17Chr2g0291211	MtrunA17Chr1g0190381	MtrunA17Chr5g0421191	MtrunA17Chr3g0126071	MtrunA17Chr5g0422091	MtrunA17Chr5g0422071	MtrunA17Chr7g0271881	MtrunA17Chr7g0262601		MtrunA17Chr2g0278931	MtrunA17Chr1g0179521	MtrunA17Chr1g0208251	MtrunA17Chr1g0176211	MtrunA17Chr2g0281391	MtrunA17Chr1g0180561	MtrunA17Chr3g0077891	MtrunA17Chr2g0306181
MtrunA17Chr2g0291271	MtrunA17Chr1g0190391	MtrunA17Chr5g0421201	MtrunA17Chr3g0128971	MtrunA17Chr5g0422101	MtrunA17Chr5g0422081	MtrunA17Chr8g0334773	MtrunA17Chr7g0263231		MtrunA17Chr2g0279201	MtrunA17Chr1g0179871	MtrunA17Chr1g0208341	MtrunA17Chr1g0176421	MtrunA17Chr2g0282303	MtrunA17Chr1g0180611	MtrunA17Chr3g0078241	MtrunA17Chr2g0306191
MtrunA17Chr2g0291321	MtrunA17Chr1g0190411	MtrunA17Chr5g0421621	MtrunA17Chr3g1013642	MtrunA17Chr5g0422111	MtrunA17Chr5g0422091	MtrunA17Chr8g0334781	MtrunA17Chr7g0264331		MtrunA17Chr2g0279211	MtrunA17Chr1g0179881	MtrunA17Chr1g0208331	MtrunA17Chr1g0176441	MtrunA17Chr2g0282391	MtrunA17Chr1g0180831	MtrunA17Chr3g0078441	MtrunA17Chr2g0306241
MtrunA17Chr2g0291501	MtrunA17Chr1g0190521	MtrunA17Chr5g0421692	MtrunA17Chr3g0129021	MtrunA17Chr5g0422071	MtrunA17Chr5g0422101	MtrunA17Chr8g0337231	MtrunA17Chr7g0269181		MtrunA17Chr2g0279231	MtrunA17Chr1g0180021	MtrunA17Chr1g0208351	MtrunA17Chr1g0176621	MtrunA17Chr2g0282541	MtrunA17Chr1g0180841	MtrunA17Chr3g0078451	MtrunA17Chr2g0306251
MtrunA17Chr2g0291801	MtrunA17Chr1g0190691	MtrunA17Chr5g0421701	MtrunA17Chr3g0129101	MtrunA17Chr5g0422081	MtrunA17Chr5g0422111	MtrunA17Chr8g0337221	MtrunA17Chr7g0273561		MtrunA17Chr2g0279891	MtrunA17Chr1g0180061	MtrunA17Chr1g0208361	MtrunA17Chr1g0176651	MtrunA17Chr2g1005289	MtrunA17Chr1g0180931	MtrunA17Chr3g0079201	MtrunA17Chr2g0306271
MtrunA17Chr2g0292781	MtrunA17Chr1g0190731	MtrunA17Chr5g0421771	MtrunA17Chr3g0130151	MtrunA17Chr5g0422131	MtrunA17Chr5g0422121	MtrunA17Chr8g0339821	MtrunA17Chr7g0273571		MtrunA17Chr2g0280311	MtrunA17Chr1g0180091	MtrunA17Chr1g0208371	MtrunA17Chr1g0176731	MtrunA17Chr2g0283691	MtrunA17Chr1g0180951	MtrunA17Chr3g0079851	MtrunA17Chr2g0306441
MtrunA17Chr2g0292821	MtrunA17Chr1g0190861	MtrunA17Chr5g0421781	MtrunA17Chr3g0130261	MtrunA17Chr5g0422171	MtrunA17Chr5g0422131	MtrunA17Chr8g0355312	MtrunA17Chr7g0274831		MtrunA17Chr2g0280321	MtrunA17Chr1g0180101	MtrunA17Chr1g0208601	MtrunA17Chr1g0176801	MtrunA17Chr2g0283981	MtrunA17Chr1g0181091	MtrunA17Chr3g0080851	MtrunA17Chr2g0306451
MtrunA17Chr2g0292811	MtrunA17Chr1g0190941	MtrunA17Chr5g0421871	MtrunA17Chr3g0130981	MtrunA17Chr5g0422141	MtrunA17Chr5g0422141	MtrunA17Chr8g0355313	MtrunA17Chr8g0334321		MtrunA17Chr2g0280321	MtrunA17Chr1g0180121	MtrunA17Chr1g0208691	MtrunA17Chr1g0176811	MtrunA17Chr2g0285501	MtrunA17Chr1g0181101	MtrunA17Chr3g0080971	MtrunA17Chr2g0306481
MtrunA17Chr2g0292961	MtrunA17Chr1g0190951	MtrunA17Chr5g0421881	MtrunA17Chr3g0131421	MtrunA17Chr5g0422161	MtrunA17Chr5g0422151	MtrunA17Chr8g0355313	MtrunA17Chr8g0342091		MtrunA17Chr2g0280331	MtrunA17Chr1g0180221	MtrunA17Chr1g0208651	MtrunA17Chr1g0176911	MtrunA17Chr2g0286631	MtrunA17Chr1g0181151	MtrunA17Chr3g0080951	MtrunA17Chr2g0306511
MtrunA17Chr2g0293031	MtrunA17Chr1g0191001	MtrunA17Chr5g0421891	MtrunA17Chr3g0132611	MtrunA17Chr5g0422181	MtrunA17Chr5g0422161	MtrunA17Chr8g0356851	MtrunA17Chr8g0343811		MtrunA17Chr2g0280511	MtrunA17Chr1g0180231	MtrunA17Chr1g0209301	MtrunA17Chr1g0177031	MtrunA17Chr2g0287691	MtrunA17Chr1g0181291	MtrunA17Chr3g0081751	MtrunA17Chr2g0306551
MtrunA17Chr2g0293411	MtrunA17Chr1g0191011	MtrunA17Chr5g0421911	MtrunA17Chr3g0132651	MtrunA17Chr5g0422182	MtrunA17Chr5g0422171	MtrunA17Chr8g0357212	MtrunA17Chr8g0346111		MtrunA17Chr2g0280521	MtrunA17Chr1g0180331	MtrunA17Chr1g0209311	MtrunA17Chr1g0177171	MtrunA17Chr2g0287781	MtrunA17Chr1g0181371	MtrunA17Chr3g0081761	MtrunA17Chr2g0306591
MtrunA17Chr2g0293421	MtrunA17Chr1g0191081	MtrunA17Chr5g0422031	MtrunA17Chr3g0133271	MtrunA17Chr5g0422191	MtrunA17Chr5g0422181	MtrunA17Chr8g0357213	MtrunA17Chr8g0355312		MtrunA17Chr2g0280591	MtrunA17Chr1g0180451	MtrunA17Chr1g0209901	MtrunA17Chr1g0177181	MtrunA17Chr2g0287972	MtrunA17Chr1g0181441	MtrunA17Chr3g0082212	MtrunA17Chr2g0306611
MtrunA17Chr2g0293481	MtrunA17Chr1g0191191	MtrunA17Chr5g0422021	MtrunA17Chr3g0133961	MtrunA17Chr5g0422062	MtrunA17Chr5g0422182	MtrunA17Chr8g0359221	MtrunA17Chr8g0355313		MtrunA17Chr2g0281191	MtrunA17Chr1g0180491	MtrunA17Chr1g0209971	MtrunA17Chr1g0177191	MtrunA17Chr2g0288031	MtrunA17Chr1g0181451	MtrunA17Chr3g0082221	MtrunA17Chr2g1007304
MtrunA17Chr2g0293511	MtrunA17Chr1g0191211	MtrunA17Chr5g0422061	MtrunA17Chr3g0135721	MtrunA17Chr5g0422051	MtrunA17Chr5g0422251	MtrunA17Chr8g0359241	MtrunA17Chr8g0355461		MtrunA17Chr2g0281551	MtrunA17Chr1g0180541	MtrunA17Chr1g0210301	MtrunA17Chr1g0177201	MtrunA17Chr2g0288531	MtrunA17Chr1g0181481	MtrunA17Chr3g0082461	MtrunA17Chr2g0306641
MtrunA17Chr2g0293931	MtrunA17Chr1g1003376	MtrunA17Chr5g0422041	MtrunA17Chr3g0136401	MtrunA17Chr5g0422151	MtrunA17Chr5g0422261	MtrunA17Chr8g0359261	MtrunA17Chr8g0356851		MtrunA17Chr2g0281571	MtrunA17Chr1g0180561	MtrunA17Chr1g0210611	MtrunA17Chr1g0177221	MtrunA17Chr2g0289871	MtrunA17Chr1g0181611	MtrunA17Chr3g0082471	MtrunA17Chr2g0307181
MtrunA17Chr2g0294051	MtrunA17Chr1g0191521	MtrunA17Chr5g0422091	MtrunA17Chr3g0136941	MtrunA17Chr5g0422121	MtrunA17Chr5g0422271	MtrunA17Chr8g0360521	MtrunA17Chr8g0357212		MtrunA17Chr2g0281561	MtrunA17Chr1g0180711	MtrunA17Chr1g0211021	MtrunA17Chr1g0177241	MtrunA17Chr2g0289881	MtrunA17Chr1g0181721	MtrunA17Chr3g0083061	MtrunA17Chr2g0307201
MtrunA17Chr2g0294371	MtrunA17Chr1g0191541	MtrunA17Chr5g0422101	MtrunA17Chr3g0136931	MtrunA17Chr5g0422221	MtrunA17Chr5g0422281	MtrunA17Chr8g0360531	MtrunA17Chr8g0357213		MtrunA17Chr2g0281741	MtrunA17Chr1g0181041	MtrunA17Chr1g0211231	MtrunA17Chr1g0177321	MtrunA17Chr2g0289891	MtrunA17Chr1g0181771	MtrunA17Chr3g0083191	MtrunA17Chr2g0307271
MtrunA17Chr2g0294691	MtrunA17Chr1g0191561	MtrunA17Chr5g0422111	MtrunA17Chr3g0136961	MtrunA17Chr5g0422231	MtrunA17Chr5g0422301	MtrunA17Chr8g0366251	MtrunA17Chr8g0358942		MtrunA17Chr2g0281731	MtrunA17Chr1g0181051	MtrunA17Chr1g0212651	MtrunA17Chr1g0177421	MtrunA17Chr2g0290391	MtrunA17Chr1g0181811	MtrunA17Chr3g0083221	MtrunA17Chr2g0308081
MtrunA17Chr2g0294781	MtrunA17Chr1g0191801	MtrunA17Chr5g0422071	MtrunA17Chr3g0137151	MtrunA17Chr5g0422241	MtrunA17Chr5g0422311	MtrunA17Chr8g0366261	MtrunA17Chr8g0359221		MtrunA17Chr2g0281881	MtrunA17Chr1g0181331	MtrunA17Chr1g0212811	MtrunA17Chr1g0177581	MtrunA17Chr2g0290611	MtrunA17Chr1g0181941	MtrunA17Chr3g0083201	MtrunA17Chr2g0308341
MtrunA17Chr2g0294801	MtrunA17Chr1g0191971	MtrunA17Chr5g0422081	MtrunA17Chr3g0137211	MtrunA17Chr5g0422281	MtrunA17Chr5g0422321	MtrunA17Chr8g0367361	MtrunA17Chr8g0359241		MtrunA17Chr2g0281871	MtrunA17Chr1g0181441	MtrunA17Chr1g1004815	MtrunA17Chr1g0177701	MtrunA17Chr2g0291761	MtrunA17Chr1g0181981	MtrunA17Chr3g0083951	MtrunA17Chr2g0308631
MtrunA17Chr2g0295661	MtrunA17Chr1g0192071	MtrunA17Chr5g0422131	MtrunA17Chr3g0137281	MtrunA17Chr5g0422291	MtrunA17Chr5g0422291	MtrunA17Chr8g0367371	MtrunA17Chr8g0360521		MtrunA17Chr2g1005202	MtrunA17Chr1g0181451	MtrunA17Chr1g0212911	MtrunA17Chr1g0177731	MtrunA17Chr2g0292041	MtrunA17Chr1g0182191	MtrunA17Chr3g0083961	MtrunA17Chr2g0308871
MtrunA17Chr2g0296061	MtrunA17Chr1g0192331	MtrunA17Chr5g0422171	MtrunA17Chr3g0138061	MtrunA17Chr5g0422261	MtrunA17Chr5g0422331	MtrunA17MTg0490211	MtrunA17Chr8g0360531		MtrunA17Chr2g1005203	MtrunA17Chr1g0181581	MtrunA17Chr1g0212901	MtrunA17Chr1g0177811	MtrunA17Chr2g0292801	MtrunA17Chr1g0182331	MtrunA17Chr3g0084571	MtrunA17Chr2g0309141
MtrunA17Chr2g0296071	MtrunA17Chr1g0192431	MtrunA17Chr5g0422141	MtrunA17Chr3g0138131	MtrunA17Chr5g0422301	MtrunA17Chr5g0422341	MtrunA17MTg0490191	MtrunA17Chr8g0364221		MtrunA17Chr2g0281911	MtrunA17Chr1g0181601	MtrunA17Chr1g0212912	MtrunA17Chr1g0177961	MtrunA17Chr2g0292881	MtrunA17Chr1g0182431	MtrunA17Chr3g0085492	MtrunA17Chr2g0309361
MtrunA17Chr2g0296091	MtrunA17Chr1g1003461	MtrunA17Chr5g0422161	MtrunA17Chr3g0138161	MtrunA17Chr5g0422242	MtrunA17Chr5g0422351	MtrunA17MTg0490201	MtrunA17Chr8g0367371		MtrunA17Chr2g0282211	MtrunA17Chr1g0181741	MtrunA17Chr1g0212921	MtrunA17Chr1g1002440	MtrunA17Chr2g0293141	MtrunA17Chr1g0182461	MtrunA17Chr3g0085492	MtrunA17Chr2g0309431
MtrunA17Chr2g0296341	MtrunA17Chr1g0192671	MtrunA17Chr5g0422181	MtrunA17Chr3g0139111	MtrunA17Chr5g0422251	MtrunA17Chr5g0423441	MtrunA17MTg0490221	MtrunA17Chr8g0367831		MtrunA17Chr2g1005233	MtrunA17Chr1g0181921	MtrunA17Chr1g0213401	MtrunA17Chr1g0178131	MtrunA17Chr2g0293711	MtrunA17Chr1g0182491	MtrunA17Chr3g0085571	MtrunA17Chr2g0309511
MtrunA17Chr2g0296531	MtrunA17Chr1g0192771	MtrunA17Chr5g0422182	MtrunA17Chr3g0140961	MtrunA17Chr5g0422271	MtrunA17Chr5g0423971	MtrunA17MTg0490231	MtrunA17Chr8g0369281		MtrunA17Chr2g1005232	MtrunA17Chr1g1002726	MtrunA17Chr1g0213691	MtrunA17Chr1g0178151	MtrunA17Chr2g0294741	MtrunA17Chr1g0182581	MtrunA17Chr3g0086081	MtrunA17Chr2g0309731
MtrunA17Chr2g0296541	MtrunA17Chr1g0192791	MtrunA17Chr5g0422191	MtrunA17Chr3g0141821	MtrunA17Chr5g0422311	MtrunA17Chr5g0427791	MtrunA17MTg0490251	MtrunA17Chr8g0370041		MtrunA17Chr2g0282303	MtrunA17Chr1g0182021	MtrunA17Chr1g0213761	MtrunA17Chr1g0178301	MtrunA17Chr2g0294731	MtrunA17Chr1g0182591	MtrunA17Chr3g0086171	MtrunA17Chr2g0309801
MtrunA17Chr2g0296551	MtrunA17Chr1g0193051	MtrunA17Chr5g0422062	MtrunA17Chr3g0141831	MtrunA17Chr5g0422321	MtrunA17Chr5g0432631	MtrunA17MTg0490241	MtrunA17Chr8g0376981		MtrunA17Chr2g0282451	MtrunA17Chr1g0182041	MtrunA17Chr2g0277461	MtrunA17Chr1g0178321	MtrunA17Chr2g0294732	MtrunA17Chr1g0182651	MtrunA17Chr3g0086161	MtrunA17Chr2g0310551
MtrunA17Chr2g0296571	MtrunA17Chr1g0193171	MtrunA17Chr5g0422051	MtrunA17Chr3g0143191	MtrunA17Chr5g0422331	MtrunA17Chr5g0435601	MtrunA17MTg0490261	MtrunA17Chr8g0384631		MtrunA17Chr2g0282473	MtrunA17Chr1g0182091	MtrunA17Chr2g0277801	MtrunA17Chr1g0178331	MtrunA17Chr2g0294731	MtrunA17Chr1g0182681	MtrunA17Chr3g0086172	MtrunA17Chr2g0310561
MtrunA17Chr2g0296561	MtrunA17Chr1g0193221	MtrunA17Chr5g0422151	MtrunA17Chr3g0143371	MtrunA17Chr5g0422341	MtrunA17Chr5g0435901	MtrunA17MTg0490281	MtrunA17Chr8g0384641		MtrunA17Chr2g0282481	MtrunA17Chr1g0182151	MtrunA17Chr2g0278471	MtrunA17Chr1g0178421	MtrunA17Chr2g0294732	MtrunA17Chr1g0182801	MtrunA17Chr3g0086631	MtrunA17Chr2g0310581
MtrunA17Chr2g0296681	MtrunA17Chr1g0193331	MtrunA17Chr5g0422121	MtrunA17Chr3g0143441	MtrunA17Chr5g0422561	MtrunA17Chr5g0435911	MtrunA17MTg0490271	MtrunA17Chr8g0385741		MtrunA17Chr2g0282491	MtrunA17Chr1g0182181	MtrunA17Chr2g0278801	MtrunA17Chr1g0178481	MtrunA17Chr2g0295281	MtrunA17Chr1g0182821	MtrunA17Chr3g0087221	MtrunA17Chr2g0311201
MtrunA17Chr2g0296941	MtrunA17Chr1g0193421	MtrunA17Chr5g0422221	MtrunA17Chr3g0144031	MtrunA17Chr5g0425381	MtrunA17Chr5g0435921	MtrunA17MTg0490291	MtrunA17Chr8g0386181		MtrunA17Chr2g0282581	MtrunA17Chr1g0182411	MtrunA17Chr2g0278851	MtrunA17Chr1g0178721	MtrunA17Chr2g0295271	MtrunA17Chr1g0182851	MtrunA17Chr3g0087691	MtrunA17Chr2g0311282
MtrunA17Chr2g0297081	MtrunA17Chr1g0193711	MtrunA17Chr5g0422231	MtrunA17Chr3g0144091	MtrunA17Chr5g0428601	MtrunA17Chr5g0435931	MtrunA17MTg0490311	MtrunA17Chr8g1038669		MtrunA17Chr2g0282881	MtrunA17Chr1g0182421	MtrunA17Chr2g0278861	MtrunA17Chr1g0179101	MtrunA17Chr2g0295571	MtrunA17Chr1g0182901	MtrunA17Chr3g0087781	MtrunA17Chr2g0311461
MtrunA17Chr2g0297091	MtrunA17Chr1g0194121	MtrunA17Chr5g0422241	MtrunA17Chr3g0144161	MtrunA17Chr5g0428603	MtrunA17Chr5g0435941	MtrunA17MTg0490321	MtrunA17Chr8g0387281		MtrunA17Chr2g0282891	MtrunA17Chr1g0182461	MtrunA17Chr2g0278871	MtrunA17Chr1g0179131	MtrunA17Chr2g0296071	MtrunA17Chr1g0183001	MtrunA17Chr3g0088611	MtrunA17Chr2g0311481
MtrunA17Chr2g0297241	MtrunA17Chr1g0194261	MtrunA17Chr5g0422281	MtrunA17Chr3g0144151	MtrunA17Chr5g0428971	MtrunA17Chr5g0437251	MtrunA17MTg0490301	MtrunA17Chr8g0392871		MtrunA17Chr2g0283141	MtrunA17Chr1g0182581	MtrunA17Chr2g0278881	MtrunA17Chr1g0179151	MtrunA17Chr2g0296081	MtrunA17Chr1g0183031	MtrunA17Chr3g0089191	MtrunA17Chr2g0311721
MtrunA17Chr2g0297641	MtrunA17Chr1g0194701	MtrunA17Chr5g0422291	MtrunA17Chr3g0144581	MtrunA17Chr5g0435891	MtrunA17Chr5g1024115	MtrunA17MTg0490341	MtrunA17Chr8g0392881		MtrunA17Chr2g0283931	MtrunA17Chr1g0182591	MtrunA17Chr2g0278961	MtrunA17Chr1g0179191	MtrunA17Chr2g0296081	MtrunA17Chr1g0183041	MtrunA17Chr3g0089521	MtrunA17Chr2g0311761
MtrunA17Chr2g0297681	MtrunA17Chr1g0194721	MtrunA17Chr5g0422261	MtrunA17Chr3g0145491	MtrunA17Chr5g0435901	MtrunA17Chr5g0440751	MtrunA17MTg0490371			MtrunA17Chr2g0283952	MtrunA17Chr1g0182681	MtrunA17Chr2g0279431	MtrunA17Chr1g0179281	MtrunA17Chr2g0296091	MtrunA17Chr1g0183091	MtrunA17Chr3g0089571	MtrunA17Chr2g0312441
MtrunA17Chr2g0297691	MtrunA17Chr1g0194991	MtrunA17Chr5g0422301	MtrunA17Chr4g0000001	MtrunA17Chr5g0435931	MtrunA17Chr5g0443641	MtrunA17MTg0490381			MtrunA17Chr2g0285631	MtrunA17Chr1g0182791	MtrunA17Chr2g0279481	MtrunA17Chr1g0179341	MtrunA17Chr2g0297181	MtrunA17Chr1g0183151	MtrunA17Chr3g0089561	MtrunA17Chr2g0312711
MtrunA17Chr2g0298021	MtrunA17Chr1g0195051	MtrunA17Chr5g0422271	MtrunA17Chr4g0000621	MtrunA17Chr5g0435941	MtrunA17Chr6g0450581	MtrunA17MTg0490401			MtrunA17Chr2g0286461	MtrunA17Chr1g0182831	MtrunA17Chr2g0279711	MtrunA17Chr1g0179511	MtrunA17Chr2g0297191	MtrunA17Chr1g0183171	MtrunA17Chr3g0089781	MtrunA17Chr2g0313591
MtrunA17Chr2g0298361	MtrunA17Chr1g0195211	MtrunA17Chr5g0422311	MtrunA17Chr4g0000631	MtrunA17Chr5g0435911	MtrunA17Chr6g0451401	MtrunA17MTg0490361			MtrunA17Chr2g0286711	MtrunA17Chr1g0183001	MtrunA17Chr2g0280121	MtrunA17Chr1g0179531	MtrunA17Chr2g0297481	MtrunA17Chr1g0183191	MtrunA17Chr3g0089791	MtrunA17Chr2g0313881
MtrunA17Chr2g0298371	MtrunA17Chr1g0195221	MtrunA17Chr5g0422321	MtrunA17Chr4g0000632	MtrunA17Chr5g0435961	MtrunA17Chr6g0451851	MtrunA17MTg0490421			MtrunA17Chr2g0287301	MtrunA17Chr1g0183041	MtrunA17Chr2g0280351	MtrunA17Chr1g0179561	MtrunA17Chr2g0297561	MtrunA17Chr1g0183241	MtrunA17Chr3g0090222	MtrunA17Chr2g0314281
MtrunA17Chr2g0298391	MtrunA17Chr1g0195261	MtrunA17Chr5g0422331	MtrunA17Chr4g0000861	MtrunA17Chr5g0435921	MtrunA17Chr6g0451861	MtrunA17MTg0490391			MtrunA17Chr2g0287321	MtrunA17Chr1g0183071	MtrunA17Chr2g0280371	MtrunA17Chr1g0179571	MtrunA17Chr2g0297571	MtrunA17Chr1g0183341	MtrunA17Chr3g0090221	MtrunA17Chr2g0314331
MtrunA17Chr2g0298401	MtrunA17Chr1g0195391	MtrunA17Chr5g0422341	MtrunA17Chr4g0001251	MtrunA17Chr5g0438151	MtrunA17Chr6g0452431	MtrunA17MTg0490331			MtrunA17Chr2g0287331	MtrunA17Chr1g0183151	MtrunA17Chr2g0280651	MtrunA17Chr1g0179841	MtrunA17Chr2g0297941	MtrunA17Chr1g1002825	MtrunA17Chr3g0090611	MtrunA17Chr2g0314861
MtrunA17Chr2g0298501	MtrunA17Chr1g0195601	MtrunA17Chr5g0427171	MtrunA17Chr4g0002111	MtrunA17Chr5g0438161	MtrunA17Chr6g0454631	MtrunA17MTg0490351			MtrunA17Chr2g0288141	MtrunA17Chr1g0183191	MtrunA17Chr2g0280751	MtrunA17Chr1g0179871	MtrunA17Chr2g0297971	MtrunA17Chr1g0183451	MtrunA17Chr3g0090622	MtrunA17Chr2g0314871
MtrunA17Chr2g0299191	MtrunA17Chr1g0195781	MtrunA17Chr5g0428401	MtrunA17Chr4g0003101	MtrunA17Chr5g0438331	MtrunA17Chr6g0454751	MtrunA17MTg0490411			MtrunA17Chr2g0288131	MtrunA17Chr1g0183231	MtrunA17Chr2g0281291	MtrunA17Chr1g0179881	MtrunA17Chr2g0298001	MtrunA17Chr1g0183461	MtrunA17Chr3g0090711	MtrunA17Chr2g0314991
MtrunA17Chr2g0299481	MtrunA17Chr1g0195841	MtrunA17Chr5g0428603	MtrunA17Chr4g0005411	MtrunA17Chr6g0450231	MtrunA17Chr6g0454761	MtrunA17MTg0490451			MtrunA17Chr2g0288381	MtrunA17Chr1g0183281	MtrunA17Chr2g0281832	MtrunA17Chr1g0179971	MtrunA17Chr2g0298051	MtrunA17Chr1g0183491	MtrunA17Chr3g0090721	MtrunA17Chr2g0315001
MtrunA17Chr2g0299951	MtrunA17Chr1g0195851	MtrunA17Chr5g0430232	MtrunA17Chr4g0006021	MtrunA17Chr6g0451851	MtrunA17Chr6g0456331	MtrunA17MTg0490431			MtrunA17Chr2g0288391	MtrunA17Chr1g0183781	MtrunA17Chr2g0281821	MtrunA17Chr1g0180101	MtrunA17Chr2g0299101	MtrunA17Chr1g0183651	MtrunA17Chr3g0090731	MtrunA17Chr2g0315981
MtrunA17Chr2g0299971	MtrunA17Chr1g0196091	MtrunA17Chr5g0430233	MtrunA17Chr4g0006651	MtrunA17Chr6g0454431	MtrunA17Chr6g0457311	MtrunA17MTg1039527			MtrunA17Chr2g0288551	MtrunA17Chr1g0183971	MtrunA17Chr2g0281871	MtrunA17Chr1g0180111	MtrunA17Chr2g0299481	MtrunA17Chr1g0183681	MtrunA17Chr3g0090741	MtrunA17Chr2g0316301
MtrunA17Chr2g0299961	MtrunA17Chr1g0196111	MtrunA17Chr5g0430942	MtrunA17Chr4g0006661	MtrunA17Chr6g0454441	MtrunA17Chr6g0457321	MtrunA17MTg0490441			MtrunA17Chr2g0288641	MtrunA17Chr1g0184021	MtrunA17Chr2g1005202	MtrunA17Chr1g0180151	MtrunA17Chr2g0300111	MtrunA17Chr1g0183691	MtrunA17Chr3g0090751	MtrunA17Chr2g0316831
MtrunA17Chr2g0300131	MtrunA17Chr1g0196221	MtrunA17Chr5g0435891	MtrunA17Chr4g0007761	MtrunA17Chr6g0454461	MtrunA17Chr6g0457331	MtrunA17MTg0490461			MtrunA17Chr2g0288681	MtrunA17Chr1g0184041	MtrunA17Chr2g0281891	MtrunA17Chr1g0180451	MtrunA17Chr2g0300121	MtrunA17Chr1g0183731	MtrunA17Chr3g0090761	MtrunA17Chr2g0317411
MtrunA17Chr2g0300271	MtrunA17Chr1g0196251	MtrunA17Chr5g0435901	MtrunA17Chr4g0009151	MtrunA17Chr6g0454621	MtrunA17Chr6g0457341	MtrunA17MTg0490471			MtrunA17Chr2g0288941	MtrunA17Chr1g0184061	MtrunA17Chr2g1005233	MtrunA17Chr1g0180551	MtrunA17Chr2g0300131	MtrunA17Chr1g0183971	MtrunA17Chr3g0090771	MtrunA17Chr2g0317531
MtrunA17Chr2g1006483	MtrunA17Chr1g0196371	MtrunA17Chr5g0435931	MtrunA17Chr4g0009191	MtrunA17Chr6g0454631	MtrunA17Chr6g0457351	MtrunA17MTg0490501			MtrunA17Chr2g0289451	MtrunA17Chr1g0184051	MtrunA17Chr2g1005232	MtrunA17Chr1g0180611	MtrunA17Chr2g0300221	MtrunA17Chr1g0184021	MtrunA17Chr3g0090803	MtrunA17Chr2g0317921
MtrunA17Chr2g0300731	MtrunA17Chr1g0196621	MtrunA17Chr5g0435941	MtrunA17Chr4g0009971	MtrunA17Chr6g0454992	MtrunA17Chr6g0459891	MtrunA17MTg0490481			MtrunA17Chr2g0289491	MtrunA17Chr1g0184111	MtrunA17Chr2g0282303	MtrunA17Chr1g0180641	MtrunA17Chr2g0300231	MtrunA17Chr1g0184201	MtrunA17Chr3g0090781	MtrunA17Chr2g0319011
MtrunA17Chr2g0300741	MtrunA17Chr1g0196731	MtrunA17Chr5g0435911	MtrunA17Chr4g0010491	MtrunA17Chr6g0456223	MtrunA17Chr6g0461571	MtrunA17MTg0490491			MtrunA17Chr2g0289691	MtrunA17Chr1g0184161	MtrunA17Chr2g0282781	MtrunA17Chr1g0180701	MtrunA17Chr2g0300431	MtrunA17Chr1g0184391	MtrunA17Chr3g0090791	MtrunA17Chr2g0319311
MtrunA17Chr2g0301151	MtrunA17Chr1g0196751	MtrunA17Chr5g0435961	MtrunA17Chr4g0010651	MtrunA17Chr6g0456321	MtrunA17Chr6g0465031	MtrunA17MTg0490411			MtrunA17Chr2g0289701	MtrunA17Chr1g0184181	MtrunA17Chr2g0283061	MtrunA17Chr1g0180951	MtrunA17Chr2g0300421	MtrunA17Chr1g0184461	MtrunA17Chr3g0090801	MtrunA17Chr2g0319441
MtrunA17Chr2g0301201	MtrunA17Chr1g0196761	MtrunA17Chr5g0435921	MtrunA17Chr4g0012371	MtrunA17Chr6g0457331	MtrunA17Chr6g0465751	MtrunA17MTg0490531			MtrunA17Chr2g0290201	MtrunA17Chr1g0184191	MtrunA17Chr2g0283121	MtrunA17Chr1g0181041	MtrunA17Chr2g0300491	MtrunA17Chr1g0184761	MtrunA17Chr3g0090802	MtrunA17Chr2g0319851
MtrunA17Chr2g0301321	MtrunA17Chr1g0196931	MtrunA17Chr5g0435951	MtrunA17Chr4g0012391	MtrunA17Chr6g0457311	MtrunA17Chr6g0466131	MtrunA17MTg0490541			MtrunA17Chr2g0290231	MtrunA17Chr1g0184231	MtrunA17Chr2g0283341	MtrunA17Chr1g0181351	MtrunA17Chr2g0301201	MtrunA17Chr1g0184891	MtrunA17Chr3g0090831	MtrunA17Chr2g0320731
MtrunA17Chr2g0301711	MtrunA17Chr1g0197001	MtrunA17Chr5g0435971	MtrunA17Chr4g1015662	MtrunA17Chr6g0457321	MtrunA17Chr6g0466201	MtrunA17MTg0490511			MtrunA17Chr2g0290341	MtrunA17Chr1g0184331	MtrunA17Chr2g0283911	MtrunA17Chr1g0181601	MtrunA17Chr2g0301601	MtrunA17Chr1g0184931	MtrunA17Chr3g0090841	MtrunA17Chr2g0320751
MtrunA17Chr2g0301721	MtrunA17Chr1g0197011	MtrunA17Chr5g0436381	MtrunA17Chr4g0013421	MtrunA17Chr6g0457341	MtrunA17Chr6g0466821	MtrunA17MTg0490551			MtrunA17Chr2g0290451	MtrunA17Chr1g1002881	MtrunA17Chr2g0284911	MtrunA17Chr1g0181741	MtrunA17Chr2g0301992	MtrunA17Chr1g0185031	MtrunA17Chr3g0090901	MtrunA17Chr2g0322151
MtrunA17Chr2g0302661	MtrunA17Chr1g0197121	MtrunA17Chr5g0436391	MtrunA17Chr4g0014631	MtrunA17Chr6g0457931	MtrunA17Chr6g0466951	MtrunA17MTg0490561			MtrunA17Chr2g0290581	MtrunA17Chr1g0184391	MtrunA17Chr2g0285851	MtrunA17Chr1g0181901	MtrunA17Chr2g0302661	MtrunA17Chr1g0185091	MtrunA17Chr3g0090891	MtrunA17Chr2g0322241
MtrunA17Chr2g0302751	MtrunA17Chr1g0197181	MtrunA17Chr5g0438141	MtrunA17Chr4g0014891	MtrunA17Chr6g0459891	MtrunA17Chr6g0467011	MtrunA17MTg0490521			MtrunA17Chr2g0290771	MtrunA17Chr1g0184411	MtrunA17Chr2g0286241	MtrunA17Chr1g0181991	MtrunA17Chr2g0302931	MtrunA17Chr1g0185101	MtrunA17Chr3g0090911	MtrunA17Chr2g0322661
MtrunA17Chr2g0302931	MtrunA17Chr1g0197241	MtrunA17Chr5g1024171	MtrunA17Chr4g0014931	MtrunA17Chr6g0459901	MtrunA17Chr6g0467021	MtrunA17MTg0490591			MtrunA17Chr2g0291001	MtrunA17Chr1g0184421	MtrunA17Chr2g0287191	MtrunA17Chr1g0182051	MtrunA17Chr2g0303421	MtrunA17Chr1g0185121	MtrunA17Chr3g0090921	MtrunA17Chr2g0322671
MtrunA17Chr2g1006688	MtrunA17Chr1g0197491	MtrunA17Chr5g0442521	MtrunA17Chr4g0015931	MtrunA17Chr6g0462001	MtrunA17Chr6g0467211	MtrunA17MTg0490571			MtrunA17Chr2g0291201	MtrunA17Chr1g0184471	MtrunA17Chr2g0287201	MtrunA17Chr1g0182151	MtrunA17Chr2g0303551	MtrunA17Chr1g0185241	MtrunA17Chr3g0090931	MtrunA17Chr2g0323221
MtrunA17Chr2g0303051	MtrunA17Chr1g0197511	MtrunA17Chr5g0442511	MtrunA17Chr4g0015941	MtrunA17Chr6g0463871	MtrunA17Chr6g0467372	MtrunA17MTg0490581			MtrunA17Chr2g0291701	MtrunA17Chr1g0184481	MtrunA17Chr2g0287391	MtrunA17Chr1g0182191	MtrunA17Chr2g0303691	MtrunA17Chr1g0185301	MtrunA17Chr3g0090941	MtrunA17Chr2g0323661
MtrunA17Chr2g0303101	MtrunA17Chr1g0197521	MtrunA17Chr5g0447901	MtrunA17Chr4g0015951	MtrunA17Chr6g0465781	MtrunA17Chr6g0467791	MtrunA17MTg0490601			MtrunA17Chr2g0292041	MtrunA17Chr1g0184631	MtrunA17Chr2g0287411	MtrunA17Chr1g0182201	MtrunA17Chr2g0303741	MtrunA17Chr1g0185551	MtrunA17Chr3g0090851	MtrunA17Chr2g1008592
MtrunA17Chr2g0303111	MtrunA17Chr1g0197621	MtrunA17Chr5g0447891	MtrunA17Chr4g0015961	MtrunA17Chr6g0465791	MtrunA17Chr6g0467801	MtrunA17MTg1039531			MtrunA17Chr2g0292481	MtrunA17Chr1g0184781	MtrunA17Chr2g0288761	MtrunA17Chr1g0182211	MtrunA17Chr2g0304281	MtrunA17Chr1g0185561	MtrunA17Chr3g0090811	MtrunA17Chr2g0323791
MtrunA17Chr2g0303371	MtrunA17Chr1g0197651	MtrunA17Chr6g0451861	MtrunA17Chr4g0016121	MtrunA17Chr6g0466181	MtrunA17Chr6g0468031	MtrunA17MTg1039533			MtrunA17Chr2g0292821	MtrunA17Chr1g0184981	MtrunA17Chr2g0288771	MtrunA17Chr1g0182361	MtrunA17Chr2g0304311	MtrunA17Chr1g0185661	MtrunA17Chr3g0090821	MtrunA17Chr2g0323991
MtrunA17Chr2g0303691	MtrunA17Chr1g0197791	MtrunA17Chr6g0453151	MtrunA17Chr4g0016141	MtrunA17Chr6g0466191	MtrunA17Chr6g0470341	MtrunA17MTg0490641			MtrunA17Chr2g0292811	MtrunA17Chr1g0184991	MtrunA17Chr2g0288781	MtrunA17Chr1g0182411	MtrunA17Chr2g0304351	MtrunA17Chr1g0185671	MtrunA17Chr3g0090861	MtrunA17Chr2g0324061
MtrunA17Chr2g0303741	MtrunA17Chr1g1003787	MtrunA17Chr6g0453351	MtrunA17Chr4g0016151	MtrunA17Chr6g0466201	MtrunA17Chr6g0470441	MtrunA17MTg0490611			MtrunA17Chr2g0292881	MtrunA17Chr1g0185011	MtrunA17Chr2g0288791	MtrunA17Chr1g0182571	MtrunA17Chr2g0304361	MtrunA17Chr1g0185721	MtrunA17Chr3g0090871	MtrunA17Chr2g0324671
MtrunA17Chr2g0303751	MtrunA17Chr1g0197821	MtrunA17Chr6g0454482	MtrunA17Chr4g0016152	MtrunA17Chr6g0467372	MtrunA17Chr6g0470451	MtrunA17MTg1039536			MtrunA17Chr2g0293041	MtrunA17Chr1g0185021	MtrunA17Chr2g0288821	MtrunA17Chr1g0182591	MtrunA17Chr2g0304431	MtrunA17Chr1g0185711	MtrunA17Chr3g0090881	MtrunA17Chr2g0324681
MtrunA17Chr2g0303761	MtrunA17Chr1g0197871	MtrunA17Chr6g0456121	MtrunA17Chr4g0016361	MtrunA17Chr6g0467771	MtrunA17Chr6g0470461	MtrunA17MTg1039538			MtrunA17Chr2g0293571	MtrunA17Chr1g0185031	MtrunA17Chr2g0288921	MtrunA17Chr1g0182681	MtrunA17Chr2g0304431	MtrunA17Chr1g0185811	MtrunA17Chr3g0091231	MtrunA17Chr2g0324711
MtrunA17Chr2g0303861	MtrunA17Chr1g0197881	MtrunA17Chr6g0456223	MtrunA17Chr4g0016481	MtrunA17Chr6g0467791	MtrunA17Chr6g0470471	MtrunA17MTg0490671			MtrunA17Chr2g0293561	MtrunA17Chr1g0185081	MtrunA17Chr2g0289321	MtrunA17Chr1g0183111	MtrunA17Chr2g0304611	MtrunA17Chr1g0185841	MtrunA17Chr3g0091341	MtrunA17Chr2g0325152
MtrunA17Chr2g0303851	MtrunA17Chr1g0198001	MtrunA17Chr6g0459891	MtrunA17Chr4g0016491	MtrunA17Chr6g0470451	MtrunA17Chr6g0470481	MtrunA17MTg0490681			MtrunA17Chr2g0293751	MtrunA17Chr1g0185091	MtrunA17Chr2g0289631	MtrunA17Chr1g0183121	MtrunA17Chr2g0304671	MtrunA17Chr1g0185881	MtrunA17Chr3g0092391	MtrunA17Chr2g1008720
MtrunA17Chr2g0303941	MtrunA17Chr1g0198031	MtrunA17Chr6g0460031	MtrunA17Chr4g0016641	MtrunA17Chr6g0470461	MtrunA17Chr6g0470491	MtrunA17MTg0490691			MtrunA17Chr2g0293761	MtrunA17Chr1g0185101	MtrunA17Chr2g0290331	MtrunA17Chr1g0183191	MtrunA17Chr2g0304691	MtrunA17Chr1g0185991	MtrunA17Chr3g0092501	MtrunA17Chr2g0326031
MtrunA17Chr2g0304241	MtrunA17Chr1g0198041	MtrunA17Chr6g0462791	MtrunA17Chr4g0016821	MtrunA17Chr6g0470471	MtrunA17Chr6g0471581	MtrunA17MTg0490661			MtrunA17Chr2g0293861	MtrunA17Chr1g0185121	MtrunA17Chr2g0290341	MtrunA17Chr1g0183201	MtrunA17Chr2g0304771	MtrunA17Chr1g0186021	MtrunA17Chr3g0092511	MtrunA17Chr2g0326391
MtrunA17Chr2g0304311	MtrunA17Chr1g0198081	MtrunA17Chr6g0462801	MtrunA17Chr4g0016831	MtrunA17Chr6g0470491	MtrunA17Chr6g0472761	MtrunA17MTg0490701			MtrunA17Chr2g0293851	MtrunA17Chr1g0185421	MtrunA17Chr2g0291381	MtrunA17Chr1g0183681	MtrunA17Chr2g0304922	MtrunA17Chr1g0186101	MtrunA17Chr3g0092521	MtrunA17Chr2g0327581
MtrunA17Chr2g0304441	MtrunA17Chr1g0198171	MtrunA17Chr6g0464051	MtrunA17Chr4g0016841	MtrunA17Chr6g0472371	MtrunA17Chr6g0472931	MtrunA17MTg0490711			MtrunA17Chr2g0294211	MtrunA17Chr1g0185551	MtrunA17Chr2g0292361	MtrunA17Chr1g0183721	MtrunA17Chr2g0304951	MtrunA17Chr1g0186191	MtrunA17Chr3g0092741	MtrunA17Chr2g0327721
MtrunA17Chr2g0304661	MtrunA17Chr1g0198201	MtrunA17Chr6g0465791	MtrunA17Chr4g0016851	MtrunA17Chr6g0472761	MtrunA17Chr6g0472971	MtrunA17MTg0490731			MtrunA17Chr2g0294221	MtrunA17Chr1g0185611	MtrunA17Chr2g0292761	MtrunA17Chr1g0183741	MtrunA17Chr2g0304971	MtrunA17Chr1g0186231	MtrunA17Chr3g0092751	MtrunA17Chr2g0327751
MtrunA17Chr2g0304671	MtrunA17Chr1g0198531	MtrunA17Chr6g0466181	MtrunA17Chr4g0016861	MtrunA17Chr6g0472771	MtrunA17Chr6g0472982	MtrunA17MTg0490801			MtrunA17Chr2g1006068	MtrunA17Chr1g0185731	MtrunA17Chr2g0292951	MtrunA17Chr1g0183761	MtrunA17Chr2g0305151	MtrunA17Chr1g0186351	MtrunA17Chr3g0092881	MtrunA17Chr2g0327881
MtrunA17Chr2g0304922	MtrunA17Chr1g0198541	MtrunA17Chr6g0466191	MtrunA17Chr4g0016871	MtrunA17Chr6g0472982	MtrunA17Chr6g0473821	MtrunA17MTg0490831			MtrunA17Chr2g0294741	MtrunA17Chr1g0185771	MtrunA17Chr2g0293711	MtrunA17Chr1g0183971	MtrunA17Chr2g0305171	MtrunA17Chr1g0186411	MtrunA17Chr3g0093131	MtrunA17Chr2g0328031
MtrunA17Chr2g0304931	MtrunA17Chr1g0198661	MtrunA17Chr6g0466201	MtrunA17Chr4g0016881	MtrunA17Chr6g0475561	MtrunA17Chr6g0473891	MtrunA17MTg0490791			MtrunA17Chr2g0294731	MtrunA17Chr1g0185821	MtrunA17Chr2g0294071	MtrunA17Chr1g0184001	MtrunA17Chr2g0305281	MtrunA17Chr1g0186521	MtrunA17Chr3g0093211	MtrunA17Chr2g0328161
MtrunA17Chr2g0305001	MtrunA17Chr1g0198671	MtrunA17Chr6g0466211	MtrunA17Chr4g0016891	MtrunA17Chr6g0475751	MtrunA17Chr6g0474441	MtrunA17MTg0490811			MtrunA17Chr2g0294732	MtrunA17Chr1g0185841	MtrunA17Chr2g0294911	MtrunA17Chr1g0184101	MtrunA17Chr2g0305321	MtrunA17Chr1g0187011	MtrunA17Chr3g0093421	MtrunA17Chr2g0328381
MtrunA17Chr2g0305201	MtrunA17Chr1g0198811	MtrunA17Chr6g0466211	MtrunA17Chr4g0016901	MtrunA17Chr6g0478931	MtrunA17Chr6g0474931	MtrunA17MTg0490841			MtrunA17Chr2g0294911	MtrunA17Chr1g0185921	MtrunA17Chr2g0295131	MtrunA17Chr1g0184151	MtrunA17Chr2g0305411	MtrunA17Chr1g0187021	MtrunA17Chr3g0093541	MtrunA17Chr2g0328601
MtrunA17Chr2g0305651	MtrunA17Chr1g0198901	MtrunA17Chr6g0466231	MtrunA17Chr4g0016911	MtrunA17Chr6g0479751	MtrunA17Chr6g0474941	MtrunA17MTg0490821			MtrunA17Chr2g0295481	MtrunA17Chr1g0185991	MtrunA17Chr2g0295761	MtrunA17Chr1g0184241	MtrunA17Chr2g1007002	MtrunA17Chr1g0187051	MtrunA17Chr3g0093551	MtrunA17Chr2g0329281
MtrunA17Chr2g0305661	MtrunA17Chr1g0198911	MtrunA17Chr6g0466441	MtrunA17Chr4g0016921	MtrunA17Chr6g0479761	MtrunA17Chr6g0475041	MtrunA17MTg1039543			MtrunA17Chr2g0295571	MtrunA17Chr1g0186031	MtrunA17Chr2g0296031	MtrunA17Chr1g0184251	MtrunA17Chr2g0305461	MtrunA17Chr1g0187121	MtrunA17Chr3g0094391	MtrunA17Chr2g0329501
MtrunA17Chr2g0306081	MtrunA17Chr1g0199111	MtrunA17Chr6g0468371	MtrunA17Chr4g0016931	MtrunA17Chr6g0479861	MtrunA17Chr6g0475051	MtrunA17MTg0490851			MtrunA17Chr2g0295741	MtrunA17Chr1g0186391	MtrunA17Chr2g0296081	MtrunA17Chr1g0184281	MtrunA17Chr2g0305611	MtrunA17Chr1g0187211	MtrunA17Chr3g0094581	MtrunA17Chr2g0329481
MtrunA17Chr2g0306081	MtrunA17Chr1g0199121	MtrunA17Chr6g0469031	MtrunA17Chr4g0016941	MtrunA17Chr6g0479871	MtrunA17Chr6g0477621	MtrunA17MTg0490871			MtrunA17Chr2g0296091	MtrunA17Chr1g0186441	MtrunA17Chr2g0296091	MtrunA17Chr1g0184421	MtrunA17Chr2g0305611	MtrunA17Chr1g0187311	MtrunA17Chr3g0094601	MtrunA17Chr2g0329741
MtrunA17Chr2g0306101	MtrunA17Chr1g0199231	MtrunA17Chr6g0469831	MtrunA17Chr4g0016951	MtrunA17Chr6g0486191	MtrunA17Chr6g0478221	MtrunA17MTg0490921			MtrunA17Chr2g0296101	MtrunA17Chr1g0186451	MtrunA17Chr2g0296101	MtrunA17Chr1g0184461	MtrunA17Chr2g0305651	MtrunA17Chr1g0187491	MtrunA17Chr3g0094611	MtrunA17Chr2g0329831
MtrunA17Chr2g0306171	MtrunA17Chr1g0199331	MtrunA17Chr6g0470451	MtrunA17Chr4g0016961	MtrunA17Chr6g0486211	MtrunA17Chr6g0479091	MtrunA17MTg0490531			MtrunA17Chr2g0296391	MtrunA17Chr1g0186991	MtrunA17Chr2g0296511	MtrunA17Chr1g0184551	MtrunA17Chr2g0305661	MtrunA17Chr1g0187581	MtrunA17Chr3g0094621	MtrunA17Chr2g0330471
MtrunA17Chr2g0306561	MtrunA17Chr1g0199411	MtrunA17Chr6g0470461	MtrunA17Chr4g0016971	MtrunA17Chr6g0486222	MtrunA17Chr6g0479861	MtrunA17MTg0490541			MtrunA17Chr2g0296401	MtrunA17Chr1g0187041	MtrunA17Chr2g0296611	MtrunA17Chr1g0184741	MtrunA17Chr2g0305691	MtrunA17Chr1g0187811	MtrunA17Chr3g0094631	MtrunA17Chr2g0330531
MtrunA17Chr2g0306671	MtrunA17Chr1g0199501	MtrunA17Chr6g0470471	MtrunA17Chr4g0016981	MtrunA17Chr6g0486221	MtrunA17Chr6g0480701	MtrunA17MTg0490511			MtrunA17Chr2g0296621	MtrunA17Chr1g0187071	MtrunA17Chr2g0296821	MtrunA17Chr1g0184841	MtrunA17Chr2g0305721	MtrunA17Chr1g0188021	MtrunA17Chr3g0094641	MtrunA17Chr2g0332241
MtrunA17Chr2g0306681	MtrunA17Chr1g1003920	MtrunA17Chr6g0470491	MtrunA17Chr4g0016991	MtrunA17Chr6g0486251	MtrunA17Chr6g0481121	MtrunA17MTg0490621			MtrunA17Chr2g0296741	MtrunA17Chr1g0187201	MtrunA17Chr2g0296941	MtrunA17Chr1g0184911	MtrunA17Chr2g0305971	MtrunA17Chr1g0188031	MtrunA17Chr3g0094731	MtrunA17Chr2g0332311
MtrunA17Chr2g0306691	MtrunA17Chr1g1003928	MtrunA17Chr6g0471261	MtrunA17Chr4g0017001	MtrunA17Chr6g0486231	MtrunA17Chr6g0485361	MtrunA17MTg0490651			MtrunA17Chr2g0297122	MtrunA17Chr1g0187211	MtrunA17Chr2g0297351	MtrunA17Chr1g0184931	MtrunA17Chr2g0306051	MtrunA17Chr1g0188121	MtrunA17Chr3g0094941	MtrunA17Chr2g0332991
MtrunA17Chr2g0306711	MtrunA17Chr1g0199771	MtrunA17Chr6g0471581	MtrunA17Chr4g0017011	MtrunA17Chr7g0214051	MtrunA17Chr6g0486091	MtrunA17MTg0490631			MtrunA17Chr2g0297651	MtrunA17Chr1g0187311	MtrunA17Chr2g0297391	MtrunA17Chr1g0184951	MtrunA17Chr2g0306061	MtrunA17Chr1g0188561	MtrunA17Chr3g0094921	MtrunA17Chr2g0333081
MtrunA17Chr2g0306771	MtrunA17Chr1g0199801	MtrunA17Chr6g0472911	MtrunA17Chr4g0017021	MtrunA17Chr7g0216482	MtrunA17Chr6g0486221	MtrunA17MTg0490741			MtrunA17Chr2g0297671	MtrunA17Chr1g0187491	MtrunA17Chr2g0298001	MtrunA17Chr1g0184971	MtrunA17Chr2g0306091	MtrunA17Chr1g0188761	MtrunA17Chr3g0094931	MtrunA17Chr2g0333181
MtrunA17Chr2g0307171	MtrunA17Chr1g0200001	MtrunA17Chr6g1027080	MtrunA17Chr4g1015884	MtrunA17Chr7g0218571	MtrunA17Chr6g0486222	MtrunA17MTg0490751			MtrunA17Chr2g0298021	MtrunA17Chr1g0187801	MtrunA17Chr2g0298021	MtrunA17Chr1g0184981	MtrunA17Chr2g0306171	MtrunA17Chr1g0188771	MtrunA17Chr3g0094961	MtrunA17Chr2g0333231
MtrunA17Chr2g0307671	MtrunA17Chr1g0200181	MtrunA17Chr6g0472951	MtrunA17Chr4g0017041	MtrunA17Chr7g0218591	MtrunA17Chr6g0486231	MtrunA17MTg0490721			MtrunA17Chr2g0298941	MtrunA17Chr1g0187821	MtrunA17Chr2g0298281	MtrunA17Chr1g0184991	MtrunA17Chr2g0306181	MtrunA17Chr1g0188821	MtrunA17Chr3g0094921	MtrunA17Chr2g0334111
MtrunA17Chr2g0308261	MtrunA17Chr1g0200211	MtrunA17Chr6g0472971	MtrunA17Chr4g0017031	MtrunA17Chr7g0220421	MtrunA17Chr7g0214051	MtrunA17MTg0490761			MtrunA17Chr2g0298981	MtrunA17Chr1g0187911	MtrunA17Chr2g0299141	MtrunA17Chr1g0185011	MtrunA17Chr2g0306271	MtrunA17Chr1g0188861	MtrunA17Chr3g0094931	MtrunA17Chr3g0077631
MtrunA17Chr2g0308311	MtrunA17Chr1g0200311	MtrunA17Chr6g0473051	MtrunA17Chr4g0017271	MtrunA17Chr7g0221041	MtrunA17Chr7g0215301	MtrunA17MTg0490771			MtrunA17Chr2g0298991	MtrunA17Chr1g0188031	MtrunA17Chr2g0299361	MtrunA17Chr1g0185021	MtrunA17Chr2g0306521	MtrunA17Chr1g0188941	MtrunA17Chr3g0094951	MtrunA17Chr3g0077691
MtrunA17Chr2g0309132	MtrunA17Chr1g0200321	MtrunA17Chr6g0474041	MtrunA17Chr4g0017451	MtrunA17Chr7g0221121	MtrunA17Chr7g0217251	MtrunA17MTg0490781			MtrunA17Chr2g0299481	MtrunA17Chr1g0188071	MtrunA17Chr2g0299481	MtrunA17Chr1g0185031	MtrunA17Chr2g0306772	MtrunA17Chr1g0189211	MtrunA17Chr3g0095001	MtrunA17Chr3g0077701
MtrunA17Chr2g0309141	MtrunA17Chr1g0200371	MtrunA17Chr6g0474051	MtrunA17Chr4g0017461	MtrunA17Chr7g0221111	MtrunA17Chr7g1029142	MtrunA17MTg0490881			MtrunA17Chr2g0299531	MtrunA17Chr1g1003142	MtrunA17Chr2g0299511	MtrunA17Chr1g0185041	MtrunA17Chr2g0306971	MtrunA17Chr1g0189221	MtrunA17Chr3g0095121	MtrunA17Chr3g0077971
MtrunA17Chr2g0309511	MtrunA17Chr1g0200441	MtrunA17Chr6g1027535	MtrunA17Chr4g0017471	MtrunA17Chr7g0221141	MtrunA17Chr7g0220721	MtrunA17MTg0490861			MtrunA17Chr2g0299533	MtrunA17Chr1g0188211	MtrunA17Chr2g0299521	MtrunA17Chr1g0185101	MtrunA17Chr2g0306981	MtrunA17Chr1g0189251	MtrunA17Chr3g0095131	MtrunA17Chr3g0078421
MtrunA17Chr2g0309561	MtrunA17Chr1g0200541	MtrunA17Chr6g0477261	MtrunA17Chr4g0017481	MtrunA17Chr7g0222071	MtrunA17Chr7g0221051	MtrunA17MTg0490891			MtrunA17Chr2g0299541	MtrunA17Chr1g0188301	MtrunA17Chr2g0299531	MtrunA17Chr1g0185121	MtrunA17Chr2g0307021	MtrunA17Chr1g0189291	MtrunA17Chr3g0095141	MtrunA17Chr3g0079151
MtrunA17Chr2g0309831	MtrunA17Chr1g0200821	MtrunA17Chr6g0478431	MtrunA17Chr4g0017491	MtrunA17Chr7g0222121	MtrunA17Chr7g0221111	MtrunA17MTg0490901			MtrunA17Chr2g0299991	MtrunA17Chr1g0188321	MtrunA17Chr2g0299533	MtrunA17Chr1g0185261	MtrunA17Chr2g0307081	MtrunA17Chr1g0189441	MtrunA17Chr3g0095151	MtrunA17Chr3g0079971
MtrunA17Chr2g0309861	MtrunA17Chr1g0200871	MtrunA17Chr6g0479861	MtrunA17Chr4g0017501	MtrunA17Chr7g0222111	MtrunA17Chr7g0221131	MtrunA17MTg0490941			MtrunA17Chr2g0300431	MtrunA17Chr1g0188421	MtrunA17Chr2g0299721	MtrunA17Chr1g0185571	MtrunA17Chr2g0307201	MtrunA17Chr1g0189451	MtrunA17Chr3g0095191	MtrunA17Chr3g0080101
MtrunA17Chr2g0310021	MtrunA17Chr1g0200881	MtrunA17Chr6g0479871	MtrunA17Chr4g0017511	MtrunA17Chr7g0223591	MtrunA17Chr7g0221141	MtrunA17MTg0490911			MtrunA17Chr2g0300421	MtrunA17Chr1g0188471	MtrunA17Chr2g0299801	MtrunA17Chr1g0185581	MtrunA17Chr2g0307401	MtrunA17Chr1g0189511	MtrunA17Chr3g0095231	MtrunA17Chr3g0080221
MtrunA17Chr2g0310341	MtrunA17Chr1g0201001	MtrunA17Chr6g0480062	MtrunA17Chr4g0017521	MtrunA17Chr7g0223601	MtrunA17Chr7g0221151	MtrunA17MTg0490931			MtrunA17Chr2g0300991	MtrunA17Chr1g0188481	MtrunA17Chr2g0299981	MtrunA17Chr1g0185591	MtrunA17Chr2g1007433	MtrunA17Chr1g0189521	MtrunA17Chr3g0095421	MtrunA17Chr3g0080571
MtrunA17Chr2g0310331	MtrunA17Chr1g0201211	MtrunA17Chr6g1028338	MtrunA17Chr4g0017531	MtrunA17Chr7g0224533	MtrunA17Chr7g0224661	MtrunA17MTg0490951			MtrunA17Chr2g0301411	MtrunA17Chr1g0188571	MtrunA17Chr2g0300121	MtrunA17Chr1g0185641	MtrunA17Chr2g0307601	MtrunA17Chr1g0189851	MtrunA17Chr3g0095721	MtrunA17Chr3g0080951
MtrunA17Chr2g0310421	MtrunA17Chr1g0201271	MtrunA17Chr6g1028390	MtrunA17Chr4g0017541	MtrunA17Chr7g0224541	MtrunA17Chr7g0226141	MtrunA17MTg0490961			MtrunA17Chr2g0301471	MtrunA17Chr1g1003186	MtrunA17Chr2g0300131	MtrunA17Chr1g0185651	MtrunA17Chr2g0307611	MtrunA17Chr1g0190001	MtrunA17Chr3g0095961	MtrunA17Chr3g0080961
MtrunA17Chr2g0310511	MtrunA17Chr1g0201361	MtrunA17Chr6g0484741	MtrunA17Chr4g0017551	MtrunA17Chr7g0226161	MtrunA17Chr7g0226181	MtrunA17MTg0490981			MtrunA17Chr2g0301461	MtrunA17Chr1g0189001	MtrunA17Chr2g0300241	MtrunA17Chr1g0185661	MtrunA17Chr2g0307661	MtrunA17Chr1g0190031	MtrunA17Chr3g0095971	MtrunA17Chr3g0080991
MtrunA17Chr2g0311061	MtrunA17Chr1g0201611	MtrunA17Chr6g0484751	MtrunA17Chr4g0017561	MtrunA17Chr7g0226171	MtrunA17Chr7g0226211	MtrunA17MTg0491011			MtrunA17Chr2g0301992	MtrunA17Chr1g0189091	MtrunA17Chr2g0301271	MtrunA17Chr1g0185671	MtrunA17Chr2g0308681	MtrunA17Chr1g0190051	MtrunA17Chr3g0095982	MtrunA17Chr3g0081741
MtrunA17Chr2g0311221	MtrunA17Chr1g1004050	MtrunA17Chr6g0485091	MtrunA17Chr4g0017591	MtrunA17Chr7g0226371	MtrunA17Chr7g0226281	MtrunA17MTg0491021			MtrunA17Chr2g0302491	MtrunA17Chr1g0189161	MtrunA17Chr2g0301321	MtrunA17Chr1g0185821	MtrunA17Chr2g0309071	MtrunA17Chr1g0190101	MtrunA17Chr3g0096081	MtrunA17Chr3g1009566
MtrunA17Chr2g0311241	MtrunA17Chr1g0201771	MtrunA17Chr6g0486191	MtrunA17Chr4g0017601	MtrunA17Chr7g1029894	MtrunA17Chr7g0226341	MtrunA17MTg0491031			MtrunA17Chr2g0302671	MtrunA17Chr1g0189151	MtrunA17Chr2g0301761	MtrunA17Chr1g0185891	MtrunA17Chr2g0309671	MtrunA17Chr1g1003271	MtrunA17Chr3g0096141	MtrunA17Chr3g0082231
MtrunA17Chr2g0311251	MtrunA17Chr1g0201791	MtrunA17Chr6g0486211	MtrunA17Chr4g0017611	MtrunA17Chr7g0228291	MtrunA17Chr7g0226631	MtrunA17MTg0491041			MtrunA17Chr2g0302931	MtrunA17Chr1g0189211	MtrunA17Chr2g0301931	MtrunA17Chr1g0185901	MtrunA17Chr2g0309731	MtrunA17Chr1g0190381	MtrunA17Chr3g0096202	MtrunA17Chr3g0082351
MtrunA17Chr2g0311231	MtrunA17Chr1g0201971	MtrunA17Chr6g0486251	MtrunA17Chr4g0017621	MtrunA17Chr7g0228301	MtrunA17Chr7g0227051	MtrunA17MTg0491051			MtrunA17Chr2g0303031	MtrunA17Chr1g0189971	MtrunA17Chr2g0301941	MtrunA17Chr1g0185921	MtrunA17Chr2g0310361	MtrunA17Chr1g0190391	MtrunA17Chr3g0096331	MtrunA17Chr3g0082441
MtrunA17Chr2g0311761	MtrunA17Chr1g0202271	MtrunA17Chr6g0486231	MtrunA17Chr4g0017631	MtrunA17Chr7g0228851	MtrunA17Chr7g0227761	MtrunA17MTg0490991			MtrunA17Chr2g0303031	MtrunA17Chr1g1003257	MtrunA17Chr2g0302601	MtrunA17Chr1g0186011	MtrunA17Chr2g0310371	MtrunA17Chr1g0190421	MtrunA17Chr3g0096471	MtrunA17Chr3g0082611
MtrunA17Chr2g0312671	MtrunA17Chr1g0202531	MtrunA17Chr7g0214061	MtrunA17Chr4g0017641	MtrunA17Chr7g0229041	MtrunA17Chr7g0227991	MtrunA17MTg0491001			MtrunA17Chr2g0303061	MtrunA17Chr1g0190051	MtrunA17Chr2g0302751	MtrunA17Chr1g0186021	MtrunA17Chr2g0310491	MtrunA17Chr1g0190441	MtrunA17Chr3g0096521	MtrunA17Chr3g0082791
MtrunA17Chr2g0313201	MtrunA17Chr1g0202521	MtrunA17Chr7g0214411	MtrunA17Chr4g0017651	MtrunA17Chr7g0229361	MtrunA17Chr7g0228291	MtrunA17MTg0491051			MtrunA17Chr2g0303071	MtrunA17Chr1g0190081	MtrunA17Chr2g0303001	MtrunA17Chr1g0186111	MtrunA17Chr2g0310561	MtrunA17Chr1g0190521	MtrunA17Chr3g0096761	MtrunA17Chr3g0083391
MtrunA17Chr2g0313211	MtrunA17Chr1g0202551	MtrunA17Chr7g0214401	MtrunA17Chr4g0017661	MtrunA17Chr7g0229331	MtrunA17Chr7g0228851	MtrunA17MTg0490971			MtrunA17Chr2g0303081	MtrunA17Chr1g0190091	MtrunA17Chr2g0303371	MtrunA17Chr1g0186391	MtrunA17Chr2g1007719	MtrunA17Chr1g0190581	MtrunA17Chr3g0096771	MtrunA17Chr3g0084531
MtrunA17Chr2g0313661	MtrunA17Chr1g0202831	MtrunA17Chr7g0214421	MtrunA17Chr4g0017671	MtrunA17Chr7g0229341	MtrunA17Chr7g0229031	MtrunA17MTg0491061			MtrunA17Chr2g0303151	MtrunA17Chr1g0190231	MtrunA17Chr2g0303392	MtrunA17Chr1g0186411	MtrunA17Chr2g0310841	MtrunA17Chr1g0190871	MtrunA17Chr3g0096931	MtrunA17Chr3g0085021
MtrunA17Chr2g0313841	MtrunA17Chr1g0202931	MtrunA17Chr7g0214431	MtrunA17Chr4g0017681	MtrunA17Chr7g0229412	MtrunA17Chr7g0229141	MtrunA17MTg0491071			MtrunA17Chr2g0303161	MtrunA17Chr1g0190391	MtrunA17Chr2g0303481	MtrunA17Chr1g0186441	MtrunA17Chr2g0311211	MtrunA17Chr1g0191051	MtrunA17Chr3g0096931	MtrunA17Chr3g0085131
MtrunA17Chr2g0313851	MtrunA17Chr1g0203101	MtrunA17Chr7g0216411	MtrunA17Chr4g0017691	MtrunA17Chr7g0229391	MtrunA17Chr7g0229161	MtrunA17MTg0491081			MtrunA17Chr2g0303291	MtrunA17Chr1g0190511	MtrunA17Chr2g0303591	MtrunA17Chr1g0186451	MtrunA17Chr2g0311221	MtrunA17Chr1g0191071	MtrunA17Chr3g0096981	MtrunA17Chr3g0085281
MtrunA17Chr2g0313861	MtrunA17Chr1g0203211	MtrunA17Chr7g0216711	MtrunA17Chr4g0017701	MtrunA17Chr7g0229411	MtrunA17Chr7g0229241	MtrunA17MTg0491081			MtrunA17Chr2g0303381	MtrunA17Chr1g0190711	MtrunA17Chr2g0303691	MtrunA17Chr1g0187211	MtrunA17Chr2g0311241	MtrunA17Chr1g0191121	MtrunA17Chr3g1011295	MtrunA17Chr3g0085471
MtrunA17Chr2g0314381	MtrunA17Chr1g0203921	MtrunA17Chr7g0216971	MtrunA17Chr4g0017711	MtrunA17Chr7g0229421	MtrunA17Chr7g0229401	MtrunA17MTg0491101			MtrunA17Chr2g0303392	MtrunA17Chr1g0190871	MtrunA17Chr2g0303741	MtrunA17Chr1g0187251	MtrunA17Chr2g0311251	MtrunA17Chr1g0191151	MtrunA17Chr3g0098491	MtrunA17Chr3g0085492
MtrunA17Chr2g0314391	MtrunA17Chr1g0204061	MtrunA17Chr7g0218461	MtrunA17Chr4g0017721	MtrunA17Chr7g0229351	MtrunA17Chr7g0229411	MtrunA17MTg0491091			MtrunA17Chr2g0303391	MtrunA17Chr1g0191031	MtrunA17Chr2g0303851	MtrunA17Chr1g0187261	MtrunA17Chr2g0311231	MtrunA17Chr1g0191141	MtrunA17Chr3g0098531	MtrunA17Chr3g0085651
MtrunA17Chr2g0315191	MtrunA17Chr1g0204191	MtrunA17Chr7g0218921	MtrunA17Chr4g0017731	MtrunA17Chr7g0229401	MtrunA17Chr7g0229412	MtrunA17MTg0491111			MtrunA17Chr2g0303741	MtrunA17Chr1g0191121	MtrunA17Chr2g0303871	MtrunA17Chr1g0187311	MtrunA17Chr2g0311282	MtrunA17Chr1g0191361	MtrunA17Chr3g0099001	MtrunA17Chr3g0085731
MtrunA17Chr2g0316771	MtrunA17Chr1g0204731	MtrunA17Chr7g0219101	MtrunA17Chr4g0017741	MtrunA17Chr7g0229371	MtrunA17Chr7g0229471	MtrunA17MTg0491121			MtrunA17Chr2g0303891	MtrunA17Chr1g0191141	MtrunA17Chr2g0304231	MtrunA17Chr1g0187371	MtrunA17Chr2g0311391	MtrunA17Chr1g0191671	MtrunA17Chr3g0099021	MtrunA17Chr3g0086141
MtrunA17Chr2g0317101	MtrunA17Chr1g0204841	MtrunA17Chr7g0220421	MtrunA17Chr4g0017751	MtrunA17Chr7g0229381	MtrunA17Chr7g0229481	MtrunA17MTg0491151			MtrunA17Chr2g0304011	MtrunA17Chr1g0191191	MtrunA17Chr2g0304311	MtrunA17Chr1g0187821	MtrunA17Chr2g0311451	MtrunA17Chr1g0191701	MtrunA17Chr3g0099271	MtrunA17Chr3g0086161
MtrunA17Chr2g0317801	MtrunA17Chr1g0205201	MtrunA17Chr7g0221121	MtrunA17Chr4g0017761	MtrunA17Chr7g0229781	MtrunA17Chr7g0229751	MtrunA17MTg0491131			MtrunA17Chr2g0304111	MtrunA17Chr1g0191211	MtrunA17Chr2g0304361	MtrunA17Chr1g0187831	MtrunA17Chr2g0312231	MtrunA17Chr1g0191721	MtrunA17Chr3g0100751	MtrunA17Chr3g0086171
MtrunA17Chr2g0317841	MtrunA17Chr1g0205331	MtrunA17Chr7g0221111	MtrunA17Chr4g0017771	MtrunA17Chr7g0229911	MtrunA17Chr7g0229791	MtrunA17MTg0491141			MtrunA17Chr2g0304112	MtrunA17Chr1g0191261	MtrunA17Chr2g0304771	MtrunA17Chr1g0187861	MtrunA17Chr2g0312481	MtrunA17Chr1g0192081	MtrunA17Chr3g0100871	MtrunA17Chr3g0086581
MtrunA17Chr2g0317881	MtrunA17Chr1g0205371	MtrunA17Chr7g0221131	MtrunA17Chr4g0017781	MtrunA17Chr7g0230201	MtrunA17Chr7g0229861	MtrunA17MTg0491161			MtrunA17Chr2g0304131	MtrunA17Chr1g0191311	MtrunA17Chr2g0304922	MtrunA17Chr1g0188041	MtrunA17Chr2g0312681	MtrunA17Chr1g0192151	MtrunA17Chr3g0100861	MtrunA17Chr3g0086871
MtrunA17Chr2g0317991	MtrunA17Chr1g0205491	MtrunA17Chr7g0222121	MtrunA17Chr4g0017791	MtrunA17Chr7g0230531	MtrunA17Chr7g0229871	MtrunA17MTg0491171			MtrunA17Chr2g0304121	MtrunA17Chr1g0191521	MtrunA17Chr2g0305021	MtrunA17Chr1g0188091	MtrunA17Chr2g0312691	MtrunA17Chr1g0192221	MtrunA17Chr3g0100881	MtrunA17Chr3g0087101
MtrunA17Chr2g0317981	MtrunA17Chr1g0205661	MtrunA17Chr7g0222111	MtrunA17Chr4g0017801	MtrunA17Chr7g0230551	MtrunA17Chr7g0229881	MtrunA17MTg0491181			MtrunA17Chr2g0304231	MtrunA17Chr1g0191511	MtrunA17Chr2g0305181	MtrunA17Chr1g0188201	MtrunA17Chr2g0313191	MtrunA17Chr1g0192271	MtrunA17Chr3g0100901	MtrunA17Chr3g0087311
MtrunA17Chr2g0317991	MtrunA17Chr1g0205651	MtrunA17Chr7g0222141	MtrunA17Chr4g0017811	MtrunA17Chr7g0230541	MtrunA17Chr7g0229911	MtrunA17MTg0491211			MtrunA17Chr2g0304241	MtrunA17Chr1g0191621	MtrunA17Chr2g0305231	MtrunA17Chr1g0188541	MtrunA17Chr2g0313371	MtrunA17Chr1g0192381	MtrunA17Chr3g0100891	MtrunA17Chr3g0087681
MtrunA17Chr2g0318021	MtrunA17Chr1g0205771	MtrunA17Chr7g0224533	MtrunA17Chr4g0017821	MtrunA17Chr7g0230571	MtrunA17Chr7g0230201	MtrunA17MTg0491191			MtrunA17Chr2g0304471	MtrunA17Chr1g0191651	MtrunA17Chr2g0305281	MtrunA17Chr1g0188771	MtrunA17Chr2g0313381	MtrunA17Chr1g0192431	MtrunA17Chr3g0100891	MtrunA17Chr3g0088231
MtrunA17Chr2g0318001	MtrunA17Chr1g0205881	MtrunA17Chr7g0225223	MtrunA17Chr4g0018081	MtrunA17Chr7g0230591	MtrunA17Chr7g1030632	MtrunA17MTg0491201			MtrunA17Chr2g0304671	MtrunA17Chr1g0191791	MtrunA17Chr2g0305411	MtrunA17Chr1g0188861	MtrunA17Chr2g0313491	MtrunA17Chr1g1003461	MtrunA17Chr3g0100951	MtrunA17Chr3g0088381
MtrunA17Chr2g0318052	MtrunA17Chr1g0205891	MtrunA17Chr7g0225671	MtrunA17Chr4g0018481	MtrunA17Chr7g0230561	MtrunA17Chr7g1030653	MtrunA17MTg0491221			MtrunA17Chr2g0304771	MtrunA17Chr1g0191931	MtrunA17Chr2g1007002	MtrunA17Chr1g0189371	MtrunA17Chr2g0313841	MtrunA17Chr1g0192801	MtrunA17Chr3g0101141	MtrunA17Chr3g0088461
MtrunA17Chr2g0318061	MtrunA17Chr1g0206241	MtrunA17Chr7g0226131	MtrunA17Chr4g0019441	MtrunA17Chr7g0230601	MtrunA17Chr7g0230521	MtrunA17MTg0491231			MtrunA17Chr2g0304821	MtrunA17Chr1g0191981	MtrunA17Chr2g0305501	MtrunA17Chr1g0189381	MtrunA17Chr2g0314041	MtrunA17Chr1g0192961	MtrunA17Chr3g0102131	MtrunA17Chr3g0088611
MtrunA17Chr2g0318091	MtrunA17Chr1g0206251	MtrunA17Chr7g0226141	MtrunA17Chr4g0019881	MtrunA17Chr7g0230991	MtrunA17Chr7g0230531	MtrunA17MTg0491251			MtrunA17Chr2g0304931	MtrunA17Chr1g0192001	MtrunA17Chr2g0305581	MtrunA17Chr1g0189731	MtrunA17Chr2g0314051	MtrunA17Chr1g0193221	MtrunA17Chr3g0102203	MtrunA17Chr3g0088661
MtrunA17Chr2g0318411	MtrunA17Chr1g0206311	MtrunA17Chr7g0226141	MtrunA17Chr4g0020111	MtrunA17Chr7g0231311	MtrunA17Chr7g0230541	MtrunA17MTg0491271			MtrunA17Chr2g0305151	MtrunA17Chr1g0191991	MtrunA17Chr2g0305651	MtrunA17Chr1g0190001	MtrunA17Chr2g0314081	MtrunA17Chr1g0193381	MtrunA17Chr3g0102541	MtrunA17Chr3g0088721
MtrunA17Chr2g0318551	MtrunA17Chr1g0206361	MtrunA17Chr7g0226151	MtrunA17Chr4g0020321	MtrunA17Chr7g0231321	MtrunA17Chr7g0230551	MtrunA17MTg0491291			MtrunA17Chr2g0305231	MtrunA17Chr1g0192051	MtrunA17Chr2g0305661	MtrunA17Chr1g0190121	MtrunA17Chr2g0314511	MtrunA17Chr1g0193541	MtrunA17Chr3g1011748	MtrunA17Chr3g0089421
MtrunA17Chr2g0318561	MtrunA17Chr1g0206701	MtrunA17Chr7g0226221	MtrunA17Chr4g0020632	MtrunA17Chr7g0231331	MtrunA17Chr7g0230561	MtrunA17MTg0491241			MtrunA17Chr2g0305311	MtrunA17Chr1g0192071	MtrunA17Chr2g0305741	MtrunA17Chr1g0190231	MtrunA17Chr2g1007965	MtrunA17Chr1g0193741	MtrunA17Chr3g0104761	MtrunA17Chr3g0089571
MtrunA17Chr2g0318681	MtrunA17Chr1g0206881	MtrunA17Chr7g0226241	MtrunA17Chr4g0020701	MtrunA17Chr7g0231291	MtrunA17Chr7g0230571	MtrunA17MTg0491321			MtrunA17Chr2g0305411	MtrunA17Chr1g0192081	MtrunA17Chr2g0306171	MtrunA17Chr1g0190401	MtrunA17Chr2g0314531	MtrunA17Chr1g0193751	MtrunA17Chr3g0105621	MtrunA17Chr3g0090622
MtrunA17Chr2g0318781	MtrunA17Chr1g0206921	MtrunA17Chr7g0228501	MtrunA17Chr4g0021151	MtrunA17Chr7g0231301	MtrunA17Chr7g0230581	MtrunA17MTg0491341			MtrunA17Chr2g1007002	MtrunA17Chr1g0192161	MtrunA17Chr2g0306371	MtrunA17Chr1g0190471	MtrunA17Chr2g0314631	MtrunA17Chr1g0194081	MtrunA17Chr3g0106221	MtrunA17Chr3g0090701
MtrunA17Chr2g0318941	MtrunA17Chr1g0207111	MtrunA17Chr7g0228851	MtrunA17Chr4g0021281	MtrunA17Chr7g0231351	MtrunA17Chr7g0230591	MtrunA17MTg0491351			MtrunA17Chr2g0305621	MtrunA17Chr1g0192301	MtrunA17Chr2g0306372	MtrunA17Chr1g0190561	MtrunA17Chr2g0314811	MtrunA17Chr1g0194061	MtrunA17Chr3g0106841	MtrunA17Chr3g0090711
MtrunA17Chr2g0319221	MtrunA17Chr1g0207481	MtrunA17Chr7g0229011	MtrunA17Chr4g0021402	MtrunA17Chr7g0231381	MtrunA17Chr7g0230851	MtrunA17MTg0491371			MtrunA17Chr2g0305651	MtrunA17Chr1g0192381	MtrunA17Chr2g0306451	MtrunA17Chr1g1003302	MtrunA17Chr2g1007981	MtrunA17Chr1g0194121	MtrunA17Chr3g0106851	MtrunA17Chr3g0090741
MtrunA17Chr2g0319231	MtrunA17Chr1g0207841	MtrunA17Chr7g0229001	MtrunA17Chr4g0021481	MtrunA17Chr7g0232311	MtrunA17Chr7g0230991	MtrunA17MTg0491311			MtrunA17Chr2g0305661	MtrunA17Chr1g0192401	MtrunA17Chr2g0306601	MtrunA17Chr1g0190571	MtrunA17Chr2g0315731	MtrunA17Chr1g0194181	MtrunA17Chr3g0107151	MtrunA17Chr3g0090811
MtrunA17Chr2g0319421	MtrunA17Chr1g0208031	MtrunA17Chr7g0229361	MtrunA17Chr4g0021491	MtrunA17Chr7g0233621	MtrunA17Chr7g0231291	MtrunA17MTg0491381			MtrunA17Chr2g0305741	MtrunA17Chr1g1003461	MtrunA17Chr2g0306641	MtrunA17Chr1g0190591	MtrunA17Chr2g0316351	MtrunA17Chr1g0194191	MtrunA17Chr3g0107571	MtrunA17Chr3g0091021
MtrunA17Chr2g0320061	MtrunA17Chr1g0208071	MtrunA17Chr7g0229331	MtrunA17Chr4g0021621	MtrunA17Chr7g0233631	MtrunA17Chr7g0231301	MtrunA17MTg0491391			MtrunA17Chr2g0305931	MtrunA17Chr1g0192791	MtrunA17Chr2g0306772	MtrunA17Chr1g0190731	MtrunA17Chr2g0316361	MtrunA17Chr1g0194201	MtrunA17Chr3g0108051	MtrunA17Chr3g1010438
MtrunA17Chr2g0320241	MtrunA17Chr1g0208161	MtrunA17Chr7g0229341	MtrunA17Chr4g0022231	MtrunA17Chr7g0234271	MtrunA17Chr7g0231321	MtrunA17MTg0491331			MtrunA17Chr2g0306372	MtrunA17Chr1g0192821	MtrunA17Chr2g0307421	MtrunA17Chr1g0191031	MtrunA17Chr2g0316371	MtrunA17Chr1g0194211	MtrunA17Chr3g0108131	MtrunA17Chr3g0091151
MtrunA17Chr2g0320761	MtrunA17Chr1g0208201	MtrunA17Chr7g0229351	MtrunA17Chr4g0022711	MtrunA17Chr7g0234281	MtrunA17Chr7g0231341	MtrunA17MTg0491361			MtrunA17Chr2g0306611	MtrunA17Chr1g0192961	MtrunA17Chr2g0307511	MtrunA17Chr1g0191221	MtrunA17Chr2g0316931	MtrunA17Chr1g0194221	MtrunA17Chr3g0108341	MtrunA17Chr3g0091741
MtrunA17Chr2g0320771	MtrunA17Chr1g0208271	MtrunA17Chr7g0229401	MtrunA17Chr4g0022721	MtrunA17Chr7g0237151	MtrunA17Chr7g0231311	MtrunA17MTg0491411			MtrunA17Chr2g1007304	MtrunA17Chr1g0193171	MtrunA17Chr2g0309041	MtrunA17Chr1g0191241	MtrunA17Chr2g0316991	MtrunA17Chr1g0194381	MtrunA17Chr3g0108441	MtrunA17Chr3g0091871
MtrunA17Chr2g0320801	MtrunA17Chr1g0208281	MtrunA17Chr7g0229371	MtrunA17Chr4g0022821	MtrunA17Chr7g0239451	MtrunA17Chr7g0231331	MtrunA17MTg0491421			MtrunA17Chr2g0306931	MtrunA17Chr1g0193331	MtrunA17Chr2g0309051	MtrunA17Chr1g0191251	MtrunA17Chr2g1008163	MtrunA17Chr1g0194501	MtrunA17Chr3g0108451	MtrunA17Chr3g0091971
MtrunA17Chr2g0320781	MtrunA17Chr1g0208291	MtrunA17Chr7g0229381	MtrunA17Chr4g1016934	MtrunA17Chr7g0240721	MtrunA17Chr7g0231461	MtrunA17MTg0491261			MtrunA17Chr2g0306991	MtrunA17Chr1g0193381	MtrunA17Chr2g0309171	MtrunA17Chr1g0191561	MtrunA17Chr2g0317361	MtrunA17Chr1g0194511	MtrunA17Chr3g0108471	MtrunA17Chr3g0092261
MtrunA17Chr2g0320881	MtrunA17Chr1g0208451	MtrunA17Chr7g0229412	MtrunA17Chr4g0023821	MtrunA17Chr7g1032490	MtrunA17Chr7g0231471	MtrunA17MTg0491301			MtrunA17Chr2g0307171	MtrunA17Chr1g0193411	MtrunA17Chr2g0309201	MtrunA17Chr1g0191671	MtrunA17Chr2g0318121	MtrunA17Chr1g0194541	MtrunA17Chr3g0108461	MtrunA17Chr3g0092481
MtrunA17Chr2g0321201	MtrunA17Chr1g0208461	MtrunA17Chr7g0229391	MtrunA17Chr4g0023831	MtrunA17Chr7g0250972	MtrunA17Chr7g0232301	MtrunA17MTg0491281			MtrunA17Chr2g0308011	MtrunA17Chr1g0193421	MtrunA17Chr2g1007548	MtrunA17Chr1g0191901	MtrunA17Chr2g0318731	MtrunA17Chr1g0194551	MtrunA17Chr3g0108481	MtrunA17Chr3g0092961
MtrunA17Chr2g0321461	MtrunA17Chr1g0208601	MtrunA17Chr7g0229411	MtrunA17Chr4g0024011	MtrunA17Chr7g0253491	MtrunA17Chr7g0233741	MtrunA17MTg0491441			MtrunA17Chr2g0308021	MtrunA17Chr1g0193491	MtrunA17Chr2g1007579	MtrunA17Chr1g0191931	MtrunA17Chr2g0319151	MtrunA17Chr1g0194701	MtrunA17Chr3g0108491	MtrunA17Chr3g0092981
MtrunA17Chr2g0321771	MtrunA17Chr1g0208611	MtrunA17Chr7g0229421	MtrunA17Chr4g0024081	MtrunA17Chr7g0257241	MtrunA17Chr7g0236411	MtrunA17MTg0491401			MtrunA17Chr2g0308161	MtrunA17Chr1g0193511	MtrunA17Chr2g0309651	MtrunA17Chr1g0191941	MtrunA17Chr2g0319332	MtrunA17Chr1g0194721	MtrunA17Chr3g0110571	MtrunA17Chr3g0093211
MtrunA17Chr2g0322051	MtrunA17Chr1g0208991	MtrunA17Chr7g0229401	MtrunA17Chr4g0024301	MtrunA17Chr7g0257251	MtrunA17Chr7g0236962	MtrunA17MTg0491441			MtrunA17Chr2g0308951	MtrunA17Chr1g0193661	MtrunA17Chr2g0309661	MtrunA17Chr1g0191981	MtrunA17Chr2g0319411	MtrunA17Chr1g0194811	MtrunA17Chr3g0110581	MtrunA17Chr3g0093541
MtrunA17Chr2g0322911	MtrunA17Chr1g0209001	MtrunA17Chr7g0229371	MtrunA17Chr4g0024641	MtrunA17Chr7g0257261	MtrunA17Chr7g0238191	MtrunA17MTg0491491			MtrunA17Chr2g0309031	MtrunA17Chr1g0193751	MtrunA17Chr2g0309811	MtrunA17Chr1g0191991	MtrunA17Chr2g0319721	MtrunA17Chr1g0194841	MtrunA17Chr3g0110591	MtrunA17Chr3g0093551
MtrunA17Chr2g0322921	MtrunA17Chr1g0209061	MtrunA17Chr7g0229381	MtrunA17Chr4g0024821	MtrunA17Chr7g0258591	MtrunA17Chr7g0240291	MtrunA17MTg0491511			MtrunA17Chr2g0309022	MtrunA17Chr1g0193851	MtrunA17Chr2g0309961	MtrunA17Chr1g0192001	MtrunA17Chr2g0320481	MtrunA17Chr1g0194871	MtrunA17Chr3g0110601	MtrunA17Chr3g0093681
MtrunA17Chr2g0324261	MtrunA17Chr1g0209101	MtrunA17Chr7g0229471	MtrunA17Chr4g0026391	MtrunA17Chr7g0258581	MtrunA17Chr7g0241751	MtrunA17MTg0491571			MtrunA17Chr2g0309041	MtrunA17Chr1g0193951	MtrunA17Chr2g0309971	MtrunA17Chr1g0192011	MtrunA17Chr2g0320551	MtrunA17Chr1g0194881	MtrunA17Chr3g0111151	MtrunA17Chr3g0093731
MtrunA17Chr2g0324261	MtrunA17Chr1g0209221	MtrunA17Chr7g0229491	MtrunA17Chr4g0026711	MtrunA17Chr7g0260641	MtrunA17Chr7g1032060	MtrunA17MTg0491581			MtrunA17Chr2g0309051	MtrunA17Chr1g0194111	MtrunA17Chr2g0310071	MtrunA17Chr1g0192431	MtrunA17Chr2g0321491	MtrunA17Chr1g0195221	MtrunA17Chr3g0111251	MtrunA17Chr3g0094081
MtrunA17Chr2g0325051	MtrunA17Chr1g0209231	MtrunA17Chr7g0229551	MtrunA17Chr4g0026751	MtrunA17Chr7g0260631	MtrunA17Chr7g0243161	MtrunA17MTg0491501			MtrunA17Chr2g0309111	MtrunA17Chr1g0194261	MtrunA17Chr2g0310071	MtrunA17Chr1g0192571	MtrunA17Chr2g0321481	MtrunA17Chr1g0195251	MtrunA17Chr3g0111841	MtrunA17Chr3g0094111
MtrunA17Chr2g0325241	MtrunA17Chr1g0209401	MtrunA17Chr7g0229871	MtrunA17Chr4g0028411	MtrunA17Chr7g0263871	MtrunA17Chr7g0246031	MtrunA17MTg0491551			MtrunA17Chr2g0309671	MtrunA17Chr1g0194351	MtrunA17Chr2g0310371	MtrunA17Chr1g1003461	MtrunA17Chr2g0321831	MtrunA17Chr1g0195891	MtrunA17Chr3g0111861	MtrunA17Chr3g0094271
MtrunA17Chr2g0325411	MtrunA17Chr1g0209431	MtrunA17Chr7g0229861	MtrunA17Chr4g0028631	MtrunA17Chr7g0271191	MtrunA17Chr7g0248461	MtrunA17MTg0491601			MtrunA17Chr2g0309801	MtrunA17Chr1g0194371	MtrunA17Chr2g1007685	MtrunA17Chr1g0192731	MtrunA17Chr2g0321911	MtrunA17Chr1g0196061	MtrunA17Chr3g0111851	MtrunA17Chr3g0094391
MtrunA17Chr2g0325411	MtrunA17Chr1g0209561	MtrunA17Chr7g0229881	MtrunA17Chr4g0029941	MtrunA17Chr7g0271851	MtrunA17Chr7g1032490	MtrunA17MTg0491611			MtrunA17Chr2g0309881	MtrunA17Chr1g0194381	MtrunA17Chr2g0310711	MtrunA17Chr1g0192761	MtrunA17Chr2g0322131	MtrunA17Chr1g0196111	MtrunA17Chr3g0112191	MtrunA17Chr3g0094411
MtrunA17Chr2g0325421	MtrunA17Chr1g0209711	MtrunA17Chr7g0230151	MtrunA17Chr4g0030331	MtrunA17Chr7g0271871	MtrunA17Chr7g0249941	MtrunA17MTg0491591			MtrunA17Chr2g0309981	MtrunA17Chr1g0194461	MtrunA17Chr2g0310821	MtrunA17Chr1g0193051	MtrunA17Chr2g0322141	MtrunA17Chr1g0196371	MtrunA17Chr3g0112581	MtrunA17Chr3g0094452
MtrunA17Chr2g0325461	MtrunA17Chr1g0209771	MtrunA17Chr7g0230191	MtrunA17Chr4g0030361	MtrunA17Chr7g0271881	MtrunA17Chr7g0250971	MtrunA17MTg0491631			MtrunA17Chr2g0310521	MtrunA17Chr1g0194471	MtrunA17Chr2g0311101	MtrunA17Chr1g0193321	MtrunA17Chr2g0322201	MtrunA17Chr1g0196511	MtrunA17Chr3g0112621	MtrunA17Chr3g0094571
MtrunA17Chr2g0325521	MtrunA17Chr1g0209801	MtrunA17Chr7g0230201	MtrunA17Chr4g0030751	MtrunA17Chr8g0334331	MtrunA17Chr7g0252791	MtrunA17MTg0491641			MtrunA17Chr2g0310531	MtrunA17Chr1g0194501	MtrunA17Chr2g0311221	MtrunA17Chr1g0193421	MtrunA17Chr2g0322901	MtrunA17Chr1g0196531	MtrunA17Chr3g0113351	MtrunA17Chr3g0094601
MtrunA17Chr2g0325551	MtrunA17Chr1g0209981	MtrunA17Chr7g0230431	MtrunA17Chr4g0031541	MtrunA17Chr8g0334321	MtrunA17Chr7g0255491	MtrunA17MTg0491651			MtrunA17Chr2g0310551	MtrunA17Chr1g0194511	MtrunA17Chr2g0311241	MtrunA17Chr1g0193441	MtrunA17Chr2g0323681	MtrunA17Chr1g0196731	MtrunA17Chr3g0113381	MtrunA17Chr3g0094611
MtrunA17Chr2g0326921	MtrunA17Chr1g0210021	MtrunA17Chr7g0230701	MtrunA17Chr4g0031551	MtrunA17Chr8g0334391	MtrunA17Chr7g0257791	MtrunA17MTg0491661			MtrunA17Chr2g0310701	MtrunA17Chr1g0194561	MtrunA17Chr2g0311251	MtrunA17Chr1g0193661	MtrunA17Chr2g0323701	MtrunA17Chr1g0196751	MtrunA17Chr3g0114191	MtrunA17Chr3g0094621
MtrunA17Chr2g0327031	MtrunA17Chr1g0210091	MtrunA17Chr7g0230991	MtrunA17Chr4g0031931	MtrunA17Chr8g0335361	MtrunA17Chr7g0260631	MtrunA17MTg0491621			MtrunA17Chr2g1007685	MtrunA17Chr1g0194601	MtrunA17Chr2g0311231	MtrunA17Chr1g0193991	MtrunA17Chr2g0324001	MtrunA17Chr1g0196821	MtrunA17Chr3g0115151	MtrunA17Chr3g0094631
MtrunA17Chr2g0327351	MtrunA17Chr1g0210331	MtrunA17Chr7g0231311	MtrunA17Chr4g0031951	MtrunA17Chr8g0343551	MtrunA17Chr7g0260771	MtrunA17MTg0491671			MtrunA17Chr2g0310711	MtrunA17Chr1g1003600	MtrunA17Chr2g0311282	MtrunA17Chr1g0194161	MtrunA17Chr2g0324401	MtrunA17Chr1g0196861	MtrunA17Chr3g0115521	MtrunA17Chr3g0094641
MtrunA17Chr2g0327461	MtrunA17Chr1g0210441	MtrunA17Chr7g0231291	MtrunA17Chr4g0032421	MtrunA17Chr8g0349231	MtrunA17Chr7g0261351	MtrunA17MTg0491521			MtrunA17Chr2g0310751	MtrunA17Chr1g0194611	MtrunA17Chr2g0311351	MtrunA17Chr1g0194201	MtrunA17Chr2g0324651	MtrunA17Chr1g0196871	MtrunA17Chr3g0117102	MtrunA17Chr3g0094911
MtrunA17Chr2g0327471	MtrunA17Chr1g0210471	MtrunA17Chr7g0231841	MtrunA17Chr4g0033711	MtrunA17Chr8g0350071	MtrunA17Chr7g0261341	MtrunA17MTg0491531			MtrunA17Chr2g0311111	MtrunA17Chr1g0194631	MtrunA17Chr2g0311391	MtrunA17Chr1g0194221	MtrunA17Chr2g0324661	MtrunA17Chr1g0196881	MtrunA17Chr3g0117551	MtrunA17Chr3g0094921
MtrunA17Chr2g0327651	MtrunA17Chr1g0210491	MtrunA17Chr7g0232501	MtrunA17Chr4g0034061	MtrunA17Chr8g0353632	MtrunA17Chr7g0264331	MtrunA17MTg0491541			MtrunA17Chr2g0311221	MtrunA17Chr1g0194671	MtrunA17Chr2g0311431	MtrunA17Chr1g0194491	MtrunA17Chr2g0324631	MtrunA17Chr1g0196891	MtrunA17Chr3g0117561	MtrunA17Chr3g0094931
MtrunA17Chr2g0327661	MtrunA17Chr1g0210501	MtrunA17Chr7g0232561	MtrunA17Chr4g0034331	MtrunA17Chr8g0355312	MtrunA17Chr7g0266211	MtrunA17MTg0491561			MtrunA17Chr2g0311241	MtrunA17Chr1g0194701	MtrunA17Chr2g0311501	MtrunA17Chr1g0194492	MtrunA17Chr2g0324641	MtrunA17Chr1g0196971	MtrunA17Chr3g0120411	MtrunA17Chr3g0094941
MtrunA17Chr2g0328231	MtrunA17Chr1g0210561	MtrunA17Chr7g0232591	MtrunA17Chr4g0037071	MtrunA17Chr8g0355313	MtrunA17Chr7g0266911	MtrunA17MTg0491681			MtrunA17Chr2g0311251	MtrunA17Chr1g0194811	MtrunA17Chr2g0311511	MtrunA17Chr1g0194521	MtrunA17Chr2g0324671	MtrunA17Chr1g0197081	MtrunA17Chr3g0120571	MtrunA17Chr3g0094971
MtrunA17Chr2g0328621	MtrunA17Chr1g0210941	MtrunA17Chr7g0233371	MtrunA17Chr4g0037311	MtrunA17Chr8g0356731	MtrunA17Chr7g0270801	MtrunA17MTg0491691			MtrunA17Chr2g0311231	MtrunA17Chr1g0194841	MtrunA17Chr2g0311941	MtrunA17Chr1g0194541	MtrunA17Chr2g0324681	MtrunA17Chr1g0197131	MtrunA17Chr3g0121891	MtrunA17Chr3g0094961
MtrunA17Chr2g0328961	MtrunA17Chr1g0211001	MtrunA17Chr7g0233391	MtrunA17Chr4g0037551	MtrunA17Chr8g0356841	MtrunA17Chr7g0273081	MtrunA17MTg1039560			MtrunA17Chr2g0311361	MtrunA17Chr1g0194881	MtrunA17Chr2g0311991	MtrunA17Chr1g0194601	MtrunA17Chr2g0324901	MtrunA17Chr1g0197201	MtrunA17Chr3g0123781	MtrunA17Chr3g0095001
MtrunA17Chr2g0329561	MtrunA17Chr1g0211401	MtrunA17Chr7g0233401	MtrunA17Chr4g0038441	MtrunA17Chr8g0356871	MtrunA17Chr7g0273441	MtrunA17MTg0491701			MtrunA17Chr2g0311581	MtrunA17Chr1g0194951	MtrunA17Chr2g0312221	MtrunA17Chr1g0194671	MtrunA17Chr2g0324921	MtrunA17Chr1g0197401	MtrunA17Chr3g0123771	MtrunA17Chr3g1010925
MtrunA17Chr2g0329621	MtrunA17Chr1g0211551	MtrunA17Chr7g0233381	MtrunA17Chr4g0039601	MtrunA17Chr8g0357213	MtrunA17Chr8g0334321	MtrunA17MTg0491711			MtrunA17Chr2g0311871	MtrunA17Chr1g0195051	MtrunA17Chr2g0312671	MtrunA17Chr1g0194701	MtrunA17Chr2g0326611	MtrunA17Chr1g0197431	MtrunA17Chr3g0124311	MtrunA17Chr3g0095101
MtrunA17Chr2g0330971	MtrunA17Chr1g0211571	MtrunA17Chr7g0234341	MtrunA17Chr4g0039691	MtrunA17Chr8g0357581	MtrunA17Chr8g0336141	MtrunA17MTg0491731			MtrunA17Chr2g0311831	MtrunA17Chr1g0195101	MtrunA17Chr2g0312681	MtrunA17Chr1g0194711	MtrunA17Chr2g0326681	MtrunA17Chr1g0197481	MtrunA17Chr3g0128251	MtrunA17Chr3g0095091
MtrunA17Chr2g0331061	MtrunA17Chr1g0211711	MtrunA17Chr7g0234991	MtrunA17Chr4g0039751	MtrunA17Chr8g0358342	MtrunA17Chr8g0337691	MtrunA17MTg0491751			MtrunA17Chr2g0311992	MtrunA17Chr1g0195211	MtrunA17Chr2g0312691	MtrunA17Chr1g0194721	MtrunA17Chr2g0327031	MtrunA17Chr1g0197491	MtrunA17Chr3g0128711	MtrunA17Chr3g0095241
MtrunA17Chr2g0331041	MtrunA17Chr1g0211721	MtrunA17Chr7g0238231	MtrunA17Chr4g0041991	MtrunA17Chr8g0358341	MtrunA17Chr8g0339311	MtrunA17MTg0491771			MtrunA17Chr2g0312001	MtrunA17Chr1g0195221	MtrunA17Chr2g0313281	MtrunA17Chr1g0194901	MtrunA17Chr2g0327131	MtrunA17Chr1g0197551	MtrunA17Chr3g0128721	MtrunA17Chr3g0095531
MtrunA17Chr2g0331511	MtrunA17Chr1g0211861	MtrunA17Chr7g1031784	MtrunA17Chr4g0043361	MtrunA17Chr8g0359221	MtrunA17Chr8g0343221	MtrunA17MTg0491781			MtrunA17Chr2g0312041	MtrunA17Chr1g0195431	MtrunA17Chr2g0313361	MtrunA17Chr1g0194951	MtrunA17Chr2g0327401	MtrunA17Chr1g0197621	MtrunA17Chr3g0130521	MtrunA17Chr3g0095541
MtrunA17Chr2g0331781	MtrunA17Chr1g0211941	MtrunA17Chr7g0240181	MtrunA17Chr4g0043551	MtrunA17Chr8g0359241	MtrunA17Chr8g0346531	MtrunA17MTg0491761			MtrunA17Chr2g0312101	MtrunA17Chr1g0195851	MtrunA17Chr2g0313421	MtrunA17Chr1g0195221	MtrunA17Chr2g0327421	MtrunA17Chr1g1003787	MtrunA17Chr3g0131181	MtrunA17Chr3g0095651
MtrunA17Chr2g0332161	MtrunA17Chr1g0211961	MtrunA17Chr7g0240201	MtrunA17Chr4g0044301	MtrunA17Chr8g0359261	MtrunA17Chr8g0346541	MtrunA17MTg0491811			MtrunA17Chr2g0312141	MtrunA17Chr1g0195891	MtrunA17Chr2g0314571	MtrunA17Chr1g0195261	MtrunA17Chr2g0327941	MtrunA17Chr1g0197821	MtrunA17Chr3g0131591	MtrunA17Chr3g0095701
MtrunA17Chr2g0332191	MtrunA17Chr1g0212071	MtrunA17Chr7g0240191	MtrunA17Chr4g0044311	MtrunA17Chr8g0359481	MtrunA17Chr8g0348191	MtrunA17MTg0491821			MtrunA17Chr2g0312871	MtrunA17Chr1g0196011	MtrunA17Chr2g0314961	MtrunA17Chr1g0195391	MtrunA17Chr2g0327961	MtrunA17Chr1g0197851	MtrunA17Chr3g0132661	MtrunA17Chr3g0095721
MtrunA17Chr2g0333461	MtrunA17Chr1g0212081	MtrunA17Chr7g0240283	MtrunA17Chr4g0044321	MtrunA17Chr8g0359572	MtrunA17Chr8g0348751	MtrunA17MTg0491791			MtrunA17Chr2g0313001	MtrunA17Chr1g0196081	MtrunA17Chr2g0314971	MtrunA17Chr1g0195601	MtrunA17Chr2g1008841	MtrunA17Chr1g0198591	MtrunA17Chr3g0132992	MtrunA17Chr3g0095961
MtrunA17Chr2g0333531	MtrunA17Chr1g0212491	MtrunA17Chr7g0244981	MtrunA17Chr4g0044371	MtrunA17Chr8g0360081	MtrunA17Chr8g0352231	MtrunA17MTg0491851			MtrunA17Chr2g0313521	MtrunA17Chr1g0196221	MtrunA17Chr2g0315081	MtrunA17Chr1g0195611	MtrunA17Chr2g0328061	MtrunA17Chr1g0198651	MtrunA17Chr3g0133061	MtrunA17Chr3g0096331
MtrunA17Chr2g0333581	MtrunA17Chr1g0212781	MtrunA17Chr7g0248681	MtrunA17Chr4g0045491	MtrunA17Chr8g0361001	MtrunA17Chr8g0353011	MtrunA17MTg0491801			MtrunA17Chr2g0313531	MtrunA17Chr1g0196351	MtrunA17Chr2g0315191	MtrunA17Chr1g0196031	MtrunA17Chr2g0328101	MtrunA17Chr1g0198661	MtrunA17Chr3g0133281	MtrunA17Chr3g0096461
MtrunA17Chr2g0334041	MtrunA17Chr1g0212831	MtrunA17Chr7g0249741	MtrunA17Chr4g0046441	MtrunA17Chr8g0363431	MtrunA17Chr8g0355312	MtrunA17MTg0491831			MtrunA17Chr2g0313661	MtrunA17Chr1g0196371	MtrunA17Chr2g0315211	MtrunA17Chr1g0196061	MtrunA17Chr2g0328121	MtrunA17Chr1g0198671	MtrunA17Chr3g0133741	MtrunA17Chr3g0096521
MtrunA17Chr3g0077261	MtrunA17Chr1g0212891	MtrunA17Chr7g0255571	MtrunA17Chr4g0046451	MtrunA17Chr8g0363421	MtrunA17Chr8g0355771	MtrunA17MTg0491861			MtrunA17Chr2g1007949	MtrunA17Chr1g0196421	MtrunA17Chr2g0315201	MtrunA17Chr1g0196111	MtrunA17Chr2g0328311	MtrunA17Chr1g0198811	MtrunA17Chr3g0133821	MtrunA17Chr3g0096761
MtrunA17Chr3g0077461	MtrunA17Chr1g0213101	MtrunA17Chr7g0255571	MtrunA17Chr4g0046761	MtrunA17Chr8g0364381	MtrunA17Chr8g0356851	MtrunA17MTg0491841			MtrunA17Chr2g0314061	MtrunA17Chr1g0196451	MtrunA17Chr2g0315461	MtrunA17Chr1g0196221	MtrunA17Chr2g0328431	MtrunA17Chr1g0198861	MtrunA17Chr3g0134501	MtrunA17Chr3g0096931
MtrunA17Chr3g0077471	MtrunA17Chr1g0213111	MtrunA17Chr7g0255681	MtrunA17Chr4g0046771	MtrunA17Chr8g0365191	MtrunA17Chr8g0357212	MtrunA17MTg0491721			MtrunA17Chr2g1007963	MtrunA17Chr1g0196471	MtrunA17Chr2g0315481	MtrunA17Chr1g0196211	MtrunA17Chr2g0328991	MtrunA17Chr1g0198871	MtrunA17Chr3g0134571	MtrunA17Chr3g0096951
MtrunA17Chr3g0077571	MtrunA17Chr1g0213271	MtrunA17Chr7g0255681	MtrunA17Chr4g0047931	MtrunA17Chr8g0367851	MtrunA17Chr8g0357311	MtrunA17MTg0491741			MtrunA17Chr2g0314501	MtrunA17Chr1g0196511	MtrunA17Chr2g0315801	MtrunA17Chr1g0196371	MtrunA17Chr2g0329001	MtrunA17Chr1g0198921	MtrunA17Chr3g0136181	MtrunA17Chr3g0096941
MtrunA17Chr3g0077701	MtrunA17Chr1g0213311	MtrunA17Chr7g0255691	MtrunA17Chr4g0049781	MtrunA17Chr8g0373592	MtrunA17Chr8g0357851	MtrunA17MTg0491861			MtrunA17Chr2g0314491	MtrunA17Chr1g0196531	MtrunA17Chr2g0316011	MtrunA17Chr1g0196391	MtrunA17Chr2g0329081	MtrunA17Chr1g0199171	MtrunA17Chr3g0136201	MtrunA17Chr3g0096981
MtrunA17Chr3g0077751	MtrunA17Chr1g0213481	MtrunA17Chr7g0260641	MtrunA17Chr4g0049851	MtrunA17Chr8g0379061	MtrunA17Chr8g0358341	MtrunA17MTg0491841			MtrunA17Chr2g0314511	MtrunA17Chr1g0196831	MtrunA17Chr2g0316261	MtrunA17Chr1g0196451	MtrunA17Chr2g0329361	MtrunA17Chr1g0199191	MtrunA17Chr3g0136191	MtrunA17Chr3g0097521
MtrunA17Chr3g0078311	MtrunA17Chr1g0213651	MtrunA17Chr7g0260631	MtrunA17Chr4g0050961	MtrunA17Chr8g0385971	MtrunA17Chr8g0358342	MtrunA17MTg0491891			MtrunA17Chr2g1007965	MtrunA17Chr1g0196821	MtrunA17Chr2g0316351	MtrunA17Chr1g0196471	MtrunA17Chr2g0329351	MtrunA17Chr1g0199211	MtrunA17Chr3g0136821	MtrunA17Chr3g0098881
MtrunA17Chr3g0078541	MtrunA17Chr1g0213671	MtrunA17Chr7g0261761	MtrunA17Chr4g0051551	MtrunA17Chr8g0386171	MtrunA17Chr8g0359221	MtrunA17MTg0491901			MtrunA17Chr2g0314871	MtrunA17Chr1g0196931	MtrunA17Chr2g0316361	MtrunA17Chr1g0196751	MtrunA17Chr2g0329501	MtrunA17Chr1g0199221	MtrunA17Chr3g0137381	MtrunA17Chr3g0099901
MtrunA17Chr3g0079781	MtrunA17Chr1g0213681	MtrunA17Chr7g0262161	MtrunA17Chr4g0051561	MtrunA17Chr8g0387891	MtrunA17Chr8g0359241	MtrunA17MTg0491871			MtrunA17Chr2g0315001	MtrunA17Chr1g0196981	MtrunA17Chr2g0316371	MtrunA17Chr1g0196831	MtrunA17Chr2g0329502	MtrunA17Chr1g0199281	MtrunA17Chr3g0137371	MtrunA17Chr3g0099991
MtrunA17Chr3g0080021	MtrunA17Chr1g0213691	MtrunA17Chr7g0262931	MtrunA17Chr4g0051591	MtrunA17Chr8g0388961	MtrunA17Chr8g0359391	MtrunA17MTg0491911			MtrunA17Chr2g0315041	MtrunA17Chr1g0197101	MtrunA17Chr2g0316901	MtrunA17Chr1g0196821	MtrunA17Chr2g0329601	MtrunA17Chr1g0199321	MtrunA17Chr3g0137361	MtrunA17Chr3g0100761
MtrunA17Chr3g1009456	MtrunA17Chr1g0213891	MtrunA17Chr7g0265011	MtrunA17Chr4g0052121	MtrunA17Chr8g0391331	MtrunA17Chr8g0359481	MtrunA17MTg0491931			MtrunA17Chr2g0315151	MtrunA17Chr1g0197131	MtrunA17Chr2g0316911	MtrunA17Chr1g0196931	MtrunA17Chr2g0329621	MtrunA17Chr1g0199421	MtrunA17Chr3g0137431	MtrunA17Chr3g0100861
MtrunA17Chr3g0080121	MtrunA17Chr1g0213901	MtrunA17Chr7g0270161	MtrunA17Chr4g0052561	MtrunA17MTg0490111	MtrunA17Chr8g0359491	MtrunA17MTg0491941			MtrunA17Chr2g0315371	MtrunA17Chr1g0197181	MtrunA17Chr2g0316921	MtrunA17Chr1g0197251	MtrunA17Chr2g0330481	MtrunA17Chr1g0199851	MtrunA17Chr3g0137411	MtrunA17Chr3g0100871
MtrunA17Chr3g0080221	MtrunA17Chr1g0213971	MtrunA17Chr7g0271851	MtrunA17Chr4g0053101	MtrunA17MTg0490141	MtrunA17Chr8g0360371	MtrunA17MTg0491881			MtrunA17Chr2g0315461	MtrunA17Chr1g0197191	MtrunA17Chr2g0317171	MtrunA17Chr1g0197271	MtrunA17Chr2g1008982	MtrunA17Chr1g0200001	MtrunA17Chr3g0138511	MtrunA17Chr3g0100881
MtrunA17Chr3g0080991	MtrunA17Chr1g0213991	MtrunA17Chr7g0271871	MtrunA17Chr4g0053131	MtrunA17MTg0490151	MtrunA17Chr8g0360381	MtrunA17MTg0491951			MtrunA17Chr2g0315481	MtrunA17Chr1g0197201	MtrunA17Chr2g1008163	MtrunA17Chr1g0197481	MtrunA17Chr2g1009000	MtrunA17Chr1g0200081	MtrunA17Chr3g0138841	MtrunA17Chr3g0101051
MtrunA17Chr3g0081231	MtrunA17Chr2g0276821	MtrunA17Chr7g0271881	MtrunA17Chr4g0053181	MtrunA17MTg0490211	MtrunA17Chr8g0362961	MtrunA17MTg0491961			MtrunA17Chr2g0315661	MtrunA17Chr1g0197231	MtrunA17Chr2g0317361	MtrunA17Chr1g0197551	MtrunA17Chr2g0331151	MtrunA17Chr1g0200091	MtrunA17Chr3g0140861	MtrunA17Chr3g0101581
MtrunA17Chr3g0082461	MtrunA17Chr2g0276881	MtrunA17Chr7g0272321	MtrunA17Chr4g0054521	MtrunA17MTg0490191	MtrunA17Chr8g0363431				MtrunA17Chr2g0315671	MtrunA17Chr1g0197271	MtrunA17Chr2g0317401	MtrunA17Chr1g0197621	MtrunA17Chr2g0331161	MtrunA17Chr1g0200111	MtrunA17Chr3g0141331	MtrunA17Chr3g0102203
MtrunA17Chr3g0082471	MtrunA17Chr2g0276901	MtrunA17Chr7g0275461	MtrunA17Chr4g0054641	MtrunA17MTg0490201	MtrunA17Chr8g0364381				MtrunA17Chr2g0315971	MtrunA17Chr1g0197481	MtrunA17Chr2g0317851	MtrunA17Chr1g0197661	MtrunA17Chr2g0331871	MtrunA17Chr1g0200411	MtrunA17Chr3g0141651	MtrunA17Chr3g0102401
MtrunA17Chr3g0082961	MtrunA17Chr2g0277031	MtrunA17Chr8g0334391	MtrunA17Chr4g0054651	MtrunA17MTg0490221	MtrunA17Chr8g0365161				MtrunA17Chr2g0315991	MtrunA17Chr1g0197661	MtrunA17Chr2g0317991	MtrunA17Chr1g0197881	MtrunA17Chr2g0332401	MtrunA17Chr1g0200831	MtrunA17Chr3g0141671	MtrunA17Chr3g0102451
MtrunA17Chr3g0082971	MtrunA17Chr2g0277201	MtrunA17Chr8g0335361	MtrunA17Chr4g0054911	MtrunA17MTg0490231	MtrunA17Chr8g0367841				MtrunA17Chr2g0316011	MtrunA17Chr1g0197681	MtrunA17Chr2g0317981	MtrunA17Chr1g0198001	MtrunA17Chr2g0333461	MtrunA17Chr1g0200851	MtrunA17Chr3g0142401	MtrunA17Chr3g0102511
MtrunA17Chr3g0083771	MtrunA17Chr2g0277231	MtrunA17Chr8g0335361	MtrunA17Chr4g0057141	MtrunA17MTg0490251	MtrunA17Chr8g0371361				MtrunA17Chr2g0316051	MtrunA17Chr1g0197691	MtrunA17Chr2g0318091	MtrunA17Chr1g0198041	MtrunA17Chr2g0334061	MtrunA17Chr1g0200951	MtrunA17Chr3g0143601	MtrunA17Chr3g0102541
MtrunA17Chr3g1009781	MtrunA17Chr2g0277241	MtrunA17Chr8g0336191	MtrunA17Chr4g0057241	MtrunA17MTg0490241	MtrunA17Chr8g0371841				MtrunA17Chr2g0316141	MtrunA17Chr1g0197711	MtrunA17Chr2g0318941	MtrunA17Chr1g0198061	MtrunA17Chr2g0334151	MtrunA17Chr1g0200961	MtrunA17Chr3g0144271	MtrunA17Chr3g0103011
MtrunA17Chr3g0084041	MtrunA17Chr2g0277251	MtrunA17Chr8g0336501	MtrunA17Chr4g0057451	MtrunA17MTg0490261	MtrunA17Chr8g0373592				MtrunA17Chr2g0316131	MtrunA17Chr1g0197721	MtrunA17Chr2g0319011	MtrunA17Chr1g0198151	MtrunA17Chr2g0334161	MtrunA17Chr1g0200971	MtrunA17Chr3g0144491	MtrunA17Chr3g0103281
MtrunA17Chr3g0085301	MtrunA17Chr2g0277331	MtrunA17Chr8g0336511	MtrunA17Chr4g0057761	MtrunA17MTg0490281	MtrunA17Chr8g0373661				MtrunA17Chr2g0316151	MtrunA17Chr1g0197791	MtrunA17Chr2g0319121	MtrunA17Chr1g0198161	MtrunA17Chr2g0334231	MtrunA17Chr1g0201011	MtrunA17Chr4g0000601	MtrunA17Chr3g0103901
MtrunA17Chr3g0085601	MtrunA17Chr2g0277401	MtrunA17Chr8g0337511	MtrunA17Chr4g0058431	MtrunA17MTg0490271	MtrunA17Chr8g0375601				MtrunA17Chr2g0316121	MtrunA17Chr1g1003787	MtrunA17Chr2g0319161	MtrunA17Chr1g0198201	MtrunA17Chr3g0077891	MtrunA17Chr1g0201161	MtrunA17Chr4g0000602	MtrunA17Chr3g0105541
MtrunA17Chr3g0085661	MtrunA17Chr2g0277531	MtrunA17Chr8g0338942	MtrunA17Chr4g0058441	MtrunA17MTg0490291	MtrunA17Chr8g1038147				MtrunA17Chr2g0316361	MtrunA17Chr1g0197821	MtrunA17Chr2g0319311	MtrunA17Chr1g0198211	MtrunA17Chr3g0078601	MtrunA17Chr1g0201311	MtrunA17Chr4g0000611	MtrunA17Chr3g0105561
MtrunA17Chr3g0085741	MtrunA17Chr2g0277631	MtrunA17Chr8g0340161	MtrunA17Chr4g0058471	MtrunA17MTg0490311	MtrunA17Chr8g0378501				MtrunA17Chr2g0316371	MtrunA17Chr1g0198001	MtrunA17Chr2g0319811	MtrunA17Chr1g0198231	MtrunA17Chr3g0079721	MtrunA17Chr1g0201461	MtrunA17Chr4g0000591	MtrunA17Chr3g0105551
MtrunA17Chr3g0085811	MtrunA17Chr2g0277711	MtrunA17Chr8g0344881	MtrunA17Chr4g0059181	MtrunA17MTg0490321	MtrunA17Chr8g0379931				MtrunA17Chr2g0317021	MtrunA17Chr1g0198111	MtrunA17Chr2g0320081	MtrunA17Chr1g0198291	MtrunA17Chr3g0079971	MtrunA17Chr1g0201471	MtrunA17Chr4g0000621	MtrunA17Chr3g0106311
MtrunA17Chr3g0086172	MtrunA17Chr2g0277741	MtrunA17Chr8g0345471	MtrunA17Chr4g0059821	MtrunA17MTg0490301	MtrunA17Chr8g0381261				MtrunA17Chr2g0317921	MtrunA17Chr1g0198231	MtrunA17Chr2g0320401	MtrunA17Chr1g0198361	MtrunA17Chr3g0080021	MtrunA17Chr1g0201481	MtrunA17Chr4g0000603	MtrunA17Chr3g1011999
MtrunA17Chr3g0086551	MtrunA17Chr2g0277751	MtrunA17Chr8g0345532	MtrunA17Chr4g0060011	MtrunA17MTg0490341	MtrunA17Chr8g0385601				MtrunA17Chr2g0318091	MtrunA17Chr1g0198281	MtrunA17Chr2g0320471	MtrunA17Chr1g0198631	MtrunA17Chr3g0080521	MtrunA17Chr1g0201641	MtrunA17Chr4g0000632	MtrunA17Chr3g0106791
MtrunA17Chr3g0087351	MtrunA17Chr2g0277801	MtrunA17Chr8g0347011	MtrunA17Chr4g0060131	MtrunA17MTg0490371	MtrunA17Chr8g0386181				MtrunA17Chr2g1008226	MtrunA17Chr1g0198321	MtrunA17Chr2g0320481	MtrunA17Chr1g0199191	MtrunA17Chr3g0080511	MtrunA17Chr1g0201731	MtrunA17Chr4g0000641	MtrunA17Chr3g0107122
MtrunA17Chr3g0087391	MtrunA17Chr2g0277821	MtrunA17Chr8g1035374	MtrunA17Chr4g0060141	MtrunA17MTg0490381	MtrunA17Chr8g0387681				MtrunA17Chr2g0318411	MtrunA17Chr1g0198391	MtrunA17Chr2g0320571	MtrunA17Chr1g0199321	MtrunA17Chr3g0080541	MtrunA17Chr1g0201771	MtrunA17Chr4g0000661	MtrunA17Chr3g0107871
MtrunA17Chr3g0087551	MtrunA17Chr2g0277851	MtrunA17Chr8g0350071	MtrunA17Chr4g0060151	MtrunA17MTg0490401	MtrunA17Chr8g0389481				MtrunA17Chr2g0318721	MtrunA17Chr1g0198551	MtrunA17Chr2g0320581	MtrunA17Chr1g0199421	MtrunA17Chr3g0080531	MtrunA17Chr1g0201911	MtrunA17Chr4g0000631	MtrunA17Chr3g0108011
MtrunA17Chr3g0087671	MtrunA17Chr2g0278001	MtrunA17Chr8g0351031	MtrunA17Chr4g0061121	MtrunA17MTg0490361	MtrunA17Chr8g0389991				MtrunA17Chr2g0318731	MtrunA17Chr1g0198591	MtrunA17Chr2g0321911	MtrunA17Chr1g0199561	MtrunA17Chr3g0080971	MtrunA17Chr1g0201981	MtrunA17Chr4g0001261	MtrunA17Chr3g0108431
MtrunA17Chr3g0088271	MtrunA17Chr2g0278281	MtrunA17Chr8g0352101	MtrunA17Chr4g0061111	MtrunA17MTg0490421					MtrunA17Chr2g0318761	MtrunA17Chr1g0198651	MtrunA17Chr2g0322571	MtrunA17Chr1g0199861	MtrunA17Chr3g0081711	MtrunA17Chr1g0201991	MtrunA17Chr4g0001251	MtrunA17Chr3g0108441
MtrunA17Chr3g0088281	MtrunA17Chr2g0278351	MtrunA17Chr8g0352281	MtrunA17Chr4g0061231	MtrunA17MTg0490391					MtrunA17Chr2g0319121	MtrunA17Chr1g0198661	MtrunA17Chr2g0322931	MtrunA17Chr1g0199911	MtrunA17Chr3g0081911	MtrunA17Chr1g0202131	MtrunA17Chr4g0001401	MtrunA17Chr3g0108451
MtrunA17Chr3g0088641	MtrunA17Chr2g0278441	MtrunA17Chr8g0352261	MtrunA17Chr4g0061881	MtrunA17MTg0490331					MtrunA17Chr2g0319141	MtrunA17Chr1g0198671	MtrunA17Chr2g0323631	MtrunA17Chr1g0199921	MtrunA17Chr3g0082181	MtrunA17Chr1g0202351	MtrunA17Chr4g0003091	MtrunA17Chr3g0108461
MtrunA17Chr3g0088651	MtrunA17Chr2g0278481	MtrunA17Chr8g0352291	MtrunA17Chr4g0062611	MtrunA17MTg0490351					MtrunA17Chr2g0319332	MtrunA17Chr1g0199111	MtrunA17Chr2g0323611	MtrunA17Chr1g0200311	MtrunA17Chr3g0082381	MtrunA17Chr1g0202391	MtrunA17Chr4g0004541	MtrunA17Chr3g0108471
MtrunA17Chr3g0088721	MtrunA17Chr2g0278531	MtrunA17Chr8g0355312	MtrunA17Chr4g0063721	MtrunA17MTg0490411					MtrunA17Chr2g0319891	MtrunA17Chr1g0199121	MtrunA17Chr2g0323821	MtrunA17Chr1g0200321	MtrunA17Chr3g0082901	MtrunA17Chr1g0202441	MtrunA17Chr4g0004781	MtrunA17Chr3g0108481
MtrunA17Chr3g0088731	MtrunA17Chr2g0278581	MtrunA17Chr8g0355313	MtrunA17Chr4g0063841	MtrunA17MTg0490451					MtrunA17Chr2g0320091	MtrunA17Chr1g0199291	MtrunA17Chr2g0323881	MtrunA17Chr1g0200331	MtrunA17Chr3g0083041	MtrunA17Chr1g0202531	MtrunA17Chr4g0005121	MtrunA17Chr3g0108491
MtrunA17Chr3g0089361	MtrunA17Chr2g0278661	MtrunA17Chr8g1036029	MtrunA17Chr4g0064041	MtrunA17MTg0490431					MtrunA17Chr2g0320231	MtrunA17Chr1g0199311	MtrunA17Chr2g0323921	MtrunA17Chr1g0200371	MtrunA17Chr3g0083051	MtrunA17Chr1g0202521	MtrunA17Chr4g0005111	MtrunA17Chr3g0108851
MtrunA17Chr3g0089981	MtrunA17Chr2g0279141	MtrunA17Chr8g0356851	MtrunA17Chr4g0064641	MtrunA17MTg1039527					MtrunA17Chr2g0320451	MtrunA17Chr1g0199451	MtrunA17Chr2g0324591	MtrunA17Chr1g0200441	MtrunA17Chr3g0083371	MtrunA17Chr1g0202621	MtrunA17Chr4g0005691	MtrunA17Chr3g0109631
MtrunA17Chr3g0090081	MtrunA17Chr2g0279151	MtrunA17Chr8g0357212	MtrunA17Chr4g0064991	MtrunA17MTg0490441					MtrunA17Chr2g0320561	MtrunA17Chr1g0199501	MtrunA17Chr2g0324651	MtrunA17Chr1g0200561	MtrunA17Chr3g0083781	MtrunA17Chr1g0202751	MtrunA17Chr4g0006091	MtrunA17Chr3g0110191
MtrunA17Chr3g0090401	MtrunA17Chr2g0279211	MtrunA17Chr8g0357213	MtrunA17Chr4g0066401	MtrunA17MTg0490461					MtrunA17Chr2g0320571	MtrunA17Chr1g1003920	MtrunA17Chr2g0324621	MtrunA17Chr1g0200721	MtrunA17Chr3g0083851	MtrunA17Chr1g0202861	MtrunA17Chr4g0006661	MtrunA17Chr3g0110371
MtrunA17Chr3g0090421	MtrunA17Chr2g0279231	MtrunA17Chr8g0358361	MtrunA17Chr4g0066821	MtrunA17MTg0490471					MtrunA17Chr2g0321491	MtrunA17Chr1g0199671	MtrunA17Chr2g0324631	MtrunA17Chr1g0200871	MtrunA17Chr3g0084571	MtrunA17Chr1g0203081	MtrunA17Chr4g0007171	MtrunA17Chr3g0110591
MtrunA17Chr3g0090421	MtrunA17Chr2g0279361	MtrunA17Chr8g0358461	MtrunA17Chr4g0066871	MtrunA17MTg0490501					MtrunA17Chr2g0321481	MtrunA17Chr1g0199711	MtrunA17Chr2g0324641	MtrunA17Chr1g0200911	MtrunA17Chr3g0084891	MtrunA17Chr1g0203121	MtrunA17Chr4g0007181	MtrunA17Chr3g0110601
MtrunA17Chr3g0090431	MtrunA17Chr2g1005072	MtrunA17Chr8g0359051	MtrunA17Chr4g1020122	MtrunA17MTg0490481					MtrunA17Chr2g0321551	MtrunA17Chr1g0199721	MtrunA17Chr2g0324941	MtrunA17Chr1g0201041	MtrunA17Chr3g0085131	MtrunA17Chr1g0203131	MtrunA17Chr4g0007191	MtrunA17Chr3g0110611
MtrunA17Chr3g0090622	MtrunA17Chr2g0279641	MtrunA17Chr8g0359181	MtrunA17Chr4g0068871	MtrunA17MTg0490491					MtrunA17Chr2g0321791	MtrunA17Chr1g0199911	MtrunA17Chr2g0324951	MtrunA17Chr1g0201051	MtrunA17Chr3g0085251	MtrunA17Chr1g0203451	MtrunA17Chr4g0007751	MtrunA17Chr3g0111161
MtrunA17Chr3g0090721	MtrunA17Chr2g0279901	MtrunA17Chr8g0359201	MtrunA17Chr4g0068991	MtrunA17MTg0490411					MtrunA17Chr2g0321862	MtrunA17Chr1g0200161	MtrunA17Chr2g0325061	MtrunA17Chr1g0201101	MtrunA17Chr3g0085492	MtrunA17Chr1g0203501	MtrunA17Chr4g0007771	MtrunA17Chr3g0111471
MtrunA17Chr3g0090731	MtrunA17Chr2g0280041	MtrunA17Chr8g0359221	MtrunA17Chr4g0069671	MtrunA17MTg0490531					MtrunA17Chr2g0322011	MtrunA17Chr1g0200311	MtrunA17Chr2g0325211	MtrunA17Chr1g0201161	MtrunA17Chr3g0085551	MtrunA17Chr1g1004182	MtrunA17Chr4g0007941	MtrunA17Chr3g0111851
MtrunA17Chr3g0090741	MtrunA17Chr2g0280111	MtrunA17Chr8g0359241	MtrunA17Chr4g0069951	MtrunA17MTg0490541					MtrunA17Chr2g0322911	MtrunA17Chr1g0200321	MtrunA17Chr2g0325281	MtrunA17Chr1g0201411	MtrunA17Chr3g0085611	MtrunA17Chr1g0203721	MtrunA17Chr4g0007951	MtrunA17Chr3g0112331
MtrunA17Chr3g0090751	MtrunA17Chr2g0280161	MtrunA17Chr8g0359261	MtrunA17Chr4g0072211	MtrunA17MTg0490511					MtrunA17Chr2g0322921	MtrunA17Chr1g0200541	MtrunA17Chr2g0325621	MtrunA17Chr1g0201541	MtrunA17Chr3g0085661	MtrunA17Chr1g0203801	1672f788-2a34-41c2-806b-272b4d0972bd	MtrunA17Chr3g0112611
MtrunA17Chr3g0090761	MtrunA17Chr2g0280301	MtrunA17Chr8g0359321	MtrunA17Chr4g0072561	MtrunA17MTg0490551					MtrunA17Chr2g0323041	MtrunA17Chr1g0200601	MtrunA17Chr2g0326111	MtrunA17Chr1g0201601	MtrunA17Chr3g0086091	MtrunA17Chr1g0203861	MtrunA17Chr4g0009061	MtrunA17Chr3g0112671
MtrunA17Chr3g0090771	MtrunA17Chr2g0280671	MtrunA17Chr8g0359821	MtrunA17Chr4g0072981	MtrunA17MTg0490561					MtrunA17Chr2g0323051	MtrunA17Chr1g0200651	MtrunA17Chr2g0327031	MtrunA17Chr1g0201661	MtrunA17Chr3g0086141	MtrunA17Chr1g0203951	MtrunA17Chr4g0010841	MtrunA17Chr3g0112841
MtrunA17Chr3g0090803	MtrunA17Chr2g0280731	MtrunA17Chr8g0360901	MtrunA17Chr4g0073101	MtrunA17MTg0490521					MtrunA17Chr2g0323061	MtrunA17Chr1g0200801	MtrunA17Chr2g0327781	MtrunA17Chr1g0201711	MtrunA17Chr3g0086171	MtrunA17Chr1g0204031	MtrunA17Chr4g0011931	MtrunA17Chr3g0113171
MtrunA17Chr3g0090781	MtrunA17Chr2g0281061	MtrunA17Chr8g0360881	MtrunA17Chr4g0073111	MtrunA17MTg0490591					MtrunA17Chr2g0323201	MtrunA17Chr1g0200951	MtrunA17Chr2g0328121	MtrunA17Chr1g0201781	MtrunA17Chr3g0086161	MtrunA17Chr1g0204131	MtrunA17Chr4g0011921	MtrunA17Chr3g0113701
MtrunA17Chr3g0090791	MtrunA17Chr2g0281221	MtrunA17Chr8g0360891	MtrunA17Chr4g0073112	MtrunA17MTg0490571					MtrunA17Chr2g0323191	MtrunA17Chr1g0201001	MtrunA17Chr2g0328381	MtrunA17Chr1g0201791	MtrunA17Chr3g0086172	MtrunA17Chr1g0204391	MtrunA17Chr4g1015671	MtrunA17Chr3g0113851
MtrunA17Chr3g0090801	MtrunA17Chr2g0281341	MtrunA17Chr8g0366801	MtrunA17Chr4g0073113	MtrunA17MTg0490581					MtrunA17Chr2g0324591	MtrunA17Chr1g0201061	MtrunA17Chr2g0328611	MtrunA17Chr1g0201911	MtrunA17Chr3g0086751	MtrunA17Chr1g1004235	MtrunA17Chr4g0012491	MtrunA17Chr3g0116101
MtrunA17Chr3g0090802	MtrunA17Chr2g0281871	MtrunA17Chr8g0374321	MtrunA17Chr4g0073121	MtrunA17MTg0490601					MtrunA17Chr2g0324601	MtrunA17Chr1g0201071	MtrunA17Chr2g0329321	MtrunA17Chr1g0201961	MtrunA17Chr3g0086811	MtrunA17Chr1g0204421	MtrunA17Chr4g0012651	MtrunA17Chr3g0116131
MtrunA17Chr3g0090831	MtrunA17Chr2g0282131	MtrunA17Chr8g0378971	MtrunA17Chr4g1020523	MtrunA17MTg1039531					MtrunA17Chr2g0324611	MtrunA17Chr1g0201271	MtrunA17Chr2g0329331	MtrunA17Chr1g0201991	MtrunA17Chr3g0087351	MtrunA17Chr1g0204531	MtrunA17Chr4g0013071	MtrunA17Chr3g0116231
MtrunA17Chr3g0090841	MtrunA17Chr2g0282191	MtrunA17Chr8g0379021	MtrunA17Chr4g0073351	MtrunA17MTg1039533					MtrunA17Chr2g0324621	MtrunA17Chr1g0201401	MtrunA17Chr2g0329751	MtrunA17Chr1g0202131	MtrunA17Chr3g0087381	MtrunA17Chr1g0204601	MtrunA17Chr4g0013171	MtrunA17Chr3g0116291
MtrunA17Chr3g0090851	MtrunA17Chr2g0282291	MtrunA17Chr8g0386261	MtrunA17Chr4g0073911	MtrunA17MTg0490641					MtrunA17Chr2g0324631	MtrunA17Chr1g0201411	MtrunA17Chr2g0330081	MtrunA17Chr1g0202201	MtrunA17Chr3g0087691	MtrunA17Chr1g0204621	MtrunA17Chr4g0013541	MtrunA17Chr3g0116311
MtrunA17Chr3g0090811	MtrunA17Chr2g0282303	MtrunA17Chr8g0387761	MtrunA17Chr4g0074251	MtrunA17MTg0490611					MtrunA17Chr2g0324641	MtrunA17Chr1g0201621	MtrunA17Chr2g0331151	MtrunA17Chr1g0202381	MtrunA17Chr3g0088231	MtrunA17Chr1g0204631	MtrunA17Chr4g0013871	MtrunA17Chr3g0116321
MtrunA17Chr3g0090802	MtrunA17Chr2g0282531	MtrunA17Chr8g0388631	MtrunA17Chr4g0075481	MtrunA17MTg1039536					MtrunA17Chr2g0325281	MtrunA17Chr1g0201631	MtrunA17Chr2g0331391	MtrunA17Chr1g0202511	MtrunA17Chr3g0088451	MtrunA17Chr1g0204731	MtrunA17Chr4g0013931	MtrunA17Chr3g0117101
MtrunA17Chr3g0090831	MtrunA17Chr2g0282621	MtrunA17Chr8g0389001	MtrunA17Chr4g0076531	MtrunA17MTg1039538					MtrunA17Chr2g0325601	MtrunA17Chr1g0201711	MtrunA17Chr2g0331381	MtrunA17Chr1g0202521	MtrunA17Chr3g0088641	MtrunA17Chr1g0204761	MtrunA17Chr4g0014001	MtrunA17Chr3g0117281
MtrunA17Chr3g0090841	MtrunA17Chr2g0282631	MtrunA17Chr8g0389791	MtrunA17Chr5g0393431	MtrunA17MTg0490671					MtrunA17Chr2g0325611	MtrunA17Chr1g0201761	MtrunA17Chr2g0331903	MtrunA17Chr1g0202641	MtrunA17Chr3g0088781	MtrunA17Chr1g0204781	MtrunA17Chr4g0014071	MtrunA17Chr3g0118361
MtrunA17Chr3g0090901	MtrunA17Chr2g0282771	MtrunA17Chr8g0389911	MtrunA17Chr5g0394441	MtrunA17MTg0490681					MtrunA17Chr2g0326041	MtrunA17Chr1g0201791	MtrunA17Chr2g0331911	MtrunA17Chr1g0202931	MtrunA17Chr3g0088901	MtrunA17Chr1g0204811	MtrunA17Chr4g0014301	MtrunA17Chr3g0118461
MtrunA17Chr3g0090891	MtrunA17Chr2g0282781	MtrunA17Chr8g0391331	MtrunA17Chr5g0394501	MtrunA17MTg0490691					MtrunA17Chr2g0326481	MtrunA17Chr1g0201911	MtrunA17Chr2g0332621	MtrunA17Chr1g0203081	MtrunA17Chr3g0088961	MtrunA17Chr1g0204841	MtrunA17Chr4g0014571	MtrunA17Chr3g0118671
MtrunA17Chr3g0090911	MtrunA17Chr2g0282831	MtrunA17Chr8g0391621	MtrunA17Chr5g1020844	MtrunA17MTg0490661					MtrunA17Chr2g0326741	MtrunA17Chr1g0201941	MtrunA17Chr2g0332701	MtrunA17Chr1g0203151	MtrunA17Chr3g1010239	MtrunA17Chr1g0204901	MtrunA17Chr4g0014561	MtrunA17Chr3g0119041
MtrunA17Chr3g0090921	MtrunA17Chr2g0282991	MtrunA17MTg0490151	MtrunA17Chr5g0395991	MtrunA17MTg0490701					MtrunA17Chr2g0326951	MtrunA17Chr1g0201981	MtrunA17Chr2g0332721	MtrunA17Chr1g0203251	MtrunA17Chr3g0088971	MtrunA17Chr1g0205121	MtrunA17Chr4g0014631	MtrunA17Chr3g1012952
MtrunA17Chr3g0090851	MtrunA17Chr2g0283141	MtrunA17MTg0490211	MtrunA17Chr5g0396001	MtrunA17MTg0490711					MtrunA17Chr2g0328641	MtrunA17Chr1g0201991	MtrunA17Chr2g1009144	MtrunA17Chr1g0203361	MtrunA17Chr3g0088981	MtrunA17Chr1g0205211	MtrunA17Chr4g0015141	MtrunA17Chr3g0119101
MtrunA17Chr3g0090811	MtrunA17Chr2g0283191	MtrunA17MTg0490191	MtrunA17Chr5g0396051	MtrunA17MTg0490731					MtrunA17Chr2g0328941	MtrunA17Chr1g0202021	MtrunA17Chr2g0332751	MtrunA17Chr1g0203581	MtrunA17Chr3g0089041	MtrunA17Chr1g0205331	MtrunA17Chr4g0015281	MtrunA17Chr3g0119291
MtrunA17Chr3g0090821	MtrunA17Chr2g0283311	MtrunA17MTg0490201	MtrunA17Chr5g0396371	MtrunA17MTg0490801					MtrunA17Chr2g0328931	MtrunA17Chr1g0202071	MtrunA17Chr2g0332741	MtrunA17Chr1g0203741	MtrunA17Chr3g0089042	MtrunA17Chr1g0205611	MtrunA17Chr4g0015291	MtrunA17Chr3g0119691
MtrunA17Chr3g0090861	MtrunA17Chr2g0283421	MtrunA17MTg0490221	MtrunA17Chr5g0397091	MtrunA17MTg0490831					MtrunA17Chr2g0329041	MtrunA17Chr1g1004087	MtrunA17Chr2g0333501	MtrunA17Chr1g0204031	MtrunA17Chr3g0089051	MtrunA17Chr1g0205661	MtrunA17Chr4g0015251	MtrunA17Chr3g0119901
MtrunA17Chr3g0090871	MtrunA17Chr2g0283461	MtrunA17MTg0490231	MtrunA17Chr5g0397421	MtrunA17MTg0490791					MtrunA17Chr2g0329111	MtrunA17Chr1g0202101	MtrunA17Chr3g0077141	MtrunA17Chr1g0204101	MtrunA17Chr3g0089231	MtrunA17Chr1g0205651	MtrunA17Chr4g0015261	MtrunA17Chr3g0120771
MtrunA17Chr3g0090881	MtrunA17Chr2g0283611	MtrunA17MTg0490241	MtrunA17Chr5g0397531	MtrunA17MTg0490811					MtrunA17Chr2g1008902	MtrunA17Chr1g0202221	MtrunA17Chr3g0077151	MtrunA17Chr1g0204351	MtrunA17Chr3g0089241	MtrunA17Chr1g0205741	MtrunA17Chr4g0015841	MtrunA17Chr3g0120781
MtrunA17Chr3g0091351	MtrunA17Chr2g0283791	MtrunA17MTg0490261	MtrunA17Chr5g0397541	MtrunA17MTg0490841					MtrunA17Chr2g0329321	MtrunA17Chr1g0202271	MtrunA17Chr3g0077751	MtrunA17Chr1g0204391	MtrunA17Chr3g0089871	MtrunA17Chr1g0205751	MtrunA17Chr4g0015821	MtrunA17Chr3g0121171
MtrunA17Chr3g0091521	MtrunA17Chr2g0283811	MtrunA17MTg0490281	MtrunA17Chr5g0399101	MtrunA17MTg0490821					MtrunA17Chr2g0329502	MtrunA17Chr1g0202301	MtrunA17Chr3g0077761	MtrunA17Chr1g0204461	MtrunA17Chr3g0090401	MtrunA17Chr1g0205851	MtrunA17Chr4g0015861	MtrunA17Chr3g0121291
MtrunA17Chr3g0091601	MtrunA17Chr2g0283861	MtrunA17MTg0490261	MtrunA17Chr5g0399111	MtrunA17MTg1039543					MtrunA17Chr2g0329611	MtrunA17Chr1g0202381	MtrunA17Chr3g0078081	MtrunA17Chr1g0204481	MtrunA17Chr3g0090421	MtrunA17Chr1g0205891	MtrunA17Chr4g0015871	MtrunA17Chr3g0121591
MtrunA17Chr3g0092111	MtrunA17Chr2g0283871	MtrunA17MTg0490281	MtrunA17Chr5g0400111	MtrunA17MTg0490851					MtrunA17Chr2g0329681	MtrunA17Chr1g0202521	MtrunA17Chr3g0078161	MtrunA17Chr1g0204901	MtrunA17Chr3g0090441	MtrunA17Chr1g0205901	MtrunA17Chr4g0015831	MtrunA17Chr3g0121841
MtrunA17Chr3g0092361	MtrunA17Chr2g0283911	MtrunA17MTg0490271	MtrunA17Chr5g0400161	MtrunA17MTg0490871					MtrunA17Chr2g0329791	MtrunA17Chr1g0202601	MtrunA17Chr3g0078191	MtrunA17Chr1g0205051	MtrunA17Chr3g0090622	MtrunA17Chr1g0205931	MtrunA17Chr4g0016041	MtrunA17Chr3g0121851
MtrunA17Chr3g0092362	MtrunA17Chr2g0283961	MtrunA17MTg0490291	MtrunA17Chr5g0400741	MtrunA17MTg0490921					MtrunA17Chr2g0329801	MtrunA17Chr1g0202701	MtrunA17Chr3g0078241	MtrunA17Chr1g0205061	MtrunA17Chr3g0090681	MtrunA17Chr1g0206141	MtrunA17Chr4g0016071	MtrunA17Chr3g0122131
MtrunA17Chr3g0092411	MtrunA17Chr2g0284231	MtrunA17MTg0490281	MtrunA17Chr5g0402251	MtrunA17MTg0490531					MtrunA17Chr2g0329831	MtrunA17Chr1g0202741	MtrunA17Chr3g0078391	MtrunA17Chr1g0205131	MtrunA17Chr3g0090701	MtrunA17Chr1g0206351	MtrunA17Chr4g0016061	MtrunA17Chr3g0123011
MtrunA17Chr3g0092431	MtrunA17Chr2g0284281	MtrunA17MTg0490271	MtrunA17Chr5g0402261	MtrunA17MTg0490541					MtrunA17Chr2g0330181	MtrunA17Chr1g0202771	MtrunA17Chr3g0078441	MtrunA17Chr1g0205141	MtrunA17Chr3g0090721	MtrunA17Chr1g0206461	MtrunA17Chr4g0016121	MtrunA17Chr3g0123821
MtrunA17Chr3g0092501	MtrunA17Chr2g0284551	MtrunA17MTg0490291	MtrunA17Chr5g0403121	MtrunA17MTg0490511					MtrunA17Chr2g0330962	MtrunA17Chr1g0203051	MtrunA17Chr3g0078451	MtrunA17Chr1g0205331	MtrunA17Chr3g0090731	MtrunA17Chr1g0206471	MtrunA17Chr4g0016091	MtrunA17Chr3g0124431
MtrunA17Chr3g0092881	MtrunA17Chr2g0284711	MtrunA17MTg0490311	MtrunA17Chr5g0403131	MtrunA17MTg0490621					MtrunA17Chr2g0331371	MtrunA17Chr1g0203151	MtrunA17Chr3g0078461	MtrunA17Chr1g0205391	MtrunA17Chr3g0090741	MtrunA17Chr1g0206491	MtrunA17Chr4g0016101	MtrunA17Chr3g0124601
MtrunA17Chr3g0092961	MtrunA17Chr2g0285011	MtrunA17MTg0490321	MtrunA17Chr5g0403241	MtrunA17MTg0490651					MtrunA17Chr2g0331411	MtrunA17Chr1g0203231	MtrunA17Chr3g0078811	MtrunA17Chr1g0205411	MtrunA17Chr3g0090751	MtrunA17Chr1g0206501	MtrunA17Chr4g0016111	MtrunA17Chr3g0124611
MtrunA17Chr3g0093441	MtrunA17Chr2g0285101	MtrunA17MTg0490331	MtrunA17Chr5g0403741	MtrunA17MTg0490631					MtrunA17Chr2g0331471	MtrunA17Chr1g0203461	MtrunA17Chr3g0079371	MtrunA17Chr1g0205531	MtrunA17Chr3g0090761	MtrunA17Chr1g0206521	MtrunA17Chr4g0016122	MtrunA17Chr3g0124841
MtrunA17Chr3g0093451	MtrunA17Chr2g0285171	MtrunA17MTg0490351	MtrunA17Chr5g0404491	MtrunA17MTg0490741					MtrunA17Chr2g0331551	MtrunA17Chr1g0203801	MtrunA17Chr3g0079461	MtrunA17Chr1g0205651	MtrunA17Chr3g0090771	MtrunA17Chr1g0206631	MtrunA17Chr4g0016131	MtrunA17Chr3g0125671
MtrunA17Chr3g0093431	MtrunA17Chr2g0285191	MtrunA17MTg0490301	MtrunA17Chr5g0404501	MtrunA17MTg0490751					MtrunA17Chr2g0332451	MtrunA17Chr1g0203871	MtrunA17Chr3g0079901	MtrunA17Chr1g0205931	MtrunA17Chr3g0090803	MtrunA17Chr1g0206681	MtrunA17Chr4g0016141	MtrunA17Chr3g0125811
MtrunA17Chr3g0093541	MtrunA17Chr2g0285301	MtrunA17MTg0490341	MtrunA17Chr5g0405381	MtrunA17MTg0490721					MtrunA17Chr2g0332461	MtrunA17Chr1g0203961	MtrunA17Chr3g0079931	MtrunA17Chr1g0206361	MtrunA17Chr3g0090781	MtrunA17Chr1g0206701	MtrunA17Chr4g0016152	MtrunA17Chr3g0126211
MtrunA17Chr3g0093551	MtrunA17Chr2g0285321	MtrunA17MTg0490351	MtrunA17Chr5g0406701	MtrunA17MTg0490761					MtrunA17Chr2g0332801	MtrunA17Chr1g0204031	MtrunA17Chr3g0080041	MtrunA17Chr1g0206441	MtrunA17Chr3g0090791	MtrunA17Chr1g0206911	MtrunA17Chr4g0016151	MtrunA17Chr3g0126291
MtrunA17Chr3g0093671	MtrunA17Chr2g0285501	MtrunA17MTg0490341	MtrunA17Chr5g0407431	MtrunA17MTg0490771					MtrunA17Chr2g0332791	MtrunA17Chr1g0204131	MtrunA17Chr3g0080021	MtrunA17Chr1g0206461	MtrunA17Chr3g0090801	MtrunA17Chr1g0207811	MtrunA17Chr4g0016171	MtrunA17Chr3g0126981
MtrunA17Chr3g0093861	MtrunA17Chr2g0285531	MtrunA17MTg0490371	MtrunA17Chr5g0408881	MtrunA17MTg0490781					MtrunA17Chr2g0332951	MtrunA17Chr1g0204171	MtrunA17Chr3g0080751	MtrunA17Chr1g0206611	MtrunA17Chr3g0090802	MtrunA17Chr1g0207841	MtrunA17Chr4g0016321	MtrunA17Chr3g0127101
MtrunA17Chr3g0093871	MtrunA17Chr2g0285521	MtrunA17MTg0490381	MtrunA17Chr5g0409171	MtrunA17MTg0490881					MtrunA17Chr2g0333161	MtrunA17Chr1g0204191	MtrunA17Chr3g0081101	MtrunA17Chr1g0206751	MtrunA17Chr3g0090831	MtrunA17Chr1g0207851	MtrunA17Chr4g0016351	MtrunA17Chr3g0127131
MtrunA17Chr3g0094091	MtrunA17Chr2g0285731	MtrunA17MTg0490401	MtrunA17Chr5g0409971	MtrunA17MTg0490861					MtrunA17Chr2g0333171	MtrunA17Chr1g0204351	MtrunA17Chr3g0081111	MtrunA17Chr1g0206741	MtrunA17Chr3g0090841	MtrunA17Chr1g0208071	MtrunA17Chr4g0016371	MtrunA17Chr3g0127291
MtrunA17Chr3g0094251	MtrunA17Chr2g0286291	MtrunA17MTg0490361	MtrunA17Chr5g0410231	MtrunA17MTg0490891					MtrunA17Chr2g0333351	MtrunA17Chr1g0204391	MtrunA17Chr3g0081231	MtrunA17Chr1g0206831	MtrunA17Chr3g0090901	MtrunA17Chr1g0208171	MtrunA17Chr4g0016381	MtrunA17Chr3g0127441
MtrunA17Chr3g0094391	MtrunA17Chr2g0286421	MtrunA17MTg0490421	MtrunA17Chr5g0411431	MtrunA17MTg0490901					MtrunA17Chr2g0334231	MtrunA17Chr1g0204531	MtrunA17Chr3g0081881	MtrunA17Chr1g0206881	MtrunA17Chr3g0090891	MtrunA17Chr1g0208181	MtrunA17Chr4g0016591	MtrunA17Chr3g0127521
MtrunA17Chr3g0094452	MtrunA17Chr2g0286461	MtrunA17MTg0490391	MtrunA17Chr5g0414501	MtrunA17MTg0490941					MtrunA17Chr2g0334311	MtrunA17Chr1g0204801	MtrunA17Chr3g0081911	MtrunA17Chr1g0206911	MtrunA17Chr3g0090911	MtrunA17Chr1g0208201	MtrunA17Chr4g0016551	MtrunA17Chr3g0127781
MtrunA17Chr3g0094591	MtrunA17Chr2g0286511	MtrunA17MTg0490411	MtrunA17Chr5g0414961	MtrunA17MTg0490911					MtrunA17Chr3g0077751	MtrunA17Chr1g0204831	MtrunA17Chr3g0081931	MtrunA17Chr1g0206981	MtrunA17Chr3g0090921	MtrunA17Chr1g0208351	MtrunA17Chr4g0016561	MtrunA17Chr3g0128501
MtrunA17Chr3g0094601	MtrunA17Chr2g0286891	MtrunA17MTg0490451	MtrunA17Chr5g0415021	MtrunA17MTg0490931					MtrunA17Chr3g0077791	MtrunA17Chr1g0204981	MtrunA17Chr3g0081921	MtrunA17Chr1g0207281	MtrunA17Chr3g0090931	MtrunA17Chr1g0208361	MtrunA17Chr4g0016651	MtrunA17Chr3g0128641
MtrunA17Chr3g0094611	MtrunA17Chr2g0286901	MtrunA17MTg0490431	MtrunA17Chr5g0415101	MtrunA17MTg0490951					MtrunA17Chr3g0077851	MtrunA17Chr1g0205071	MtrunA17Chr3g0082661	MtrunA17Chr1g0207411	MtrunA17Chr3g0090941	MtrunA17Chr1g1004490	MtrunA17Chr4g0016661	MtrunA17Chr3g0128691
MtrunA17Chr3g0094671	MtrunA17Chr2g0286911	MtrunA17MTg1039527	MtrunA17Chr5g0415791	MtrunA17MTg0490961					MtrunA17Chr3g0077861	MtrunA17Chr1g0205121	MtrunA17Chr3g0082901	MtrunA17Chr1g0207461	MtrunA17Chr3g0090951	MtrunA17Chr1g0208441	MtrunA17Chr4g0016631	MtrunA17Chr3g0128891
MtrunA17Chr3g0094681	MtrunA17Chr2g0286951	MtrunA17MTg0490441	MtrunA17Chr5g0415801	MtrunA17MTg0490951					MtrunA17Chr3g0077981	MtrunA17Chr1g0205131	MtrunA17Chr3g0082931	MtrunA17Chr1g0207481	MtrunA17Chr3g0090961	MtrunA17Chr1g0208451	MtrunA17Chr4g0016861	MtrunA17Chr3g0129011
MtrunA17Chr3g0094791	MtrunA17Chr2g0287181	MtrunA17MTg0490461	MtrunA17Chr5g0416581	MtrunA17MTg0490961					MtrunA17Chr3g0077982	MtrunA17Chr1g0205191	MtrunA17Chr3g0083031	MtrunA17Chr1g0207861	MtrunA17Chr3g0090851	MtrunA17Chr1g0208601	MtrunA17Chr4g0016881	MtrunA17Chr3g0129031
MtrunA17Chr3g0095121	MtrunA17Chr2g0287301	MtrunA17MTg0490461	MtrunA17Chr5g0416921	MtrunA17MTg0490981					MtrunA17Chr3g0078081	MtrunA17Chr1g0205371	MtrunA17Chr3g0083041	MtrunA17Chr1g0208131	MtrunA17Chr3g0090811	MtrunA17Chr1g0208611	MtrunA17Chr4g0016831	MtrunA17Chr3g0130121
MtrunA17Chr3g0095131	MtrunA17Chr2g0287311	MtrunA17MTg0490471	MtrunA17Chr5g0417971	MtrunA17MTg0491011					MtrunA17Chr3g0078181	MtrunA17Chr1g0205571	MtrunA17Chr3g0083051	MtrunA17Chr1g0208241	MtrunA17Chr3g0090821	MtrunA17Chr1g0208651	MtrunA17Chr4g0016841	MtrunA17Chr3g0130151
MtrunA17Chr3g0095141	MtrunA17Chr2g0287321	MtrunA17MTg0490501	MtrunA17Chr5g0418321	MtrunA17MTg0491021					MtrunA17Chr3g0078201	MtrunA17Chr1g0205661	MtrunA17Chr3g0083091	MtrunA17Chr1g0208291	MtrunA17Chr3g0090861	MtrunA17Chr1g0208661	MtrunA17Chr4g0016891	MtrunA17Chr3g0130531
MtrunA17Chr3g0095161	MtrunA17Chr2g0287331	MtrunA17MTg0490481	MtrunA17Chr5g0418601	MtrunA17MTg0491031					MtrunA17Chr3g0078391	MtrunA17Chr1g0205651	MtrunA17Chr3g0083141	MtrunA17Chr1g0208351	MtrunA17Chr3g0090871	MtrunA17Chr1g0208671	MtrunA17Chr4g0016851	MtrunA17Chr3g0131131
MtrunA17Chr3g0095621	MtrunA17Chr2g0287361	MtrunA17MTg0490491	MtrunA17Chr5g0420961	MtrunA17MTg0491041					MtrunA17Chr3g0078431	MtrunA17Chr1g1004341	MtrunA17Chr3g0083121	MtrunA17Chr1g0208361	MtrunA17Chr3g0090881	MtrunA17Chr1g0208681	MtrunA17Chr4g0016931	MtrunA17Chr3g0131371
MtrunA17Chr3g0095721	MtrunA17Chr2g0287371	MtrunA17MTg0490491	MtrunA17Chr5g0421201	MtrunA17MTg0491051					MtrunA17Chr3g0078451	MtrunA17Chr1g0205871	MtrunA17Chr3g0083131	MtrunA17Chr1g0208391	MtrunA17Chr3g0090931	MtrunA17Chr1g0208821	MtrunA17Chr4g0016941	MtrunA17Chr3g0131361
MtrunA17Chr3g0095761	MtrunA17Chr2g0287471	MtrunA17MTg0490531	MtrunA17Chr5g0421271	MtrunA17MTg0490971					MtrunA17Chr3g0078771	MtrunA17Chr1g0205891	MtrunA17Chr3g0083481	MtrunA17Chr1g0208601	MtrunA17Chr3g0090941	MtrunA17Chr1g0208851	MtrunA17Chr4g0016951	MtrunA17Chr3g0131441
MtrunA17Chr3g0095761	MtrunA17Chr2g0287551	MtrunA17MTg0490541	MtrunA17Chr5g0421321	MtrunA17MTg0491061					MtrunA17Chr3g0080021	MtrunA17Chr1g0205892	MtrunA17Chr3g0083661	MtrunA17Chr1g0208611	MtrunA17Chr3g0090951	MtrunA17Chr1g0208921	MtrunA17Chr4g0016911	MtrunA17Chr3g0131591
MtrunA17Chr3g0095801	MtrunA17Chr2g0287701	MtrunA17MTg0490511	MtrunA17Chr5g0421451	MtrunA17MTg0491071					MtrunA17Chr3g0080501	MtrunA17Chr1g0205931	MtrunA17Chr3g0083671	MtrunA17Chr1g0208651	MtrunA17Chr3g0090961	MtrunA17Chr1g0208961	MtrunA17Chr4g0016971	MtrunA17Chr3g0132021
MtrunA17Chr3g0095781	MtrunA17Chr2g0287781	MtrunA17MTg0490551	MtrunA17Chr5g0421611	MtrunA17MTg0491081					MtrunA17Chr3g0080561	MtrunA17Chr1g0206111	MtrunA17Chr3g0083681	MtrunA17Chr1g0208661	MtrunA17Chr3g0090971	MtrunA17Chr1g0209001	MtrunA17Chr4g0016921	MtrunA17Chr3g0132611
MtrunA17Chr3g0095901	MtrunA17Chr2g0287881	MtrunA17MTg0490561	MtrunA17Chr5g0421621	MtrunA17MTg0490991					MtrunA17Chr3g0080893	MtrunA17Chr1g0206271	MtrunA17Chr3g0083851	MtrunA17Chr1g0208671	MtrunA17Chr3g0090981	MtrunA17Chr1g0209121	MtrunA17Chr4g0016981	MtrunA17Chr3g0133271
MtrunA17Chr3g0095891	MtrunA17Chr2g0287981	MtrunA17MTg0490521	MtrunA17Chr5g0421692	MtrunA17MTg0491001					MtrunA17Chr3g0081091	MtrunA17Chr1g0206281	MtrunA17Chr3g0084231	MtrunA17Chr1g0208681	MtrunA17Chr3g0091001	MtrunA17Chr1g0209361	MtrunA17Chr4g0016991	MtrunA17Chr3g0133321
MtrunA17Chr3g0095911	MtrunA17Chr2g0288011	MtrunA17MTg0490591	MtrunA17Chr5g0421761	MtrunA17MTg0491081					MtrunA17Chr3g0081231	MtrunA17Chr1g0206401	MtrunA17Chr3g0084271	MtrunA17Chr1g0208721	MtrunA17Chr3g0091521	MtrunA17Chr1g0209431	MtrunA17Chr4g0016961	MtrunA17Chr3g0133331
MtrunA17Chr3g0095921	MtrunA17Chr2g0288361	MtrunA17MTg0490571	MtrunA17Chr5g0421771	MtrunA17MTg0491101					MtrunA17Chr3g0081381	MtrunA17Chr1g0206411	MtrunA17Chr3g0084281	MtrunA17Chr1g0208751	MtrunA17Chr3g0091571	MtrunA17Chr1g0209551	MtrunA17Chr4g0017001	MtrunA17Chr3g0134501
MtrunA17Chr3g0096181	MtrunA17Chr2g0288381	MtrunA17MTg0490581	MtrunA17Chr5g0421861	MtrunA17MTg0491091					MtrunA17Chr3g0081571	MtrunA17Chr1g0206461	MtrunA17Chr3g0084291	MtrunA17Chr1g1004506	MtrunA17Chr3g0092251	MtrunA17Chr1g0209561	MtrunA17Chr4g0017011	MtrunA17Chr3g0134541
MtrunA17Chr3g0096181	MtrunA17Chr2g0288391	MtrunA17MTg0490531	MtrunA17Chr5g0421901	MtrunA17MTg0491111					MtrunA17Chr3g0081751	MtrunA17Chr1g0206481	MtrunA17Chr3g0084451	MtrunA17Chr1g0208881	MtrunA17Chr3g0092401	MtrunA17Chr1g0209631	MtrunA17Chr4g0017021	MtrunA17Chr3g0134991
MtrunA17Chr3g0096521	MtrunA17Chr2g0288371	MtrunA17MTg0490541	MtrunA17Chr5g0422021	MtrunA17MTg0491121					MtrunA17Chr3g0081761	MtrunA17Chr1g0206491	MtrunA17Chr3g0084501	MtrunA17Chr1g0208911	MtrunA17Chr3g0092501	MtrunA17Chr1g0209801	MtrunA17Chr4g0017031	MtrunA17Chr3g0135711
MtrunA17Chr3g0096731	MtrunA17Chr2g0288461	MtrunA17MTg0490511	MtrunA17Chr5g0422031	MtrunA17MTg0491151					MtrunA17Chr3g0081801	MtrunA17Chr1g0206521	MtrunA17Chr3g0084561	MtrunA17Chr1g0208981	MtrunA17Chr3g0092511	MtrunA17Chr1g1004575	MtrunA17Chr4g0017071	MtrunA17Chr3g0135721
MtrunA17Chr3g0096771	MtrunA17Chr2g0288861	MtrunA17MTg0490581	MtrunA17Chr5g0422041	MtrunA17MTg0491131					MtrunA17Chr3g0081811	MtrunA17Chr1g0206711	MtrunA17Chr3g0084891	MtrunA17Chr1g0209071	MtrunA17Chr3g0092521	MtrunA17Chr1g0209861	MtrunA17Chr4g0017081	MtrunA17Chr3g0136141
MtrunA17Chr3g0097111	MtrunA17Chr2g0288881	MtrunA17MTg0490601	MtrunA17Chr5g0422051	MtrunA17MTg0491141					MtrunA17Chr3g0081911	MtrunA17Chr1g0206781	MtrunA17Chr3g0085641	MtrunA17Chr1g0209151	MtrunA17Chr3g0092721	MtrunA17Chr1g0209991	MtrunA17Chr4g0017041	MtrunA17Chr3g0136171
MtrunA17Chr3g0097101	MtrunA17Chr2g0289061	MtrunA17MTg1039531	MtrunA17Chr5g0422061	MtrunA17MTg0491161					MtrunA17Chr3g0081931	MtrunA17Chr1g0206931	MtrunA17Chr3g0085671	MtrunA17Chr1g0209281	MtrunA17Chr3g0092741	MtrunA17Chr1g0210011	MtrunA17Chr4g0017051	MtrunA17Chr3g0136191
MtrunA17Chr3g0097512	MtrunA17Chr2g0289151	MtrunA17MTg1039531	MtrunA17Chr5g0422062	MtrunA17MTg0491171					MtrunA17Chr3g0081921	MtrunA17Chr1g0207411	MtrunA17Chr3g0085691	MtrunA17Chr1g0209341	MtrunA17Chr3g0092751	MtrunA17Chr1g0210101	MtrunA17Chr4g1015884	MtrunA17Chr3g0136201
MtrunA17Chr3g0097521	MtrunA17Chr2g0289161	MtrunA17MTg1039533	MtrunA17Chr5g0422071	MtrunA17MTg0491181					MtrunA17Chr3g0081971	MtrunA17Chr1g0207601	MtrunA17Chr3g0086121	MtrunA17Chr1g0209391	MtrunA17Chr3g0093201	MtrunA17Chr1g0210161	MtrunA17Chr4g0017061	MtrunA17Chr3g0136401
MtrunA17Chr3g0097522	MtrunA17Chr2g0289271	MtrunA17MTg0490641	MtrunA17Chr5g0422081	MtrunA17MTg0491211					MtrunA17Chr3g0082161	MtrunA17Chr1g0207641	MtrunA17Chr3g0086151	MtrunA17Chr1g0209401	MtrunA17Chr3g0093401	MtrunA17Chr1g0210331	MtrunA17Chr4g0016871	MtrunA17Chr3g0136451
MtrunA17Chr3g0097911	MtrunA17Chr2g0289841	MtrunA17MTg0490611	MtrunA17Chr5g0422091	MtrunA17MTg0491191					MtrunA17Chr3g0082661	MtrunA17Chr1g0207651	MtrunA17Chr3g0086381	MtrunA17Chr1g0209431	MtrunA17Chr3g0093421	MtrunA17Chr1g0210391	MtrunA17Chr4g0016901	MtrunA17Chr3g0136811
MtrunA17Chr3g0098051	MtrunA17Chr2g0289981	MtrunA17MTg0490621	MtrunA17Chr5g0422101	MtrunA17MTg0491201					MtrunA17Chr3g0082661	MtrunA17Chr1g0207751	MtrunA17Chr3g0086491	MtrunA17Chr1g0209441	MtrunA17Chr3g0093541	MtrunA17Chr1g0210501	MtrunA17Chr4g0017431	MtrunA17Chr3g0137401
MtrunA17Chr3g0098361	MtrunA17Chr2g0290021	MtrunA17MTg0490651	MtrunA17Chr5g0422111	MtrunA17MTg0491251					MtrunA17Chr3g0082771	MtrunA17Chr1g0207861	MtrunA17Chr3g0086811	MtrunA17Chr1g0209481	MtrunA17Chr3g0093551	MtrunA17Chr1g0210561	MtrunA17Chr4g0017481	MtrunA17Chr3g0137431
MtrunA17Chr3g0098571	MtrunA17Chr2g0290351	MtrunA17MTg0490631	MtrunA17Chr5g0422121	MtrunA17MTg0491271					MtrunA17Chr3g0082941	MtrunA17Chr1g0208111	MtrunA17Chr3g0087381	MtrunA17Chr1g0209631	MtrunA17Chr3g0093561	MtrunA17Chr1g0210671	MtrunA17Chr4g0017491	MtrunA17Chr3g0137421
MtrunA17Chr3g1011338	MtrunA17Chr2g0290631	MtrunA17MTg1039536	MtrunA17Chr5g0422131	MtrunA17MTg0491291					MtrunA17Chr3g0082981	MtrunA17Chr1g0208391	MtrunA17Chr3g0087671	MtrunA17Chr1g0209731	MtrunA17Chr3g0093671	MtrunA17Chr1g0210711	MtrunA17Chr4g0017501	MtrunA17Chr3g0137771
MtrunA17Chr3g0099131	MtrunA17Chr2g0290681	MtrunA17MTg1039538	MtrunA17Chr5g0422141	MtrunA17MTg0491241					MtrunA17Chr3g1009666	MtrunA17Chr1g0208401	MtrunA17Chr3g0087681	MtrunA17Chr1g0209732	MtrunA17Chr3g1010754	MtrunA17Chr1g0210751	MtrunA17Chr4g0017511	MtrunA17Chr3g0138061
MtrunA17Chr3g0099181	MtrunA17Chr2g0290731	MtrunA17MTg0490671	MtrunA17Chr5g0422151	MtrunA17MTg0491321					MtrunA17Chr3g0083461	MtrunA17Chr1g0208411	MtrunA17Chr3g1010171	MtrunA17Chr1g0209733	MtrunA17Chr3g0094091	MtrunA17Chr1g0210901	MtrunA17Chr4g0017521	MtrunA17Chr3g0138071
MtrunA17Chr3g0099201	MtrunA17Chr2g0290921	MtrunA17MTg0490681	MtrunA17Chr5g0422161	MtrunA17MTg0491341					MtrunA17Chr3g0083481	MtrunA17Chr1g0208431	MtrunA17Chr3g0088071	MtrunA17Chr1g0210011	MtrunA17Chr3g0094101	MtrunA17Chr1g0210941	MtrunA17Chr4g0017531	MtrunA17Chr3g0138281
MtrunA17Chr3g0099211	MtrunA17Chr2g0291211	MtrunA17MTg0490691	MtrunA17Chr5g0422171	MtrunA17MTg0491351					MtrunA17Chr3g0084231	MtrunA17Chr1g0208501	MtrunA17Chr3g0088231	MtrunA17Chr1g0210291	MtrunA17Chr3g0094091	MtrunA17Chr1g0210991	MtrunA17Chr4g0017541	MtrunA17Chr3g0138671
MtrunA17Chr3g0099301	MtrunA17Chr2g0291331	MtrunA17MTg0490661	MtrunA17Chr5g0422181	MtrunA17MTg0491371					MtrunA17Chr3g0084361	MtrunA17Chr1g0208511	MtrunA17Chr3g0088601	MtrunA17Chr1g0210311	MtrunA17Chr3g0094101	MtrunA17Chr1g0211081	MtrunA17Chr4g0017551	MtrunA17Chr3g0138731
MtrunA17Chr3g0100021	MtrunA17Chr2g0291431	MtrunA17MTg0490701	MtrunA17Chr5g0422182	MtrunA17MTg0491311					MtrunA17Chr3g0084591	MtrunA17Chr1g0208651	MtrunA17Chr3g0088601	MtrunA17Chr1g0210331	MtrunA17Chr3g0094111	MtrunA17Chr1g0211121	MtrunA17Chr4g0017561	MtrunA17Chr3g0138801
MtrunA17Chr3g0100871	MtrunA17Chr2g1005856	MtrunA17MTg0490631	MtrunA17Chr5g0422251	MtrunA17MTg0491381					MtrunA17Chr3g0084941	MtrunA17Chr1g0208661	MtrunA17Chr3g0088641	MtrunA17Chr1g0210391	MtrunA17Chr3g0094452	MtrunA17Chr1g0211341	MtrunA17Chr4g0017571	MtrunA17Chr3g0139011
MtrunA17Chr3g0100861	MtrunA17Chr2g0291681	MtrunA17MTg0490681	MtrunA17Chr5g0422261	MtrunA17MTg0491391					MtrunA17Chr3g0085401	MtrunA17Chr1g0208671	MtrunA17Chr3g0088761	MtrunA17Chr1g0210501	MtrunA17Chr3g0094531	MtrunA17Chr1g0211551	MtrunA17Chr4g0017581	MtrunA17Chr3g1014247
MtrunA17Chr3g0100881	MtrunA17Chr2g0291701	MtrunA17MTg0490691	MtrunA17Chr5g0422271	MtrunA17MTg0491331					MtrunA17Chr3g0085401	MtrunA17Chr1g0208761	MtrunA17Chr3g0089361	MtrunA17Chr1g0210541	MtrunA17Chr3g0094601	MtrunA17Chr1g0211651	MtrunA17Chr4g0017591	MtrunA17Chr3g0139411
MtrunA17Chr3g0100891	MtrunA17Chr2g0291811	MtrunA17MTg0490661	MtrunA17Chr5g0422281	MtrunA17MTg0491261					MtrunA17Chr3g1009948	MtrunA17Chr1g0208771	MtrunA17Chr3g0089551	MtrunA17Chr1g0210621	MtrunA17Chr3g0094611	MtrunA17Chr1g0211711	MtrunA17Chr4g0017601	MtrunA17Chr3g0140121
MtrunA17Chr3g0101301	MtrunA17Chr2g0291891	MtrunA17MTg0490701	MtrunA17Chr5g0422301	MtrunA17MTg0491301					MtrunA17Chr3g0085461	MtrunA17Chr1g0209023	MtrunA17Chr3g0089871	MtrunA17Chr1g0210681	MtrunA17Chr3g0094621	MtrunA17Chr1g0211721	MtrunA17Chr4g0017611	MtrunA17Chr3g0140161
MtrunA17Chr3g0101311	MtrunA17Chr2g0292151	MtrunA17MTg0490711	MtrunA17Chr5g0422311	MtrunA17MTg0491281					MtrunA17Chr3g0085591	MtrunA17Chr1g0209031	MtrunA17Chr3g0090051	MtrunA17Chr1g0210751	MtrunA17Chr3g0094601	MtrunA17Chr1g0211911	MtrunA17Chr4g0017621	MtrunA17Chr3g0140431
MtrunA17Chr3g0101501	MtrunA17Chr2g0292721	MtrunA17MTg0490711	MtrunA17Chr5g0422321	MtrunA17MTg0491311					MtrunA17Chr3g0085741	MtrunA17Chr1g0209121	MtrunA17Chr3g0090141	MtrunA17Chr1g0210771	MtrunA17Chr3g0094611	MtrunA17Chr1g0211941	MtrunA17Chr4g0017631	MtrunA17Chr3g0140441
MtrunA17Chr3g0101551	MtrunA17Chr2g0292731	MtrunA17MTg0490731	MtrunA17Chr5g0422291	MtrunA17MTg0491381					MtrunA17Chr3g0085981	MtrunA17Chr1g0209151	MtrunA17Chr3g0090461	MtrunA17Chr1g0210851	MtrunA17Chr3g0094621	MtrunA17Chr1g0211961	MtrunA17Chr4g0017641	MtrunA17Chr3g0140711
MtrunA17Chr3g0101701	MtrunA17Chr2g0292751	MtrunA17MTg0490801	MtrunA17Chr5g0422331	MtrunA17MTg0491391					MtrunA17Chr3g0086091	MtrunA17Chr1g0209161	MtrunA17Chr3g0090471	MtrunA17Chr1g0211061	MtrunA17Chr3g0094631	MtrunA17Chr1g0211991	MtrunA17Chr4g0017651	MtrunA17Chr3g0141311
MtrunA17Chr3g0101711	MtrunA17Chr2g0292811	MtrunA17MTg0490831	MtrunA17Chr5g0422341	MtrunA17MTg0491331					MtrunA17Chr3g0086171	MtrunA17Chr1g0209231	MtrunA17Chr3g0090622	MtrunA17Chr1g0211171	MtrunA17Chr3g0094641	MtrunA17Chr1g0212001	MtrunA17Chr4g0017661	MtrunA17Chr3g0141811
MtrunA17Chr3g0101791	MtrunA17Chr2g0292821	MtrunA17MTg0490791	MtrunA17Chr5g0422351	MtrunA17MTg0491361					MtrunA17Chr3g0086161	MtrunA17Chr1g0209311	MtrunA17Chr3g0090691	MtrunA17Chr1g0211261	MtrunA17Chr3g0094721	MtrunA17Chr1g0212011	MtrunA17Chr4g0017671	MtrunA17Chr3g0142081
MtrunA17Chr3g0101871	MtrunA17Chr2g0292971	MtrunA17MTg0490811	MtrunA17Chr5g0422581	MtrunA17MTg0491411					MtrunA17Chr3g0086172	MtrunA17Chr1g0209321	MtrunA17Chr3g0090681	MtrunA17Chr1g0211271	MtrunA17Chr3g0094751	MtrunA17Chr1g0212021	MtrunA17Chr4g0017681	MtrunA17Chr3g0142401
MtrunA17Chr3g0102371	MtrunA17Chr2g0293001	MtrunA17MTg0490841	MtrunA17Chr5g0423441	MtrunA17MTg0491421					MtrunA17Chr3g0086331	MtrunA17Chr1g0209391	MtrunA17Chr3g0090711	MtrunA17Chr1g0211341	MtrunA17Chr3g0094831	MtrunA17Chr1g0212081	MtrunA17Chr4g0017691	MtrunA17Chr3g0142411
MtrunA17Chr3g0102441	MtrunA17Chr2g0293071	MtrunA17MTg0490741	MtrunA17Chr5g0423881	MtrunA17MTg0491401					MtrunA17Chr3g0086471	MtrunA17Chr1g0209401	MtrunA17Chr3g0090721	MtrunA17Chr1g0211361	MtrunA17Chr3g0094831	MtrunA17Chr1g0212141	MtrunA17Chr4g0017701	MtrunA17Chr3g0142681
MtrunA17Chr3g0102511	MtrunA17Chr2g0293501	MtrunA17MTg0490751	MtrunA17Chr5g0423891	MtrunA17MTg0491431					MtrunA17Chr3g0086751	MtrunA17Chr1g0209431	MtrunA17Chr3g0090731	MtrunA17Chr1g0211422	MtrunA17Chr3g0094851	MtrunA17Chr1g0212331	MtrunA17Chr4g0017761	MtrunA17Chr3g0142731
MtrunA17Chr3g0102942	MtrunA17Chr2g0293591	MtrunA17MTg0490721	MtrunA17Chr5g0423941	MtrunA17MTg0491451					MtrunA17Chr3g0086801	MtrunA17Chr1g0209561	MtrunA17Chr3g0090741	MtrunA17Chr1g0211423	MtrunA17Chr3g0094941	MtrunA17Chr1g0212341	MtrunA17Chr4g0017771	MtrunA17Chr3g0143171
MtrunA17Chr3g0103121	MtrunA17Chr2g0293731	MtrunA17MTg0490761	MtrunA17Chr5g0423971	MtrunA17MTg0491471					MtrunA17Chr3g0087271	MtrunA17Chr1g0209571	MtrunA17Chr3g0090751	MtrunA17Chr1g0211471	MtrunA17Chr3g0094941	MtrunA17Chr1g0212491	MtrunA17Chr4g0017781	MtrunA17Chr3g0143291
MtrunA17Chr3g0103591	MtrunA17Chr2g0293811	MtrunA17MTg0490771	MtrunA17Chr5g0424091	MtrunA17MTg0491441					MtrunA17Chr3g0087301	MtrunA17Chr1g0209731	MtrunA17Chr3g0090761	MtrunA17Chr1g0211551	MtrunA17Chr3g0094921	MtrunA17Chr1g0212891	MtrunA17Chr4g0017791	MtrunA17Chr3g0144041
MtrunA17Chr3g0103811	MtrunA17Chr2g0293881	MtrunA17MTg0490781	MtrunA17Chr5g0424661	MtrunA17MTg0491471					MtrunA17Chr3g0087531	MtrunA17Chr1g0209781	MtrunA17Chr3g0090771	MtrunA17Chr1g0211561	MtrunA17Chr3g0094931	MtrunA17Chr1g0212931	MtrunA17Chr4g0017801	MtrunA17Chr3g0144241
MtrunA17Chr3g0103791	MtrunA17Chr2g0293931	MtrunA17MTg0490811	MtrunA17Chr5g0424831	MtrunA17MTg0491461					MtrunA17Chr3g0087621	MtrunA17Chr1g0209791	MtrunA17Chr3g0090803	MtrunA17Chr1g0211591	MtrunA17Chr3g0094961	MtrunA17Chr1g0212981	MtrunA17Chr4g0017811	MtrunA17Chr3g0144341
MtrunA17Chr3g0103801	MtrunA17Chr2g0294231	MtrunA17MTg0490841	MtrunA17Chr5g0426711	MtrunA17MTg0491481					MtrunA17Chr3g0087711	MtrunA17Chr1g1004575	MtrunA17Chr3g0090781	MtrunA17Chr1g0211611	MtrunA17Chr3g0094921	MtrunA17Chr1g0213121	MtrunA17Chr4g0017821	MtrunA17Chr3g0144351
MtrunA17Chr3g0103821	MtrunA17Chr2g0294241	MtrunA17MTg0490821	MtrunA17Chr5g0426691	MtrunA17MTg0491491					MtrunA17Chr3g0087721	MtrunA17Chr1g0209911	MtrunA17Chr3g0090791	MtrunA17Chr1g0211651	MtrunA17Chr3g0094931	MtrunA17Chr1g0213271	MtrunA17Chr4g0017831	MtrunA17Chr3g0145041
MtrunA17Chr3g0103791	MtrunA17Chr2g0294331	MtrunA17MTg1039543	MtrunA17Chr5g0427041	MtrunA17MTg0491511					MtrunA17Chr3g0087981	MtrunA17Chr1g0209951	MtrunA17Chr3g0090801	MtrunA17Chr1g0211881	MtrunA17Chr3g0094951	MtrunA17Chr1g0213351	MtrunA17Chr4g0017441	MtrunA17Chr3g0145701
MtrunA17Chr3g0103821	MtrunA17Chr2g0294341	MtrunA17MTg0490851	MtrunA17Chr5g0427381	MtrunA17MTg0491571					MtrunA17Chr3g0087971	MtrunA17Chr1g0210011	MtrunA17Chr3g0090802	MtrunA17Chr1g0211961	MtrunA17Chr3g0095101	MtrunA17Chr1g0213481	MtrunA17Chr4g0017451	MtrunA17Chr4g0000001
MtrunA17Chr3g0103841	MtrunA17Chr2g0294691	MtrunA17MTg0490881	MtrunA17Chr5g1023419	MtrunA17MTg0491581					MtrunA17Chr3g0088071	MtrunA17Chr1g0210241	MtrunA17Chr3g0090831	MtrunA17Chr1g0212181	MtrunA17Chr3g0095131	MtrunA17Chr1g0213651	MtrunA17Chr4g0017461	MtrunA17Chr4g0000211
MtrunA17Chr3g0103881	MtrunA17Chr2g0294831	MtrunA17MTg0490861	MtrunA17Chr5g0427951	MtrunA17MTg0491501					MtrunA17Chr3g0088351	MtrunA17Chr1g0210301	MtrunA17Chr3g0090841	MtrunA17Chr1g0212231	MtrunA17Chr3g0095141	MtrunA17Chr1g0213791	MtrunA17Chr4g0017471	MtrunA17Chr4g0000621
MtrunA17Chr3g0104331	MtrunA17Chr2g0294841	MtrunA17MTg0490891	MtrunA17Chr5g0429311	MtrunA17MTg0491551					MtrunA17Chr3g0088361	MtrunA17Chr1g0210321	MtrunA17Chr3g0090901	MtrunA17Chr1g0212331	MtrunA17Chr3g0095451	MtrunA17Chr1g0213861	MtrunA17Chr4g0017711	MtrunA17Chr4g0000631
MtrunA17Chr3g0104371	MtrunA17Chr2g0294881	MtrunA17MTg0490861	MtrunA17Chr5g0429991	MtrunA17MTg0491601					MtrunA17Chr3g0088811	MtrunA17Chr1g0210331	MtrunA17Chr3g0090891	MtrunA17Chr1g0212381	MtrunA17Chr3g0095581	MtrunA17Chr1g0213961	MtrunA17Chr4g0017721	MtrunA17Chr4g0000632
MtrunA17Chr3g0104481	MtrunA17Chr2g0294891	MtrunA17MTg0490891	MtrunA17Chr5g0430232	MtrunA17MTg0491611					MtrunA17Chr3g0088842	MtrunA17Chr1g0210341	MtrunA17Chr3g0090911	MtrunA17Chr1g0212371	MtrunA17Chr3g0095641	MtrunA17Chr1g0213991	MtrunA17Chr4g0017731	MtrunA17Chr4g0001271
MtrunA17Chr3g0104631	MtrunA17Chr2g0294921	MtrunA17MTg0490871	MtrunA17Chr5g0430233	MtrunA17MTg0491591					MtrunA17Chr3g0088881	MtrunA17Chr1g0210401	MtrunA17Chr3g0090921	MtrunA17Chr1g0212551	MtrunA17Chr3g0095761	MtrunA17Chr2g0276701	MtrunA17Chr4g0017741	MtrunA17Chr4g0001281
MtrunA17Chr3g0104741	MtrunA17Chr2g0295541	MtrunA17MTg0490921	MtrunA17Chr5g0431291	MtrunA17MTg0491631					MtrunA17Chr3g0088891	MtrunA17Chr1g0210461	MtrunA17Chr3g0090931	MtrunA17Chr1g0212621	MtrunA17Chr3g0095841	MtrunA17Chr2g0276771	MtrunA17Chr4g0017751	MtrunA17Chr4g0003411
MtrunA17Chr3g0104831	MtrunA17Chr2g0295571	MtrunA17MTg0490901	MtrunA17Chr5g0432131	MtrunA17MTg0491641					MtrunA17Chr3g0088901	MtrunA17Chr1g0210501	MtrunA17Chr3g0090941	MtrunA17Chr1g0212651	MtrunA17Chr3g0095961	MtrunA17Chr2g0276881	MtrunA17Chr4g0018091	MtrunA17Chr4g0003581
MtrunA17Chr3g0105061	MtrunA17Chr2g0295661	MtrunA17MTg0490941	MtrunA17Chr5g0432251	MtrunA17MTg0491651					MtrunA17Chr3g0088921	MtrunA17Chr1g0210681	MtrunA17Chr3g0090951	MtrunA17Chr1g0212701	MtrunA17Chr3g0095971	MtrunA17Chr2g0277081	MtrunA17Chr4g0018491	MtrunA17Chr4g0003841
MtrunA17Chr3g0105241	MtrunA17Chr2g0295971	MtrunA17MTg0490911	MtrunA17Chr5g0432681	MtrunA17MTg0491661					MtrunA17Chr3g0088911	MtrunA17Chr1g0210821	MtrunA17Chr3g0090961	MtrunA17Chr1g0212811	MtrunA17Chr3g0096221	MtrunA17Chr2g0277331	MtrunA17Chr4g0018521	MtrunA17Chr4g0005591
MtrunA17Chr3g0105261	MtrunA17Chr2g1006190	MtrunA17MTg0490981	MtrunA17Chr5g0433452	MtrunA17MTg0491621					MtrunA17Chr3g0088931	MtrunA17Chr1g0210831	MtrunA17Chr3g0090971	MtrunA17Chr1g1004815	MtrunA17Chr3g0096541	MtrunA17Chr2g0277341	MtrunA17Chr4g1016012	MtrunA17Chr4g0005791
MtrunA17Chr3g0105581	MtrunA17Chr2g0296001	MtrunA17MTg0491011	MtrunA17Chr5g0434011	MtrunA17MTg0491671					MtrunA17Chr3g1010357	MtrunA17Chr1g0210861	MtrunA17Chr3g0090981	MtrunA17Chr1g0212951	MtrunA17Chr3g0096651	MtrunA17Chr2g0277401	MtrunA17Chr4g1016009	MtrunA17Chr4g0006041
MtrunA17Chr3g0105711	MtrunA17Chr2g0296051	MtrunA17MTg0491021	MtrunA17Chr5g0434271	MtrunA17MTg0491691					MtrunA17Chr3g0090161	MtrunA17Chr1g0210891	MtrunA17Chr3g0091001	MtrunA17Chr1g0212981	MtrunA17Chr3g0096771	MtrunA17Chr2g0277461	MtrunA17Chr4g0018991	MtrunA17Chr4g0006641
MtrunA17Chr3g0105831	MtrunA17Chr2g0296101	MtrunA17MTg0491031	MtrunA17Chr5g0434641	MtrunA17MTg1039560					MtrunA17Chr3g0090151	MtrunA17Chr1g0210971	MtrunA17Chr3g0090851	MtrunA17Chr1g0213121	MtrunA17Chr3g0096881	MtrunA17Chr2g0277491	MtrunA17Chr4g0020161	MtrunA17Chr4g0006651
MtrunA17Chr3g0105881	MtrunA17Chr2g0296191	MtrunA17MTg0491041	MtrunA17Chr5g0435901	MtrunA17MTg0491701					MtrunA17Chr3g0090231	MtrunA17Chr1g0211041	MtrunA17Chr3g0090811	MtrunA17Chr1g0213161	MtrunA17Chr3g0096931	MtrunA17Chr2g0277571	MtrunA17Chr4g0020671	MtrunA17Chr4g0006661
MtrunA17Chr3g0106371	MtrunA17Chr2g0296201	MtrunA17MTg0491051	MtrunA17Chr5g0435911	MtrunA17MTg0491711					MtrunA17Chr3g0090251	MtrunA17Chr1g0211061	MtrunA17Chr3g0090821	MtrunA17Chr1g0213171	MtrunA17Chr3g0096981	MtrunA17Chr2g0277591	MtrunA17Chr4g0020681	MtrunA17Chr4g0006721
MtrunA17Chr3g0106381	MtrunA17Chr2g0296221	MtrunA17MTg0490971	MtrunA17Chr5g0435921	MtrunA17MTg0491731					MtrunA17Chr3g0090331	MtrunA17Chr1g0211081	MtrunA17Chr3g0090861	MtrunA17Chr1g0213221	MtrunA17Chr3g0097001	MtrunA17Chr2g0277671	MtrunA17Chr4g0020761	MtrunA17Chr4g0006861
MtrunA17Chr3g0106831	MtrunA17Chr2g0296241	MtrunA17MTg0490991	MtrunA17Chr5g1024033	MtrunA17MTg0491751					MtrunA17Chr3g0090351	MtrunA17Chr1g0211161	MtrunA17Chr3g0090871	MtrunA17Chr1g0213271	MtrunA17Chr3g0097911	MtrunA17Chr2g0277681	MtrunA17Chr4g0021091	MtrunA17Chr4g0006871
MtrunA17Chr3g1012030	MtrunA17Chr2g0296411	MtrunA17MTg0491001	MtrunA17Chr5g0437101	MtrunA17MTg0491771					MtrunA17Chr3g0090341	MtrunA17Chr1g0211331	MtrunA17Chr3g0090881	MtrunA17Chr1g0213411	MtrunA17Chr3g0098541	MtrunA17Chr2g0277831	MtrunA17Chr4g0021341	MtrunA17Chr4g0007131
MtrunA17Chr3g0106841	MtrunA17Chr2g0296571	MtrunA17MTg0491051	MtrunA17Chr5g0437251	MtrunA17MTg0491781					MtrunA17Chr3g0090431	MtrunA17Chr1g0211391	MtrunA17Chr3g0090991	MtrunA17Chr1g0213421	MtrunA17Chr3g0098961	MtrunA17Chr2g0278001	MtrunA17Chr4g0021402	MtrunA17Chr4g0007211
MtrunA17Chr3g0106851	MtrunA17Chr2g0296581	MtrunA17MTg0490971	MtrunA17Chr5g1024115	MtrunA17MTg0491761					MtrunA17Chr3g0090622	MtrunA17Chr1g0211421	MtrunA17Chr3g0091231	MtrunA17Chr1g0213441	MtrunA17Chr3g0098991	MtrunA17Chr2g0278011	MtrunA17Chr4g0021471	MtrunA17Chr4g0007591
MtrunA17Chr3g0107091	MtrunA17Chr2g0297081	MtrunA17MTg0491061	MtrunA17Chr5g0437562	MtrunA17MTg0491811					MtrunA17Chr3g0090701	MtrunA17Chr1g0211621	MtrunA17Chr3g0091351	MtrunA17Chr1g0213741	MtrunA17Chr3g0099001	MtrunA17Chr2g0278211	MtrunA17Chr4g0021491	MtrunA17Chr4g0007601
MtrunA17Chr3g0107441	MtrunA17Chr2g0297091	MtrunA17MTg0491071	MtrunA17Chr5g0440051	MtrunA17MTg0491821					MtrunA17Chr3g0090711	MtrunA17Chr1g0211631	MtrunA17Chr3g0091361	MtrunA17Chr1g0213751	MtrunA17Chr3g0099191	MtrunA17Chr2g0278381	MtrunA17Chr4g0021621	MtrunA17Chr4g0007761
MtrunA17Chr3g0107451	MtrunA17Chr2g0297111	MtrunA17MTg0491081	MtrunA17Chr5g0440101	MtrunA17MTg0491791					MtrunA17Chr3g0090721	MtrunA17Chr1g0211821	MtrunA17Chr3g0091521	MtrunA17Chr1g0213771	MtrunA17Chr3g0099181	MtrunA17Chr2g0278591	MtrunA17Chr4g0021631	MtrunA17Chr4g0008601
MtrunA17Chr3g0107571	MtrunA17Chr2g0297211	MtrunA17MTg0491081	MtrunA17Chr5g0440461	MtrunA17MTg0491851					MtrunA17Chr3g0090731	MtrunA17Chr1g0211851	MtrunA17Chr3g0091601	MtrunA17Chr1g0213811	MtrunA17Chr3g0099631	MtrunA17Chr2g0278721	MtrunA17Chr4g0021801	MtrunA17Chr4g0009171
MtrunA17Chr3g0107981	MtrunA17Chr2g0297511	MtrunA17MTg0491101	MtrunA17Chr5g0440551	MtrunA17MTg0491801					MtrunA17Chr3g0090741	MtrunA17Chr1g0211911	MtrunA17Chr3g0091811	MtrunA17Chr1g0213861	MtrunA17Chr3g0100021	MtrunA17Chr2g0278731	MtrunA17Chr4g0021921	MtrunA17Chr4g0009241
MtrunA17Chr3g0108041	MtrunA17Chr2g0297611	MtrunA17MTg0491091	MtrunA17Chr5g0441041	MtrunA17MTg0491831					MtrunA17Chr3g0090751	MtrunA17Chr1g0211941	MtrunA17Chr3g0092381	MtrunA17Chr1g0213991	MtrunA17Chr3g0100871	MtrunA17Chr2g0278741	MtrunA17Chr4g0021981	MtrunA17Chr4g0009401
MtrunA17Chr3g0108051	MtrunA17Chr2g0297691	MtrunA17MTg0491111	MtrunA17Chr5g1024437	MtrunA17MTg0491861					MtrunA17Chr3g0090761	MtrunA17Chr1g0211961	MtrunA17Chr3g0092501	MtrunA17Chr2g0276711	MtrunA17Chr3g0100861	MtrunA17Chr2g0278761	MtrunA17Chr4g0022361	MtrunA17Chr4g0009721
MtrunA17Chr3g0108301	MtrunA17Chr2g0297701	MtrunA17MTg0491121	MtrunA17Chr5g1024447	MtrunA17MTg0491841					MtrunA17Chr3g0090771	MtrunA17Chr1g0212011	MtrunA17Chr3g0092511	MtrunA17Chr2g0276811	MtrunA17Chr3g0100881	MtrunA17Chr2g0278821	MtrunA17Chr4g0022371	MtrunA17Chr4g0009801
MtrunA17Chr3g0108441	MtrunA17Chr2g0297931	MtrunA17MTg0491151	MtrunA17Chr5g0441681	MtrunA17MTg0491521					MtrunA17Chr3g0090803	MtrunA17Chr1g0212141	MtrunA17Chr3g0092521	MtrunA17Chr2g0276821	MtrunA17Chr3g0100901	MtrunA17Chr2g0278851	MtrunA17Chr4g0022671	MtrunA17Chr4g0010981
MtrunA17Chr3g0108451	MtrunA17Chr2g0297971	MtrunA17MTg0491131	MtrunA17Chr5g0441801	MtrunA17MTg0491531					MtrunA17Chr3g0090781	MtrunA17Chr1g0212591	MtrunA17Chr3g1010591	MtrunA17Chr2g0276871	MtrunA17Chr3g0100891	MtrunA17Chr2g0278861	MtrunA17Chr4g0022681	MtrunA17Chr4g0011331
MtrunA17Chr3g0108471	MtrunA17Chr2g0298031	MtrunA17MTg0491141	MtrunA17Chr5g0443351	MtrunA17MTg0491541					MtrunA17Chr3g0090791	MtrunA17Chr1g0212621	MtrunA17Chr3g0092731	MtrunA17Chr2g0276881	MtrunA17Chr3g0101251	MtrunA17Chr2g0278891	MtrunA17Chr4g0022731	MtrunA17Chr4g0011501
MtrunA17Chr3g0108461	MtrunA17Chr2g0298121	MtrunA17MTg0491161	MtrunA17Chr5g0443581	MtrunA17MTg0491561					MtrunA17Chr3g0090801	MtrunA17Chr1g0212831	MtrunA17Chr3g0092741	MtrunA17Chr2g0277001	MtrunA17Chr3g0101691	MtrunA17Chr2g0278901	MtrunA17Chr4g0022831	MtrunA17Chr4g0011511
MtrunA17Chr3g0108481	MtrunA17Chr2g0298371	MtrunA17MTg0491171	MtrunA17Chr5g0444231	MtrunA17MTg0491681					MtrunA17Chr3g0090802	MtrunA17Chr1g0213001	MtrunA17Chr3g0092751	MtrunA17Chr2g0277111	MtrunA17Chr3g0102131	MtrunA17Chr2g0278941	MtrunA17Chr4g0022941	MtrunA17Chr4g0012041
MtrunA17Chr3g0108491	MtrunA17Chr2g0298381	MtrunA17MTg0491181	MtrunA17Chr5g0444371	MtrunA17MTg0491721					MtrunA17Chr3g0090831	MtrunA17Chr1g0213271	MtrunA17Chr3g0092791	MtrunA17Chr2g0277321	MtrunA17Chr3g0102181	MtrunA17Chr2g0278971	MtrunA17Chr4g0023241	MtrunA17Chr4g0012081
MtrunA17Chr3g0108581	MtrunA17Chr2g0298601	MtrunA17MTg0491211	MtrunA17Chr5g0444751	MtrunA17MTg0491741					MtrunA17Chr3g0090841	MtrunA17Chr1g0213281	MtrunA17Chr3g0092892	MtrunA17Chr2g0277461	MtrunA17Chr3g0102381	MtrunA17Chr2g0278991	MtrunA17Chr4g0023391	MtrunA17Chr4g1015662
MtrunA17Chr3g0108591	MtrunA17Chr2g0298621	MtrunA17MTg0491191	MtrunA17Chr5g0444961	MtrunA17MTg0491891					MtrunA17Chr3g0090901	MtrunA17Chr1g0213291	MtrunA17Chr3g1010623	MtrunA17Chr2g0277491	MtrunA17Chr3g0102401	MtrunA17Chr2g0279151	MtrunA17Chr4g1016929	MtrunA17Chr4g1015665
MtrunA17Chr3g0109112	MtrunA17Chr2g0298941	MtrunA17MTg0491201	MtrunA17Chr5g0445471	MtrunA17MTg0491901					MtrunA17Chr3g0090891	MtrunA17Chr1g0213421	MtrunA17Chr3g0093041	MtrunA17Chr2g0277531	MtrunA17Chr3g0102711	MtrunA17Chr2g0279171	MtrunA17Chr4g1016934	MtrunA17Chr4g0012401
MtrunA17Chr3g0109113	MtrunA17Chr2g0299301	MtrunA17MTg0491251	MtrunA17Chr5g0446161	MtrunA17MTg0491871					MtrunA17Chr3g0090911	MtrunA17Chr1g0213471	MtrunA17Chr3g0093051	MtrunA17Chr2g0277671	MtrunA17Chr3g0103021	MtrunA17Chr2g0279261	MtrunA17Chr4g0023911	MtrunA17Chr4g0012631
MtrunA17Chr3g0109471	MtrunA17Chr2g0299391	MtrunA17MTg0491271	MtrunA17Chr5g0446711	MtrunA17MTg0491911					MtrunA17Chr3g0090921	MtrunA17Chr1g0213461	MtrunA17Chr3g0093181	MtrunA17Chr2g0277731	MtrunA17Chr3g0103821	MtrunA17Chr2g0279321	MtrunA17Chr4g0024011	MtrunA17Chr4g0013161
MtrunA17Chr3g0109481	MtrunA17Chr2g0299421	MtrunA17MTg0491291	MtrunA17Chr5g0446741	MtrunA17MTg0491931					MtrunA17Chr3g0090931	MtrunA17Chr1g0213481	MtrunA17Chr3g0093191	MtrunA17Chr2g0278041	MtrunA17Chr3g0103841	MtrunA17Chr2g0279331	MtrunA17Chr4g0024011	MtrunA17Chr4g0013421
MtrunA17Chr3g0109491	MtrunA17Chr2g0299791	MtrunA17MTg0491241	MtrunA17Chr5g0446791						MtrunA17Chr3g0090941	MtrunA17Chr1g0213501	MtrunA17Chr3g0093461	MtrunA17Chr2g0278171	MtrunA17Chr3g0103861	MtrunA17Chr2g0279361	MtrunA17Chr4g0024181	MtrunA17Chr4g0013901
MtrunA17Chr3g0109921	MtrunA17Chr2g0299911	MtrunA17MTg0491261	MtrunA17Chr5g0447581						MtrunA17Chr3g0090951	MtrunA17Chr1g0213771	MtrunA17Chr3g0093481	MtrunA17Chr2g0278301	MtrunA17Chr3g0103952	MtrunA17Chr2g0279671	MtrunA17Chr4g0024431	MtrunA17Chr4g0014001
MtrunA17Chr3g0109931	MtrunA17Chr2g0299921	MtrunA17MTg0491301	MtrunA17Chr6g0451291						MtrunA17Chr3g0090961	MtrunA17Chr1g0213791	MtrunA17Chr3g0093501	MtrunA17Chr2g0278481	MtrunA17Chr3g0104261	MtrunA17Chr2g0279711	MtrunA17Chr4g0024441	MtrunA17Chr4g0014041
MtrunA17Chr3g0109911	MtrunA17Chr2g0300111	MtrunA17MTg0491281	MtrunA17Chr6g0451401						MtrunA17Chr3g0090971	MtrunA17Chr1g0213921	MtrunA17Chr3g0093541	MtrunA17Chr2g0278571	MtrunA17Chr3g0105081	MtrunA17Chr2g0279721	MtrunA17Chr4g0024451	MtrunA17Chr4g0014231
MtrunA17Chr3g0109941	MtrunA17Chr2g0300121	MtrunA17MTg0491321	MtrunA17Chr6g0452011						MtrunA17Chr3g0090981	MtrunA17Chr1g0213981	MtrunA17Chr3g0093551	MtrunA17Chr2g0278821	MtrunA17Chr3g0105091	MtrunA17Chr2g0279771	MtrunA17Chr4g0024461	MtrunA17Chr4g0014631
MtrunA17Chr3g0110021	MtrunA17Chr2g0300131	MtrunA17MTg0491341	MtrunA17Chr6g0452431						MtrunA17Chr3g0091001	MtrunA17Chr2g0276691	MtrunA17Chr3g0093721	MtrunA17Chr2g0278831	MtrunA17Chr3g0105101	MtrunA17Chr2g0280041	MtrunA17Chr4g0024481	MtrunA17Chr4g0015361
MtrunA17Chr3g0110291	MtrunA17Chr2g0300181	MtrunA17MTg0491261	MtrunA17Chr6g0452891						MtrunA17Chr3g0090851	MtrunA17Chr2g0276701	MtrunA17Chr3g0093921	MtrunA17Chr2g0278851	MtrunA17Chr3g0105222	MtrunA17Chr2g0280071	MtrunA17Chr4g0024491	MtrunA17Chr4g0015371
MtrunA17Chr3g0110301	MtrunA17Chr2g0300341	MtrunA17MTg0491301	MtrunA17Chr6g0453141						MtrunA17Chr3g0090811	MtrunA17Chr2g0276751	MtrunA17Chr3g0094101	MtrunA17Chr2g0278871	MtrunA17Chr3g0105321	MtrunA17Chr2g0280081	MtrunA17Chr4g0024811	MtrunA17Chr4g0015381
MtrunA17Chr3g0110321	MtrunA17Chr2g0300991	MtrunA17MTg0491281	MtrunA17Chr6g0453301						MtrunA17Chr3g0090821	MtrunA17Chr2g0276861	MtrunA17Chr3g0094111	MtrunA17Chr2g0278881	MtrunA17Chr3g1011943	MtrunA17Chr2g0280341	MtrunA17Chr4g0024812	MtrunA17Chr4g0015391
MtrunA17Chr3g0110621	MtrunA17Chr2g0301021	MtrunA17MTg0491341	MtrunA17Chr6g0453291						MtrunA17Chr3g0090861	MtrunA17Chr2g0276881	MtrunA17Chr3g0094081	MtrunA17Chr2g0278891	MtrunA17Chr3g0105421	MtrunA17Chr2g0280421	MtrunA17Chr4g0024821	MtrunA17Chr4g0015401
MtrunA17Chr3g0110641	MtrunA17Chr2g0301071	MtrunA17MTg0491351	MtrunA17Chr6g0454071						MtrunA17Chr3g0090871	MtrunA17Chr2g0277201	MtrunA17Chr3g0094091	MtrunA17Chr2g0278971	MtrunA17Chr3g0105661	MtrunA17Chr2g0280651	MtrunA17Chr4g0025211	MtrunA17Chr4g0015471
MtrunA17Chr3g0110881	MtrunA17Chr2g0301141	MtrunA17MTg0491371	MtrunA17Chr6g0454482						MtrunA17Chr3g0090881	MtrunA17Chr2g0277231	MtrunA17Chr3g0094081	MtrunA17Chr2g0279001	MtrunA17Chr3g1012001	MtrunA17Chr2g0280661	MtrunA17Chr4g0025491	MtrunA17Chr4g0015451
MtrunA17Chr3g0111131	MtrunA17Chr2g0301201	MtrunA17MTg0491311	MtrunA17Chr6g0454631						MtrunA17Chr3g0090991	MtrunA17Chr2g0277241	MtrunA17Chr3g0094241	MtrunA17Chr2g0279011	MtrunA17Chr3g0106371	MtrunA17Chr2g0280711	MtrunA17Chr4g0026421	MtrunA17Chr4g0015461
MtrunA17Chr3g0111291	MtrunA17Chr2g0301251	MtrunA17MTg0491381	MtrunA17Chr6g0455031						MtrunA17Chr3g0091241	MtrunA17Chr2g0277251	MtrunA17Chr3g0094261	MtrunA17Chr2g0279141	MtrunA17Chr3g0106641	MtrunA17Chr2g0280801	MtrunA17Chr4g0026531	MtrunA17Chr4g0015821
MtrunA17Chr3g0111301	MtrunA17Chr2g0301311	MtrunA17MTg0491391	MtrunA17Chr6g0455321						MtrunA17Chr3g0091251	MtrunA17Chr2g0277431	MtrunA17Chr3g0094601	MtrunA17Chr2g0279211	MtrunA17Chr3g0106651	MtrunA17Chr2g0280871	MtrunA17Chr4g0026761	MtrunA17Chr4g0015831
MtrunA17Chr3g0111311	MtrunA17Chr2g0301471	MtrunA17MTg0491331	MtrunA17Chr6g0456701						MtrunA17Chr3g1010494	MtrunA17Chr2g0277441	MtrunA17Chr3g0094611	MtrunA17Chr2g0279221	MtrunA17Chr3g0106821	MtrunA17Chr2g0280951	MtrunA17Chr4g0026891	MtrunA17Chr4g0015841
MtrunA17Chr3g0111321	MtrunA17Chr2g0301661	MtrunA17MTg0491361	MtrunA17Chr6g0457311						MtrunA17Chr3g0092501	MtrunA17Chr2g0277461	MtrunA17Chr3g0094621	MtrunA17Chr2g0279231	MtrunA17Chr3g0106831	MtrunA17Chr2g0281071	MtrunA17Chr4g0026951	MtrunA17Chr4g0015851
MtrunA17Chr3g0111331	MtrunA17Chr2g0301711	MtrunA17MTg0491411	MtrunA17Chr6g0457321						MtrunA17Chr3g0092511	MtrunA17Chr2g0277521	MtrunA17Chr3g0094631	MtrunA17Chr2g0279291	MtrunA17Chr3g0107111	MtrunA17Chr2g0281201	MtrunA17Chr4g0027021	MtrunA17Chr4g0015881
MtrunA17Chr3g0111481	MtrunA17Chr2g0301741	MtrunA17MTg0491421	MtrunA17Chr6g0457331						MtrunA17Chr3g0092521	MtrunA17Chr2g0277531	MtrunA17Chr3g0094641	MtrunA17Chr2g0279301	MtrunA17Chr3g0107151	MtrunA17Chr2g0281271	MtrunA17Chr4g0027271	MtrunA17Chr4g0015891
MtrunA17Chr3g0111921	MtrunA17Chr2g0301861	MtrunA17MTg0491421	MtrunA17Chr6g0457341						MtrunA17Chr3g0092731	MtrunA17Chr2g0277581	MtrunA17Chr3g0094721	MtrunA17Chr2g0279541	MtrunA17Chr3g0107371	MtrunA17Chr2g0281341	MtrunA17Chr4g1017282	MtrunA17Chr4g0015901
MtrunA17Chr3g0111981	MtrunA17Chr2g0301911	MtrunA17MTg0491401	MtrunA17Chr6g0457351						MtrunA17Chr3g0092741	MtrunA17Chr2g0277631	MtrunA17Chr3g0094831	MtrunA17Chr2g0279621	MtrunA17Chr3g0107441	MtrunA17Chr2g0281351	MtrunA17Chr4g0027391	MtrunA17Chr4g0015931
MtrunA17Chr3g0111991	MtrunA17Chr2g0302001	MtrunA17MTg0491431	MtrunA17Chr6g0457411						MtrunA17Chr3g0092741	MtrunA17Chr2g0277691	MtrunA17Chr3g0094841	MtrunA17Chr2g0279711	MtrunA17Chr3g0107571	MtrunA17Chr2g0281401	MtrunA17Chr4g0028091	MtrunA17Chr4g0015941
MtrunA17Chr3g0111982	MtrunA17Chr2g0302031	MtrunA17MTg0491451	MtrunA17Chr6g0460031						MtrunA17Chr3g0092751	MtrunA17Chr2g0277681	MtrunA17Chr3g0094851	MtrunA17Chr2g0279721	MtrunA17Chr3g0107631	MtrunA17Chr2g0281451	MtrunA17Chr4g0028521	MtrunA17Chr4g0015951
MtrunA17Chr3g0112001	MtrunA17Chr2g0302051	MtrunA17MTg0491471	MtrunA17Chr6g0460891						MtrunA17Chr3g0092881	MtrunA17Chr2g0277771	MtrunA17Chr3g0094941	MtrunA17Chr2g0279811	MtrunA17Chr3g0108041	MtrunA17Chr2g0281481	MtrunA17Chr4g0030261	MtrunA17Chr4g0015961
MtrunA17Chr3g0112791	MtrunA17Chr2g0302131	MtrunA17MTg0491491	MtrunA17Chr6g0462791						MtrunA17Chr3g0092901	MtrunA17Chr2g0277851	MtrunA17Chr3g0094921	MtrunA17Chr2g0279921	MtrunA17Chr3g0108171	MtrunA17Chr2g0281791	MtrunA17Chr4g0031121	MtrunA17Chr4g0016051
MtrunA17Chr3g0113251	MtrunA17Chr2g0302201	MtrunA17MTg0491511	MtrunA17Chr6g0462801						MtrunA17Chr3g0093081	MtrunA17Chr2g0277861	MtrunA17Chr3g0094931	MtrunA17Chr2g0280001	MtrunA17Chr3g0108441	MtrunA17Chr2g0281851	MtrunA17Chr4g0031651	MtrunA17Chr4g0016061
MtrunA17Chr3g0113261	MtrunA17Chr2g0302391	MtrunA17MTg0491571	MtrunA17Chr6g0463391						MtrunA17Chr3g0093171	MtrunA17Chr2g0277911	MtrunA17Chr3g0094961	MtrunA17Chr2g0280011	MtrunA17Chr3g0108451	MtrunA17Chr2g0281881	MtrunA17Chr4g1017642	MtrunA17Chr4g0016081
MtrunA17Chr3g0113361	MtrunA17Chr2g0302532	MtrunA17MTg0491581	MtrunA17Chr6g0465031						MtrunA17Chr3g0093181	MtrunA17Chr2g0278031	MtrunA17Chr3g0094971	MtrunA17Chr2g0280021	MtrunA17Chr3g0108471	MtrunA17Chr2g1005214	MtrunA17Chr4g0032281	MtrunA17Chr4g0016091
MtrunA17Chr3g0113861	MtrunA17Chr2g0302601	MtrunA17MTg0491501	MtrunA17Chr6g0465101						MtrunA17Chr3g0093241	MtrunA17Chr2g0278041	MtrunA17Chr3g0094981	MtrunA17Chr2g0280041	MtrunA17Chr3g0108461	MtrunA17Chr2g0282051	MtrunA17Chr4g0033081	MtrunA17Chr4g0016101
MtrunA17Chr3g0114032	MtrunA17Chr2g0302621	MtrunA17MTg0491551	MtrunA17Chr6g0466041						MtrunA17Chr3g0093401	MtrunA17Chr2g0278351	MtrunA17Chr3g0094931	MtrunA17Chr2g0280051	MtrunA17Chr3g0108481	MtrunA17Chr2g0282071	MtrunA17Chr4g0034941	MtrunA17Chr4g0016111
MtrunA17Chr3g0114231	MtrunA17Chr2g0302672	MtrunA17MTg0491601	MtrunA17Chr6g0466131						MtrunA17Chr3g0093411	MtrunA17Chr2g0278481	MtrunA17Chr3g0094951	MtrunA17Chr2g0280061	MtrunA17Chr3g0108491	MtrunA17Chr2g0282111	MtrunA17Chr4g0035441	MtrunA17Chr4g0016121
MtrunA17Chr3g0114581	MtrunA17Chr2g0302791	MtrunA17MTg0491611	MtrunA17Chr6g0466151						MtrunA17Chr3g0093501	MtrunA17Chr2g0278581	MtrunA17Chr3g0095091	MtrunA17Chr2g0280071	MtrunA17Chr3g0108781	MtrunA17Chr2g0282161	MtrunA17Chr4g0035811	MtrunA17Chr4g0016071
MtrunA17Chr3g0115081	MtrunA17Chr2g0303081	MtrunA17MTg0491521	MtrunA17Chr6g0466361						MtrunA17Chr3g0093491	MtrunA17Chr2g0278591	MtrunA17Chr3g0095121	MtrunA17Chr2g0280081	MtrunA17Chr3g0108811	MtrunA17Chr2g0282191	MtrunA17Chr4g0035821	MtrunA17Chr4g0016141
MtrunA17Chr3g0115571	MtrunA17Chr2g0303111	MtrunA17MTg0491531	MtrunA17Chr6g0466901						MtrunA17Chr3g0093521	MtrunA17Chr2g0278601	MtrunA17Chr3g0095131	MtrunA17Chr2g0280111	MtrunA17Chr3g0108931	MtrunA17Chr2g0282303	MtrunA17Chr4g0036091	MtrunA17Chr4g0016151
MtrunA17Chr3g0115581	MtrunA17Chr2g0303141	MtrunA17MTg0491541	MtrunA17Chr6g0467011						MtrunA17Chr3g0093541	MtrunA17Chr2g0278791	MtrunA17Chr3g0095141	MtrunA17Chr2g0280211	MtrunA17Chr3g0109111	MtrunA17Chr2g0282431	MtrunA17Chr4g0038701	MtrunA17Chr4g0016152
MtrunA17Chr3g0116261	MtrunA17Chr2g0303231	MtrunA17MTg0491561	MtrunA17Chr6g0467791						MtrunA17Chr3g0093551	MtrunA17Chr2g0278901	MtrunA17Chr3g0095331	MtrunA17Chr2g0280221	MtrunA17Chr3g0109113	MtrunA17Chr2g0282481	MtrunA17Chr4g0039461	MtrunA17Chr4g0016161
MtrunA17Chr3g0116311	MtrunA17Chr2g0303291	MtrunA17MTg0491611	MtrunA17Chr6g0467801						MtrunA17Chr3g0094101	MtrunA17Chr2g0278971	MtrunA17Chr3g0095341	MtrunA17Chr2g0280251	MtrunA17Chr3g0109201	MtrunA17Chr2g0282531	MtrunA17Chr4g0040471	MtrunA17Chr4g0016171
MtrunA17Chr3g0116441	MtrunA17Chr2g0303311	MtrunA17MTg0491591	MtrunA17Chr6g0467901						MtrunA17Chr3g0094111	MtrunA17Chr2g0279111	MtrunA17Chr3g0095341	MtrunA17Chr2g0280341	MtrunA17Chr3g0109211	MtrunA17Chr2g0282581	MtrunA17Chr4g0044301	MtrunA17Chr4g0016201
MtrunA17Chr3g0116571	MtrunA17Chr2g0303371	MtrunA17MTg0491631	MtrunA17Chr6g0468371						MtrunA17Chr3g0094081	MtrunA17Chr2g0279141	MtrunA17Chr3g0095351	MtrunA17Chr2g0280351	MtrunA17Chr3g0109701	MtrunA17Chr2g0282781	MtrunA17Chr4g0044801	MtrunA17Chr4g0016261
MtrunA17Chr3g1012769	MtrunA17Chr2g0303391	MtrunA17MTg0491641	MtrunA17Chr6g0468421						MtrunA17Chr3g0094091	MtrunA17Chr2g0279201	MtrunA17Chr3g0095351	MtrunA17Chr2g0280371	MtrunA17Chr3g1012240	MtrunA17Chr2g0282801	MtrunA17Chr4g0044911	MtrunA17Chr4g0016361
MtrunA17Chr3g0116781	MtrunA17Chr2g0303392	MtrunA17MTg0491651	MtrunA17Chr6g0468721						MtrunA17Chr3g1010785	MtrunA17Chr2g0279231	MtrunA17Chr3g0095421	MtrunA17Chr2g0280381	MtrunA17Chr3g0110191	MtrunA17Chr2g0282831	MtrunA17Chr4g0046021	MtrunA17Chr4g0016401
MtrunA17Chr3g0116881	MtrunA17Chr2g0303451	MtrunA17MTg0491661	MtrunA17Chr6g0468831						MtrunA17Chr3g0094241	MtrunA17Chr2g0279311	MtrunA17Chr3g0095701	MtrunA17Chr2g0280661	MtrunA17Chr3g0110571	MtrunA17Chr2g0282931	MtrunA17Chr4g0046381	MtrunA17Chr4g0016411
MtrunA17Chr3g0116931	MtrunA17Chr2g0303571	MtrunA17MTg0491621	MtrunA17Chr6g0468972						MtrunA17Chr3g0094261	MtrunA17Chr2g0279331	MtrunA17Chr3g0095711	MtrunA17Chr2g0280731	MtrunA17Chr3g0110581	MtrunA17Chr2g0282961	MtrunA17Chr4g0046461	MtrunA17Chr4g0016481
MtrunA17Chr3g1012806	MtrunA17Chr2g0303591	MtrunA17MTg0491671	MtrunA17Chr6g0469341						MtrunA17Chr3g0094271	MtrunA17Chr2g0279341	MtrunA17Chr3g0096202	MtrunA17Chr2g0280751	MtrunA17Chr3g0110591	MtrunA17Chr2g0283411	MtrunA17Chr4g0047131	MtrunA17Chr4g0016491
MtrunA17Chr3g0117701	MtrunA17Chr2g0303971	MtrunA17MTg0491681	MtrunA17Chr6g0469351						MtrunA17Chr3g0094391	MtrunA17Chr2g0279401	MtrunA17Chr3g0096581	MtrunA17Chr2g0280851	MtrunA17Chr3g0110991	MtrunA17Chr2g0283481	MtrunA17Chr4g0047121	MtrunA17Chr4g0016541
MtrunA17Chr3g0117721	MtrunA17Chr2g0304141	MtrunA17MTg0491691	MtrunA17Chr6g0469391						MtrunA17Chr3g0094452	MtrunA17Chr2g1005064	MtrunA17Chr3g0096761	MtrunA17Chr2g0280931	MtrunA17Chr3g0111151	MtrunA17Chr2g0283651	MtrunA17Chr4g0047401	MtrunA17Chr4g0016551
MtrunA17Chr3g0117721	MtrunA17Chr2g0304331	MtrunA17MTg1039560	MtrunA17Chr6g0470441						MtrunA17Chr3g0094532	MtrunA17Chr2g0279421	MtrunA17Chr3g0096771	MtrunA17Chr2g0281281	MtrunA17Chr3g0111161	MtrunA17Chr2g0283961	MtrunA17Chr4g0047991	MtrunA17Chr4g0016561
MtrunA17Chr3g0117711	MtrunA17Chr2g0304441	MtrunA17MTg0491691	MtrunA17Chr6g0470451						MtrunA17Chr3g0094581	MtrunA17Chr2g0279621	MtrunA17Chr3g0096821	MtrunA17Chr2g0281481	MtrunA17Chr3g0111331	MtrunA17Chr2g0284061	MtrunA17Chr4g0048621	MtrunA17Chr4g0016571
MtrunA17Chr3g1012843	MtrunA17Chr2g0304531	MtrunA17MTg1039560	MtrunA17Chr6g0470461						MtrunA17Chr3g0094851	MtrunA17Chr2g0279661	MtrunA17Chr3g0096861	MtrunA17Chr2g0281661	MtrunA17Chr3g0111611	MtrunA17Chr2g0284201	MtrunA17Chr4g0048622	MtrunA17Chr4g0016581
MtrunA17Chr3g0118341	MtrunA17Chr2g0304601	MtrunA17MTg0491701	MtrunA17Chr6g0470471						MtrunA17Chr3g0094851	MtrunA17Chr2g0279881	MtrunA17Chr3g0096931	MtrunA17Chr2g0281671	MtrunA17Chr3g0113811	MtrunA17Chr2g0284451	MtrunA17Chr4g0048631	MtrunA17Chr4g0016591
MtrunA17Chr3g0118662	MtrunA17Chr2g0304671	MtrunA17MTg0491711	MtrunA17Chr6g0470481						MtrunA17Chr3g0094901	MtrunA17Chr2g0279901	MtrunA17Chr3g0097151	MtrunA17Chr2g0281801	MtrunA17Chr3g0114141	MtrunA17Chr2g0284541	MtrunA17Chr4g0049121	MtrunA17Chr4g0016641
MtrunA17Chr3g0119141	MtrunA17Chr2g0304681	MtrunA17MTg0491731	MtrunA17Chr6g0470491						MtrunA17Chr3g0095101	MtrunA17Chr2g0279931	MtrunA17Chr3g0097221	MtrunA17Chr2g0281871	MtrunA17Chr3g0114231	MtrunA17Chr2g0284561	MtrunA17Chr4g0050861	MtrunA17Chr4g0016651
MtrunA17Chr3g0119361	MtrunA17Chr2g0304791	MtrunA17MTg0491721	MtrunA17Chr6g0470521						MtrunA17Chr3g0095121	MtrunA17Chr2g0280011	MtrunA17Chr3g0097512	MtrunA17Chr2g0281881	MtrunA17Chr3g0114331	MtrunA17Chr2g0284571	MtrunA17Chr4g0051091	MtrunA17Chr4g0016671
MtrunA17Chr3g0119611	MtrunA17Chr2g0304861	MtrunA17MTg0491741	MtrunA17Chr6g0471581						MtrunA17Chr3g0095121	MtrunA17Chr2g0280021	MtrunA17Chr3g0097911	MtrunA17Chr2g0282041	MtrunA17Chr3g0114471	MtrunA17Chr2g0284751	MtrunA17Chr4g0051171	MtrunA17Chr4g0016821
MtrunA17Chr3g0119591	MtrunA17Chr2g0304931	MtrunA17MTg0491731	MtrunA17Chr6g0472431						MtrunA17Chr3g0095131	MtrunA17Chr2g0280041	MtrunA17Chr3g0098201	MtrunA17Chr2g0282051	MtrunA17Chr3g0115201	MtrunA17Chr2g0284851	MtrunA17Chr4g0051841	MtrunA17Chr4g0016831
MtrunA17Chr3g0119811	MtrunA17Chr2g0305031	MtrunA17MTg0491751	MtrunA17Chr6g0472531						MtrunA17Chr3g0095141	MtrunA17Chr2g0280161	MtrunA17Chr3g0098281	MtrunA17Chr2g0282231	MtrunA17Chr3g0115211	MtrunA17Chr2g0284881	MtrunA17Chr4g0052751	MtrunA17Chr4g0016841
MtrunA17Chr3g0119971	MtrunA17Chr2g0305141	MtrunA17MTg0491771	MtrunA17Chr6g0472911						MtrunA17Chr3g0095251	MtrunA17Chr2g0280221	MtrunA17Chr3g1011338	MtrunA17Chr2g0282381	MtrunA17Chr3g0115551	MtrunA17Chr2g0284891	MtrunA17Chr4g0052771	MtrunA17Chr4g0016851
MtrunA17Chr3g0119981	MtrunA17Chr2g0305201	MtrunA17MTg0491771	MtrunA17Chr6g0472941						MtrunA17Chr3g0095261	MtrunA17Chr2g0280291	MtrunA17Chr3g0098921	MtrunA17Chr2g0282481	MtrunA17Chr3g0115581	MtrunA17Chr2g0285011	MtrunA17Chr4g0053151	MtrunA17Chr4g0016861
MtrunA17Chr3g0119991	MtrunA17Chr2g0305251	MtrunA17MTg0491781	MtrunA17Chr6g1027080						MtrunA17Chr3g0095331	MtrunA17Chr2g0280301	MtrunA17Chr3g0099111	MtrunA17Chr2g0282531	MtrunA17Chr3g0116291	MtrunA17Chr2g0285101	MtrunA17Chr4g0053161	MtrunA17Chr4g0016871
MtrunA17Chr3g0120001	MtrunA17Chr2g0305271	MtrunA17MTg0491761	MtrunA17Chr6g0472951						MtrunA17Chr3g0095341	MtrunA17Chr2g0280311	MtrunA17Chr3g0099131	MtrunA17Chr2g0282701	MtrunA17Chr3g0116292	MtrunA17Chr2g0285191	MtrunA17Chr4g0053961	MtrunA17Chr4g0016881
MtrunA17Chr3g0120011	MtrunA17Chr2g0305331	MtrunA17MTg0491811	MtrunA17Chr6g0472961						MtrunA17Chr3g0095581	MtrunA17Chr2g0280321	MtrunA17Chr3g0099171	MtrunA17Chr2g0282781	MtrunA17Chr3g1012758	MtrunA17Chr2g0285281	MtrunA17Chr4g0054411	MtrunA17Chr4g0016891
MtrunA17Chr3g0120021	MtrunA17Chr2g0305381	MtrunA17MTg0491821	MtrunA17Chr6g0472971						MtrunA17Chr3g0095761	MtrunA17Chr2g0280331	MtrunA17Chr3g0099191	MtrunA17Chr2g0283041	MtrunA17Chr3g0116421	MtrunA17Chr2g0285371	MtrunA17Chr4g0054462	MtrunA17Chr4g0016901
MtrunA17Chr3g0120481	MtrunA17Chr2g1007002	MtrunA17MTg0491851	MtrunA17Chr6g0473051						MtrunA17Chr3g0095771	MtrunA17Chr2g0280351	MtrunA17Chr3g0099181	MtrunA17Chr2g0283111	MtrunA17Chr3g0116841	MtrunA17Chr2g0285381	MtrunA17Chr4g0054631	MtrunA17Chr4g0016911
MtrunA17Chr3g0120701	MtrunA17Chr2g0305501	MtrunA17MTg0491801	MtrunA17Chr6g0473401						MtrunA17Chr3g0095801	MtrunA17Chr2g0280571	MtrunA17Chr3g0099391	MtrunA17Chr2g0283141	MtrunA17Chr3g0116871	MtrunA17Chr2g0285461	MtrunA17Chr4g0055031	MtrunA17Chr4g0016921
MtrunA17Chr3g0120741	MtrunA17Chr2g0305511	MtrunA17MTg0491831	MtrunA17Chr6g0473391						MtrunA17Chr3g0095781	MtrunA17Chr2g0280621	MtrunA17Chr3g0099571	MtrunA17Chr2g0283201	MtrunA17Chr3g0116872	MtrunA17Chr2g0285791	MtrunA17Chr4g0055491	MtrunA17Chr4g0016931
MtrunA17Chr3g0120901	MtrunA17Chr2g0305521	MtrunA17MTg0491891	MtrunA17Chr6g0473751						MtrunA17Chr3g0095911	MtrunA17Chr2g0280671	MtrunA17Chr3g0099561	MtrunA17Chr2g0283231	MtrunA17Chr3g0116891	MtrunA17Chr2g0285921	MtrunA17Chr4g0056241	MtrunA17Chr4g0016941
MtrunA17Chr3g0120971	MtrunA17Chr2g0305531	MtrunA17MTg0491901	MtrunA17Chr6g0473791						MtrunA17Chr3g0095941	MtrunA17Chr2g0280731	MtrunA17Chr3g0099621	MtrunA17Chr2g0283311	MtrunA17Chr3g0117031	MtrunA17Chr2g0286051	MtrunA17Chr4g0056401	MtrunA17Chr4g0016951
MtrunA17Chr3g0120981	MtrunA17Chr2g0305581	MtrunA17MTg0491871	MtrunA17Chr6g0473821						MtrunA17Chr3g0096141	MtrunA17Chr2g0280751	MtrunA17Chr3g1011434	MtrunA17Chr2g0283321	MtrunA17Chr3g0117351	MtrunA17Chr2g0286191	MtrunA17Chr4g0056951	MtrunA17Chr4g0016961
MtrunA17Chr3g0120991	MtrunA17Chr2g0305591	MtrunA17MTg0491911	MtrunA17Chr6g0473831						MtrunA17Chr3g0096411	MtrunA17Chr2g0281381	MtrunA17Chr3g0099971	MtrunA17Chr2g0283331	MtrunA17Chr3g0117361	MtrunA17Chr2g0286291	MtrunA17Chr4g0056961	MtrunA17Chr4g0016971
MtrunA17Chr3g0121001	MtrunA17Chr2g0305661		MtrunA17Chr6g0473891						MtrunA17Chr3g0096581	MtrunA17Chr2g0281411	MtrunA17Chr3g0099961	MtrunA17Chr2g0283691	MtrunA17Chr3g1012810	MtrunA17Chr2g0286441	MtrunA17Chr4g0058291	MtrunA17Chr4g0016981
MtrunA17Chr3g0121011	MtrunA17Chr2g0305691		MtrunA17Chr6g0474931						MtrunA17Chr3g0096651	MtrunA17Chr2g0281521	MtrunA17Chr3g0100351	MtrunA17Chr2g0283841	MtrunA17Chr3g0117731	MtrunA17Chr2g0286501	MtrunA17Chr4g0058411	MtrunA17Chr4g0016991
MtrunA17Chr3g0121111	MtrunA17Chr2g0305701		MtrunA17Chr6g0474941						MtrunA17Chr3g0096701	MtrunA17Chr2g0281731	MtrunA17Chr3g0100581	MtrunA17Chr2g0283851	MtrunA17Chr3g0117761	MtrunA17Chr2g0286641	MtrunA17Chr4g0058721	MtrunA17Chr4g0017001
MtrunA17Chr3g0122211	MtrunA17Chr2g0305711		MtrunA17Chr6g0475051						MtrunA17Chr3g0096771	MtrunA17Chr2g0281811	MtrunA17Chr3g0100871	MtrunA17Chr2g0283951	MtrunA17Chr3g0119011	MtrunA17Chr2g0286851	MtrunA17Chr4g0058821	MtrunA17Chr4g0017011
MtrunA17Chr3g0122871	MtrunA17Chr2g0305721		MtrunA17Chr6g0475211						MtrunA17Chr3g0096821	MtrunA17Chr2g0281881	MtrunA17Chr3g0100861	MtrunA17Chr2g0284221	MtrunA17Chr3g0119611	MtrunA17Chr2g0286861	MtrunA17Chr4g0059911	MtrunA17Chr4g0017021
MtrunA17Chr3g0122881	MtrunA17Chr2g0305731		MtrunA17Chr6g0475561						MtrunA17Chr3g0096831	MtrunA17Chr2g0281901	MtrunA17Chr3g0100881	MtrunA17Chr2g0284541	MtrunA17Chr3g0119591	MtrunA17Chr2g0286941	MtrunA17Chr4g1019764	MtrunA17Chr4g1015884
MtrunA17Chr3g0122891	MtrunA17Chr2g0305741		MtrunA17Chr6g0475571						MtrunA17Chr3g0096931	MtrunA17Chr2g0281911	MtrunA17Chr3g0100901	MtrunA17Chr2g0284921	MtrunA17Chr3g0119781	MtrunA17Chr2g0286991	MtrunA17Chr4g0062241	MtrunA17Chr4g0017041
MtrunA17Chr3g0122851	MtrunA17Chr2g0305841		MtrunA17Chr6g0475591						MtrunA17Chr3g0096981	MtrunA17Chr2g0281931	MtrunA17Chr3g0101221	MtrunA17Chr2g0285471	MtrunA17Chr3g0119801	MtrunA17Chr2g0287061	MtrunA17Chr4g0063751	MtrunA17Chr4g0017051
MtrunA17Chr3g0122861	MtrunA17Chr2g0306041		MtrunA17Chr6g0475851						MtrunA17Chr3g0097441	MtrunA17Chr2g0281941	MtrunA17Chr3g0101661	MtrunA17Chr2g0285581	MtrunA17Chr3g0119841	MtrunA17Chr2g0287181	MtrunA17Chr4g0064391	MtrunA17Chr4g0017031
MtrunA17Chr3g0122901	MtrunA17Chr2g0306051		MtrunA17Chr6g0476011						MtrunA17Chr3g0097601	MtrunA17Chr2g0281981	MtrunA17Chr3g0101741	MtrunA17Chr2g0285611	MtrunA17Chr3g0120161	MtrunA17Chr2g0287291	MtrunA17Chr4g0064771	MtrunA17Chr4g0017271
MtrunA17Chr3g0123041	MtrunA17Chr2g0306081		MtrunA17Chr6g0476022						MtrunA17Chr3g0097771	MtrunA17Chr2g0282001	MtrunA17Chr3g0101771	MtrunA17Chr2g0285681	MtrunA17Chr3g0120701	MtrunA17Chr2g0287621	MtrunA17Chr4g0065001	MtrunA17Chr4g0017331
MtrunA17Chr3g0123031	MtrunA17Chr2g0306121		MtrunA17Chr6g0477621						MtrunA17Chr3g1011295	MtrunA17Chr2g0282231	MtrunA17Chr3g0101931	MtrunA17Chr2g0285771	MtrunA17Chr3g0120841	MtrunA17Chr2g0287641	MtrunA17Chr4g1019977	MtrunA17Chr4g0017411
MtrunA17Chr3g0123471	MtrunA17Chr2g0306151		MtrunA17Chr6g0478121						MtrunA17Chr3g0098461	MtrunA17Chr2g0282303	MtrunA17Chr3g0102081	MtrunA17Chr2g0286001	MtrunA17Chr3g0120851	MtrunA17Chr2g0287701	MtrunA17Chr4g0066051	MtrunA17Chr4g0017561
MtrunA17Chr3g0123871	MtrunA17Chr2g0306181		MtrunA17Chr6g0478131						MtrunA17Chr3g0098501	MtrunA17Chr2g0282431	MtrunA17Chr3g0102101	MtrunA17Chr2g0286061	MtrunA17Chr3g0120911	MtrunA17Chr2g0287721	MtrunA17Chr4g0066061	MtrunA17Chr4g0017571
MtrunA17Chr3g0123861	MtrunA17Chr2g0306251		MtrunA17Chr6g0478931						MtrunA17Chr3g0098551	MtrunA17Chr2g0282481	MtrunA17Chr3g0102203	MtrunA17Chr2g0286501	MtrunA17Chr3g0121321	MtrunA17Chr2g0287741	MtrunA17Chr4g0066121	MtrunA17Chr4g0017581
MtrunA17Chr3g0123901	MtrunA17Chr2g0306271		MtrunA17Chr6g0478941						MtrunA17Chr3g0098911	MtrunA17Chr2g0282491	MtrunA17Chr3g0102221	MtrunA17Chr2g0286651	MtrunA17Chr3g0121531	MtrunA17Chr2g0288001	MtrunA17Chr4g0066411	MtrunA17Chr4g0017591
MtrunA17Chr3g0124311	MtrunA17Chr2g0306441		MtrunA17Chr6g0479091						MtrunA17Chr3g0099181	MtrunA17Chr2g0282831	MtrunA17Chr3g0102431	MtrunA17Chr2g0286731	MtrunA17Chr3g0121601	MtrunA17Chr2g0288151	MtrunA17Chr4g0066441	MtrunA17Chr4g0017601
MtrunA17Chr3g0124451	MtrunA17Chr2g0306511		MtrunA17Chr6g0479381						MtrunA17Chr3g0099381	MtrunA17Chr2g0282951	MtrunA17Chr3g0102591	MtrunA17Chr2g0286931	MtrunA17Chr3g0121851	MtrunA17Chr2g0288301	MtrunA17Chr4g0066451	MtrunA17Chr4g0017611
MtrunA17Chr3g0124461	MtrunA17Chr2g0306551		MtrunA17Chr6g0479681						MtrunA17Chr3g0099691	MtrunA17Chr2g0282991	MtrunA17Chr3g0102901	MtrunA17Chr2g0286991	MtrunA17Chr3g0122421	MtrunA17Chr2g0288551	MtrunA17Chr4g0066801	MtrunA17Chr4g0017621
MtrunA17Chr3g0124641	MtrunA17Chr2g0306611		MtrunA17Chr6g0479871						MtrunA17Chr3g0099701	MtrunA17Chr2g0283121	MtrunA17Chr3g0103431	MtrunA17Chr2g0287201	MtrunA17Chr3g0122652	MtrunA17Chr2g0288811	MtrunA17Chr4g0067141	MtrunA17Chr4g0017631
MtrunA17Chr3g0125171	MtrunA17Chr2g0306681		MtrunA17Chr6g0480431						MtrunA17Chr3g0099741	MtrunA17Chr2g0283141	MtrunA17Chr3g0103661	MtrunA17Chr2g0287281	MtrunA17Chr3g0122771	MtrunA17Chr2g0289271	MtrunA17Chr4g0067582	MtrunA17Chr4g0017641
MtrunA17Chr3g0126071	MtrunA17Chr2g0306811		MtrunA17Chr6g0480541						MtrunA17Chr3g0100031	MtrunA17Chr2g0283201	MtrunA17Chr3g0103751	MtrunA17Chr2g0287431	MtrunA17Chr3g0122921	MtrunA17Chr2g0289721	MtrunA17Chr4g0068051	MtrunA17Chr4g0017651
MtrunA17Chr3g0126061	MtrunA17Chr2g0307271		MtrunA17Chr6g0480701						MtrunA17Chr3g0100211	MtrunA17Chr2g0283321	MtrunA17Chr3g0103761	MtrunA17Chr2g0287601	MtrunA17Chr3g0123041	MtrunA17Chr2g0289951	MtrunA17Chr4g0068451	MtrunA17Chr4g0017661
MtrunA17Chr3g0126911	MtrunA17Chr2g0307611		MtrunA17Chr6g0481581						MtrunA17Chr3g0100771	MtrunA17Chr2g0283331	MtrunA17Chr3g0103981	MtrunA17Chr2g0287811	MtrunA17Chr3g0123031	MtrunA17Chr2g0290011	MtrunA17Chr4g0068542	MtrunA17Chr4g0017671
MtrunA17Chr3g0127181	MtrunA17Chr2g0307671		MtrunA17Chr6g0481701						MtrunA17Chr3g0100791	MtrunA17Chr2g0283651	MtrunA17Chr3g0104231	MtrunA17Chr2g0287821	MtrunA17Chr3g1013221	MtrunA17Chr2g0290111	MtrunA17Chr4g0069011	MtrunA17Chr4g0017681
MtrunA17Chr3g0127851	MtrunA17Chr2g0307871		MtrunA17Chr6g0482891						MtrunA17Chr3g0100831	MtrunA17Chr2g0283741	MtrunA17Chr3g0104241	MtrunA17Chr2g0287901	MtrunA17Chr3g0124121	MtrunA17Chr2g0290181	MtrunA17Chr4g0069021	MtrunA17Chr4g0017691
MtrunA17Chr3g1013552	MtrunA17Chr2g0307901		MtrunA17Chr6g0483981						MtrunA17Chr3g0100871	MtrunA17Chr2g0283921	MtrunA17Chr3g1011867	MtrunA17Chr2g0287951	MtrunA17Chr3g0124091	MtrunA17Chr2g0290191	MtrunA17Chr4g0069871	MtrunA17Chr4g0017701
MtrunA17Chr3g0127891	MtrunA17Chr2g0307961		MtrunA17Chr6g1028338						MtrunA17Chr3g0100871	MtrunA17Chr2g0283951	MtrunA17Chr3g0104711	MtrunA17Chr2g0288301	MtrunA17Chr3g0124161	MtrunA17Chr2g0290231	MtrunA17Chr4g0070041	MtrunA17Chr4g0017711
MtrunA17Chr3g0128331	MtrunA17Chr2g0307971		MtrunA17Chr6g0484671						MtrunA17Chr3g0100861	MtrunA17Chr2g0284071	MtrunA17Chr3g0104721	MtrunA17Chr2g0288341	MtrunA17Chr3g0124311	MtrunA17Chr2g0290431	MtrunA17Chr4g0072361	MtrunA17Chr4g0017721
MtrunA17Chr3g0128951	MtrunA17Chr2g0308031		MtrunA17Chr6g0485091						MtrunA17Chr3g0100881	MtrunA17Chr2g0284101	MtrunA17Chr3g0104731	MtrunA17Chr2g0288351	MtrunA17Chr3g0124771	MtrunA17Chr2g0290541	MtrunA17Chr4g0072711	MtrunA17Chr4g0017731
MtrunA17Chr3g0129121	MtrunA17Chr2g0308041		MtrunA17Chr6g0485361						MtrunA17Chr3g0100941	MtrunA17Chr2g0284151	MtrunA17Chr3g0105222	MtrunA17Chr2g0288371	MtrunA17Chr3g0124781	MtrunA17Chr2g0290721	MtrunA17Chr4g0072721	MtrunA17Chr4g0017741
MtrunA17Chr3g0129402	MtrunA17Chr2g0308081		MtrunA17Chr6g0485761						MtrunA17Chr3g0100951	MtrunA17Chr2g0284221	MtrunA17Chr3g0105231	MtrunA17Chr2g0288571	MtrunA17Chr3g0125032	MtrunA17Chr2g0291241	MtrunA17Chr4g0072782	MtrunA17Chr4g0017751
MtrunA17Chr3g0129403	MtrunA17Chr2g0308111		MtrunA17Chr6g0485781						MtrunA17Chr3g0101211	MtrunA17Chr2g0284451	MtrunA17Chr3g0105241	MtrunA17Chr2g0288811	MtrunA17Chr3g0125331	MtrunA17Chr2g0291401	MtrunA17Chr4g0072881	MtrunA17Chr4g0017761
MtrunA17Chr3g0129651	MtrunA17Chr2g0308451		MtrunA17Chr6g0486011						MtrunA17Chr3g0101221	MtrunA17Chr2g0284711	MtrunA17Chr3g0105251	MtrunA17Chr2g0289061	MtrunA17Chr3g0125321	MtrunA17Chr2g0291471	MtrunA17Chr4g0073071	MtrunA17Chr4g0017771
MtrunA17Chr3g0129661	MtrunA17Chr2g0308461		MtrunA17Chr6g0486091						MtrunA17Chr3g0101251	MtrunA17Chr2g0284741	MtrunA17Chr3g0105511	MtrunA17Chr2g0289121	MtrunA17Chr3g0126631	MtrunA17Chr2g0291511	MtrunA17Chr4g1020505	MtrunA17Chr4g0017781
MtrunA17Chr3g1013685	MtrunA17Chr2g0308551		MtrunA17Chr6g0486221						MtrunA17Chr3g0101261	MtrunA17Chr2g0284871	MtrunA17Chr3g0105561	MtrunA17Chr2g0289231	MtrunA17Chr3g0126822	MtrunA17Chr2g0291671	MtrunA17Chr4g0073081	MtrunA17Chr4g0017791
MtrunA17Chr3g0130852	MtrunA17Chr2g0308871		MtrunA17Chr6g0486231						MtrunA17Chr3g0101301	MtrunA17Chr2g0284901	MtrunA17Chr3g0105741	MtrunA17Chr2g0289291	MtrunA17Chr3g0126831	MtrunA17Chr2g0291681	MtrunA17Chr4g0073091	MtrunA17Chr4g0017801
MtrunA17Chr3g0130861	MtrunA17Chr2g0308971		MtrunA17Chr6g0486701						MtrunA17Chr3g0101712	MtrunA17Chr2g0284911	MtrunA17Chr3g0105761	MtrunA17Chr2g0289631	MtrunA17Chr3g0127531	MtrunA17Chr2g0291751	MtrunA17Chr4g0073113	MtrunA17Chr4g0017811
MtrunA17Chr3g0130862	MtrunA17Chr2g0309191		MtrunA17Chr6g0487891						MtrunA17Chr3g0101741	MtrunA17Chr2g0285011	MtrunA17Chr3g0106061	MtrunA17Chr2g0289811	MtrunA17Chr3g0127532	MtrunA17Chr2g0291771	MtrunA17Chr4g0073101	MtrunA17Chr4g0017821
MtrunA17Chr3g0130921	MtrunA17Chr2g0309601		MtrunA17Chr6g0488821						MtrunA17Chr3g0101801	MtrunA17Chr2g0285021	MtrunA17Chr3g0106071	MtrunA17Chr2g0289951	MtrunA17Chr3g0127541	MtrunA17Chr2g0291811	MtrunA17Chr4g0073111	MtrunA17Chr4g0017831
MtrunA17Chr3g0131041	MtrunA17Chr2g1007579		MtrunA17Chr6g0488891						MtrunA17Chr3g0101931	MtrunA17Chr2g0285191	MtrunA17Chr3g0106081	MtrunA17Chr2g0289961	MtrunA17Chr3g0127913	MtrunA17Chr2g0291831	MtrunA17Chr4g0073112	MtrunA17Chr4g0017841
MtrunA17Chr3g0131311	MtrunA17Chr2g0309731		MtrunA17Chr7g0214331						MtrunA17Chr3g0101941	MtrunA17Chr2g0285271	MtrunA17Chr3g0106171	MtrunA17Chr2g0289981	MtrunA17Chr3g0128181	MtrunA17Chr2g0292081	MtrunA17Chr4g0073121	MtrunA17Chr4g0018081
MtrunA17Chr3g0131351	MtrunA17Chr2g0309751		MtrunA17Chr7g0214311						MtrunA17Chr3g0102541	MtrunA17Chr2g0285371	MtrunA17Chr3g0106291	MtrunA17Chr2g0290021	MtrunA17Chr3g0128371	MtrunA17Chr2g0292391	MtrunA17Chr4g0073371	MtrunA17Chr4g0018481
MtrunA17Chr3g0131591	MtrunA17Chr2g0309831		MtrunA17Chr7g0214601						MtrunA17Chr3g0102581	MtrunA17Chr2g0285561	MtrunA17Chr3g0106441	MtrunA17Chr2g0290161	MtrunA17Chr3g0128641	MtrunA17Chr2g0292411	MtrunA17Chr4g0074041	MtrunA17Chr4g0018681
MtrunA17Chr3g0132121	MtrunA17Chr2g0309971		MtrunA17Chr7g0214621						MtrunA17Chr3g0102591	MtrunA17Chr2g0285611	MtrunA17Chr3g0106482	MtrunA17Chr2g0290231	MtrunA17Chr3g0128701	MtrunA17Chr2g0292471	MtrunA17Chr4g0074231	MtrunA17Chr4g0019441
MtrunA17Chr3g0132241	MtrunA17Chr2g1007624		MtrunA17Chr7g0214641						MtrunA17Chr3g0103052	MtrunA17Chr2g0285881	MtrunA17Chr3g0106551	MtrunA17Chr2g0290451	MtrunA17Chr3g0128711	MtrunA17Chr2g0292481	MtrunA17Chr4g0075421	MtrunA17Chr4g0020201
MtrunA17Chr3g0132531	MtrunA17Chr2g0310061		MtrunA17Chr7g0214901						MtrunA17Chr3g0103061	MtrunA17Chr2g0286181	MtrunA17Chr3g0106841	MtrunA17Chr2g0290461	MtrunA17Chr3g0128721	MtrunA17Chr2g0292511	MtrunA17Chr4g0075431	MtrunA17Chr4g0020611
MtrunA17Chr3g0132531	MtrunA17Chr2g0310211		MtrunA17Chr7g0215451						MtrunA17Chr3g0103041	MtrunA17Chr2g0286261	MtrunA17Chr3g0106851	MtrunA17Chr2g0290501	MtrunA17Chr3g0128771	MtrunA17Chr2g0292691	MtrunA17Chr4g0075441	MtrunA17Chr4g0020671
MtrunA17Chr3g0132681	MtrunA17Chr2g0310221		MtrunA17Chr7g0215631						MtrunA17Chr3g0103141	MtrunA17Chr2g0286291	MtrunA17Chr3g0106861	MtrunA17Chr2g0290541	MtrunA17Chr3g0128831	MtrunA17Chr2g0292751	MtrunA17Chr4g0076741	MtrunA17Chr4g0020701
MtrunA17Chr3g0132801	MtrunA17Chr2g0310311		MtrunA17Chr7g0216342						MtrunA17Chr3g0103461	MtrunA17Chr2g0286541	MtrunA17Chr3g0107061	MtrunA17Chr2g0290681	MtrunA17Chr3g0129131	MtrunA17Chr2g0292941	MtrunA17Chr5g0394001	MtrunA17Chr4g0020831
MtrunA17Chr3g0132811	MtrunA17Chr2g0310391		MtrunA17Chr7g0216961						MtrunA17Chr3g0103501	MtrunA17Chr2g0286711	MtrunA17Chr3g0107881	MtrunA17Chr2g0290891	MtrunA17Chr3g0129402	MtrunA17Chr2g0292971	MtrunA17Chr5g0395891	MtrunA17Chr4g0020971
MtrunA17Chr3g0133201	MtrunA17Chr2g0310421		MtrunA17Chr7g0219501						MtrunA17Chr3g1011789	MtrunA17Chr2g0286731	MtrunA17Chr3g0108141	MtrunA17Chr2g0290901	MtrunA17Chr3g0129403	MtrunA17Chr2g0293131	MtrunA17Chr5g0395901	MtrunA17Chr4g0021331
MtrunA17Chr3g0133231	MtrunA17Chr2g0310581		MtrunA17Chr7g0221111						MtrunA17Chr3g0103661	MtrunA17Chr2g0286811	MtrunA17Chr3g0108201	MtrunA17Chr2g0291031	MtrunA17Chr3g0129781	MtrunA17Chr2g0293211	MtrunA17Chr5g0396371	MtrunA17Chr4g0021391
MtrunA17Chr3g0134651	MtrunA17Chr2g0310751		MtrunA17Chr7g0221131						MtrunA17Chr3g0103901	MtrunA17Chr2g0286891	MtrunA17Chr3g0108341	MtrunA17Chr2g0291301	MtrunA17Chr3g0130151	MtrunA17Chr2g0293631	MtrunA17Chr5g0397551	MtrunA17Chr4g0021402
MtrunA17Chr3g0134661	MtrunA17Chr2g0311111		MtrunA17Chr7g0221141						MtrunA17Chr3g0103971	MtrunA17Chr2g0287061	MtrunA17Chr3g0108351	MtrunA17Chr2g0291321	MtrunA17Chr3g0130171	MtrunA17Chr2g0293681	MtrunA17Chr5g0398391	MtrunA17Chr4g0021411
MtrunA17Chr3g0135041	MtrunA17Chr2g0311121		MtrunA17Chr7g0221151						MtrunA17Chr3g0103981	MtrunA17Chr2g0287301	MtrunA17Chr3g0108441	MtrunA17Chr2g0291331	MtrunA17Chr3g0130571	MtrunA17Chr2g0293781	MtrunA17Chr5g0398501	MtrunA17Chr4g0021451
MtrunA17Chr3g0135031	MtrunA17Chr2g0311131		MtrunA17Chr7g0221561						MtrunA17Chr3g0104221	MtrunA17Chr2g0287321	MtrunA17Chr3g0108451	MtrunA17Chr2g0291381	MtrunA17Chr3g0130561	MtrunA17Chr2g0293821	MtrunA17Chr5g0398721	MtrunA17Chr4g0021471
MtrunA17Chr3g0135201	MtrunA17Chr2g0311191		MtrunA17Chr7g0221741						MtrunA17Chr3g0104341	MtrunA17Chr2g0287331	MtrunA17Chr3g0108471	MtrunA17Chr2g0291421	MtrunA17Chr3g0131282	MtrunA17Chr2g0293861	MtrunA17Chr5g0399001	MtrunA17Chr4g0021481
MtrunA17Chr3g0135421	MtrunA17Chr2g0311251		MtrunA17Chr7g0222441						MtrunA17Chr3g0104581	MtrunA17Chr2g0287351	MtrunA17Chr3g0108461	MtrunA17Chr2g0291461	MtrunA17Chr3g0131341	MtrunA17Chr2g0293881	MtrunA17Chr5g0399302	MtrunA17Chr4g0021491
MtrunA17Chr3g0136231	MtrunA17Chr2g0311282		MtrunA17Chr7g0222681						MtrunA17Chr3g0104701	MtrunA17Chr2g0287361	MtrunA17Chr3g0108481	MtrunA17Chr2g0291511	MtrunA17Chr3g0132101	MtrunA17Chr2g0293921	MtrunA17Chr5g0400231	MtrunA17Chr4g0021771
MtrunA17Chr3g0136241	MtrunA17Chr2g0311311		MtrunA17Chr7g0222971						MtrunA17Chr3g0104702	MtrunA17Chr2g0287431	MtrunA17Chr3g0108491	MtrunA17Chr2g0291611	MtrunA17Chr3g0132771	MtrunA17Chr2g0293981	MtrunA17Chr5g0400681	MtrunA17Chr4g0021801
MtrunA17Chr3g0136251	MtrunA17Chr2g0311481		MtrunA17Chr7g0223641						MtrunA17Chr3g0104711	MtrunA17Chr2g0287531	MtrunA17Chr3g0109113	MtrunA17Chr2g0291651	MtrunA17Chr3g0133061	MtrunA17Chr2g0294181	MtrunA17Chr5g0401061	MtrunA17Chr4g0021871
MtrunA17Chr3g0136261	MtrunA17Chr2g0311711		MtrunA17Chr7g0223721						MtrunA17Chr3g0104721	MtrunA17Chr2g0287741	MtrunA17Chr3g1012216	MtrunA17Chr2g0291701	MtrunA17Chr3g0133234	MtrunA17Chr2g0294221	MtrunA17Chr5g0401851	MtrunA17Chr4g0022031
MtrunA17Chr3g0136271	MtrunA17Chr2g1007783		MtrunA17Chr7g0223961						MtrunA17Chr3g0105061	MtrunA17Chr2g0288141	MtrunA17Chr3g1012217	MtrunA17Chr2g0291711	MtrunA17Chr3g0133331	MtrunA17Chr2g0294551	MtrunA17Chr5g0401861	MtrunA17Chr4g0022231
MtrunA17Chr3g0136621	MtrunA17Chr2g0311891		MtrunA17Chr7g0226131						MtrunA17Chr3g0105081	MtrunA17Chr2g0288371	MtrunA17Chr3g0109241	MtrunA17Chr2g0291911	MtrunA17Chr3g0134231	MtrunA17Chr2g0294641	MtrunA17Chr5g0404041	MtrunA17Chr4g0022711
MtrunA17Chr3g0137471	MtrunA17Chr2g0312171		MtrunA17Chr7g0226141						MtrunA17Chr3g0105111	MtrunA17Chr2g0288381	MtrunA17Chr3g0109271	MtrunA17Chr2g0291921	MtrunA17Chr3g0134381	MtrunA17Chr2g0294732	MtrunA17Chr5g0404051	MtrunA17Chr4g0022831
MtrunA17Chr3g0137481	MtrunA17Chr2g0312671		MtrunA17Chr7g0226151						MtrunA17Chr3g0105121	MtrunA17Chr2g0288561	MtrunA17Chr3g0109301	MtrunA17Chr2g0291931	MtrunA17Chr3g0134541	MtrunA17Chr2g0294731	MtrunA17Chr5g0404061	MtrunA17Chr4g0022941
MtrunA17Chr3g0137721	MtrunA17Chr2g0312901		MtrunA17Chr7g0226161						MtrunA17Chr3g0105141	MtrunA17Chr2g0288571	MtrunA17Chr3g0109311	MtrunA17Chr2g0292061	MtrunA17Chr3g0134581	MtrunA17Chr2g0294741	MtrunA17Chr5g0404042	MtrunA17Chr4g0023381
MtrunA17Chr3g1014161	MtrunA17Chr2g0312911		MtrunA17Chr7g0226181						MtrunA17Chr3g0105151	MtrunA17Chr2g0288621	MtrunA17Chr3g0109391	MtrunA17Chr2g0292081	MtrunA17Chr3g0135161	MtrunA17Chr2g0294761	MtrunA17Chr5g0404201	MtrunA17Chr4g0023401
MtrunA17Chr3g0137731	MtrunA17Chr2g0312941		MtrunA17Chr7g0226191						MtrunA17Chr3g0105241	MtrunA17Chr2g0288851	MtrunA17Chr3g0109591	MtrunA17Chr2g0292251	MtrunA17Chr3g0135411	MtrunA17Chr2g0295091	MtrunA17Chr5g0405001	MtrunA17Chr4g1016934
MtrunA17Chr3g0137751	MtrunA17Chr2g0313001		MtrunA17Chr7g0226251						MtrunA17Chr3g0105251	MtrunA17Chr2g0288861	MtrunA17Chr3g0110301	MtrunA17Chr2g0292361	MtrunA17Chr3g0135661	MtrunA17Chr2g0295241	MtrunA17Chr5g0405501	MtrunA17Chr4g0024011
MtrunA17Chr3g0137772	MtrunA17Chr2g0313151		MtrunA17Chr7g0226341						MtrunA17Chr3g0105441	MtrunA17Chr2g0288871	MtrunA17Chr3g0110441	MtrunA17Chr2g0292411	MtrunA17Chr3g0135671	MtrunA17Chr2g0295251	MtrunA17Chr5g0405751	MtrunA17Chr4g0024541
MtrunA17Chr3g0138171	MtrunA17Chr2g0313171		MtrunA17Chr7g0226401						MtrunA17Chr3g0105501	MtrunA17Chr2g0288941	MtrunA17Chr3g0110841	MtrunA17Chr2g0292591	MtrunA17Chr3g0135711	MtrunA17Chr2g0295281	MtrunA17Chr5g0406811	MtrunA17Chr4g0024812
MtrunA17Chr3g0138191	MtrunA17Chr2g0313401		MtrunA17Chr7g0227341						MtrunA17Chr3g0105621	MtrunA17Chr2g0289161	MtrunA17Chr3g0111121	MtrunA17Chr2g0292651	MtrunA17Chr3g0135731	MtrunA17Chr2g0295301	MtrunA17Chr5g0407271	MtrunA17Chr4g0024931
MtrunA17Chr3g0138851	MtrunA17Chr2g0313411		MtrunA17Chr7g0227721						MtrunA17Chr3g0105751	MtrunA17Chr2g0289201	MtrunA17Chr3g0111111	MtrunA17Chr2g0292741	MtrunA17Chr3g0136131	MtrunA17Chr2g0295481	MtrunA17Chr5g0408261	MtrunA17Chr4g0025181
MtrunA17Chr3g0138841	MtrunA17Chr2g0313421		MtrunA17Chr7g0227761						MtrunA17Chr3g0105761	MtrunA17Chr2g0289221	MtrunA17Chr3g0111141	MtrunA17Chr2g0292751	MtrunA17Chr3g0136571	MtrunA17Chr2g0295541	MtrunA17Chr5g0408271	MtrunA17Chr4g0025491
MtrunA17Chr3g0138981	MtrunA17Chr2g0313431		MtrunA17Chr7g0228291						MtrunA17Chr3g0106071	MtrunA17Chr2g0289231	MtrunA17Chr3g0111131	MtrunA17Chr2g0292801	MtrunA17Chr3g0136941	MtrunA17Chr2g0295831	MtrunA17Chr5g0408451	MtrunA17Chr4g0025601
MtrunA17Chr3g0138991	MtrunA17Chr2g0313391		MtrunA17Chr7g0228501						MtrunA17Chr3g0106081	MtrunA17Chr2g0289521	MtrunA17Chr3g0111271	MtrunA17Chr2g0292841	MtrunA17Chr3g0137021	MtrunA17Chr2g0295881	MtrunA17Chr5g0408461	MtrunA17Chr4g0026331
MtrunA17Chr3g0139291	MtrunA17Chr2g0313541		MtrunA17Chr7g0228651						MtrunA17Chr3g0106681	MtrunA17Chr2g0289541	MtrunA17Chr3g0111281	MtrunA17Chr2g0292911	MtrunA17Chr3g0137031	MtrunA17Chr2g0295901	MtrunA17Chr5g0408471	MtrunA17Chr4g0026691
MtrunA17Chr3g0139301	MtrunA17Chr2g0313591		MtrunA17Chr7g0228691						MtrunA17Chr3g0106691	MtrunA17Chr2g0289691	MtrunA17Chr3g0111461	MtrunA17Chr2g0292941	MtrunA17Chr3g0137203	MtrunA17Chr2g0296001	MtrunA17Chr5g0408481	MtrunA17Chr4g0026751
MtrunA17Chr3g0139471	MtrunA17Chr2g0313831		MtrunA17Chr7g0228931						MtrunA17Chr3g0106701	MtrunA17Chr2g0289981	MtrunA17Chr3g0111981	MtrunA17Chr2g0293001	MtrunA17Chr3g0137261	MtrunA17Chr2g0296031	MtrunA17Chr5g0408491	MtrunA17Chr4g0026951
MtrunA17Chr3g0139461	MtrunA17Chr2g0313871		MtrunA17Chr7g0229011						MtrunA17Chr3g0106781	MtrunA17Chr2g0290041	MtrunA17Chr3g0111991	MtrunA17Chr2g0293011	MtrunA17Chr3g0137501	MtrunA17Chr2g0296051	MtrunA17Chr5g0408601	MtrunA17Chr4g1017282
MtrunA17Chr3g0139481	MtrunA17Chr2g0314021		MtrunA17Chr7g0229031						MtrunA17Chr3g0106791	MtrunA17Chr2g0290051	MtrunA17Chr3g0111982	MtrunA17Chr2g0293091	MtrunA17Chr3g0138361	MtrunA17Chr2g0296091	MtrunA17Chr5g0409501	MtrunA17Chr4g0027271
MtrunA17Chr3g0139661	MtrunA17Chr2g0314031		MtrunA17Chr7g0229041						MtrunA17Chr3g0106801	MtrunA17Chr2g0290111	MtrunA17Chr3g0112131	MtrunA17Chr2g0293161	MtrunA17Chr3g0138391	MtrunA17Chr2g0296141	MtrunA17Chr5g0410231	MtrunA17Chr4g0027631
MtrunA17Chr3g0140081	MtrunA17Chr2g0314301		MtrunA17Chr7g0229071						MtrunA17Chr3g0106851	MtrunA17Chr2g0290151	MtrunA17Chr3g0112891	MtrunA17Chr2g0293181	MtrunA17Chr3g0138402	MtrunA17Chr2g0296171	MtrunA17Chr5g0411201	MtrunA17Chr4g1017321
MtrunA17Chr3g0140501	MtrunA17Chr2g0314601		MtrunA17Chr7g0229081						MtrunA17Chr3g0106861	MtrunA17Chr2g0290201	MtrunA17Chr3g0112901	MtrunA17Chr2g0293191	MtrunA17Chr3g0138411	MtrunA17Chr2g0296331	MtrunA17Chr5g0411211	MtrunA17Chr4g0028471
MtrunA17Chr3g1014411	MtrunA17Chr2g0314641		MtrunA17Chr7g0229121						MtrunA17Chr3g0107251	MtrunA17Chr2g0290221	MtrunA17Chr3g0115431	MtrunA17Chr2g0293241	MtrunA17Chr3g0138851	MtrunA17Chr2g0296411	MtrunA17Chr5g0411821	MtrunA17Chr4g0028811
MtrunA17Chr3g0141331	MtrunA17Chr2g0314661		MtrunA17Chr7g0229221						MtrunA17Chr3g0107441	MtrunA17Chr2g0290231	MtrunA17Chr3g0115751	MtrunA17Chr2g0293251	MtrunA17Chr3g0138861	MtrunA17Chr2g0296421	MtrunA17Chr5g0411891	MtrunA17Chr4g0029701
MtrunA17Chr3g0141671	MtrunA17Chr2g0315011		MtrunA17Chr7g0229401						MtrunA17Chr3g0107621	MtrunA17Chr2g0290241	MtrunA17Chr3g0117351	MtrunA17Chr2g0293261	MtrunA17Chr3g0138841	MtrunA17Chr2g0296651	MtrunA17Chr5g1022003	MtrunA17Chr4g0029791
MtrunA17Chr3g0141791	MtrunA17Chr2g0315021		MtrunA17Chr7g0229411						MtrunA17Chr3g0107881	MtrunA17Chr2g0290621	MtrunA17Chr3g0117361	MtrunA17Chr2g0293381	MtrunA17Chr3g0139181	MtrunA17Chr2g0296751	MtrunA17Chr5g0413931	MtrunA17Chr4g0029801
MtrunA17Chr3g0142081	MtrunA17Chr2g0315041		MtrunA17Chr7g0229412						MtrunA17Chr3g0107991	MtrunA17Chr2g0290771	MtrunA17Chr3g0117481	MtrunA17Chr2g0293481	MtrunA17Chr3g0139291	MtrunA17Chr2g0296901	MtrunA17Chr5g0414151	MtrunA17Chr4g0030361
MtrunA17Chr3g0142291	MtrunA17Chr2g0315051		MtrunA17Chr7g0229471						MtrunA17Chr3g0108041	MtrunA17Chr2g0290921	MtrunA17Chr3g0118621	MtrunA17Chr2g0293631	MtrunA17Chr3g0139321	MtrunA17Chr2g0296991	MtrunA17Chr5g0415011	MtrunA17Chr4g0030391
MtrunA17Chr3g0142341	MtrunA17Chr2g0315201		MtrunA17Chr7g0229481						MtrunA17Chr3g0108441	MtrunA17Chr2g0291001	MtrunA17Chr3g0118821	MtrunA17Chr2g0293781	MtrunA17Chr3g0139561	MtrunA17Chr2g0297111	MtrunA17Chr5g0415001	MtrunA17Chr4g0031121
MtrunA17Chr3g0142951	MtrunA17Chr2g0315431		MtrunA17Chr7g0229671						MtrunA17Chr3g0108451	MtrunA17Chr2g0291081	MtrunA17Chr3g0118911	MtrunA17Chr2g0293871	MtrunA17Chr3g0139731	MtrunA17Chr2g0297211	MtrunA17Chr5g0415241	MtrunA17Chr4g0031541
MtrunA17Chr3g0143751	MtrunA17Chr2g0315511		MtrunA17Chr7g0229691						MtrunA17Chr3g0108471	MtrunA17Chr2g0291291	MtrunA17Chr3g0118921	MtrunA17Chr2g0293861	MtrunA17Chr3g0139761	MtrunA17Chr2g0297281	MtrunA17Chr5g0415391	MtrunA17Chr4g0031641
MtrunA17Chr3g0143931	MtrunA17Chr2g0315711		MtrunA17Chr7g0229861						MtrunA17Chr3g0108461	MtrunA17Chr2g0291361	MtrunA17Chr3g0118931	MtrunA17Chr2g0294011	MtrunA17Chr3g0139831	MtrunA17Chr2g0297301	MtrunA17Chr5g0416651	MtrunA17Chr4g0031651
MtrunA17Chr3g0144021	MtrunA17Chr2g0316191		MtrunA17Chr7g0229881						MtrunA17Chr3g0108481	MtrunA17Chr2g0291381	MtrunA17Chr3g0118971	MtrunA17Chr2g0294051	MtrunA17Chr3g0139941	MtrunA17Chr2g0297341	MtrunA17Chr5g0416631	MtrunA17Chr4g0032011
MtrunA17Chr3g0144481	MtrunA17Chr2g0316241		MtrunA17Chr7g0229891						MtrunA17Chr3g0108491	MtrunA17Chr2g0291391	MtrunA17Chr3g0119101	MtrunA17Chr2g0294611	MtrunA17Chr3g0140251	MtrunA17Chr2g0297541	MtrunA17Chr5g0417441	MtrunA17Chr4g0032031
MtrunA17Chr3g0144551	MtrunA17Chr2g0316261		MtrunA17Chr7g0229871						MtrunA17Chr3g0108801	MtrunA17Chr2g0291491	MtrunA17Chr3g0119131	MtrunA17Chr2g0294732	MtrunA17Chr3g0140231	MtrunA17Chr2g0297841	MtrunA17Chr5g0418081	MtrunA17Chr4g0032041
MtrunA17Chr3g0145771	MtrunA17Chr2g0316401		MtrunA17Chr7g0230201						MtrunA17Chr3g0108911	MtrunA17Chr2g0291711	MtrunA17Chr3g0119221	MtrunA17Chr2g0294731	MtrunA17Chr3g0140481	MtrunA17Chr2g0297851	MtrunA17Chr5g0418391	MtrunA17Chr4g0032021
MtrunA17Chr3g0145911	MtrunA17Chr2g0316551		MtrunA17Chr7g1030632						MtrunA17Chr3g0108941	MtrunA17Chr2g0291771	MtrunA17Chr3g0119782	MtrunA17Chr2g0294921	MtrunA17Chr3g0140531	MtrunA17Chr2g0297931	MtrunA17Chr5g0418451	MtrunA17Chr4g0032301
MtrunA17Chr4g0000481	MtrunA17Chr2g0316611		MtrunA17Chr7g0230251						MtrunA17Chr3g0109113	MtrunA17Chr2g0291911	MtrunA17Chr3g0119991	MtrunA17Chr2g0295411	MtrunA17Chr3g0140571	MtrunA17Chr2g0298071	MtrunA17Chr5g0418901	MtrunA17Chr4g0032341
MtrunA17Chr4g0000601	MtrunA17Chr2g0316631		MtrunA17Chr7g1030653						MtrunA17Chr3g1012217	MtrunA17Chr2g0292041	MtrunA17Chr3g0120161	MtrunA17Chr2g0295481	MtrunA17Chr3g0140561	MtrunA17Chr2g0298121	MtrunA17Chr5g0420021	MtrunA17Chr4g0032921
MtrunA17Chr4g0000602	MtrunA17Chr2g0316811		MtrunA17Chr7g0230531						MtrunA17Chr3g0109241	MtrunA17Chr2g0292381	MtrunA17Chr3g0120341	MtrunA17Chr2g0295501	MtrunA17Chr3g0141151	MtrunA17Chr2g0298141	MtrunA17Chr5g0420061	MtrunA17Chr4g0032941
MtrunA17Chr4g0000611	MtrunA17Chr2g0316931		MtrunA17Chr7g0230561						MtrunA17Chr3g0109321	MtrunA17Chr2g0292391	MtrunA17Chr3g0120871	MtrunA17Chr2g0295631	MtrunA17Chr3g0141231	MtrunA17Chr2g0298171	MtrunA17Chr5g0420721	MtrunA17Chr4g0033571
MtrunA17Chr4g0000591	MtrunA17Chr2g0316941		MtrunA17Chr7g0230571						MtrunA17Chr3g0110011	MtrunA17Chr2g0292731	MtrunA17Chr3g0120861	MtrunA17Chr2g0295661	MtrunA17Chr3g0141511	MtrunA17Chr2g0298251	MtrunA17Chr5g0420722	MtrunA17Chr4g0033591
MtrunA17Chr4g0000621	MtrunA17Chr2g0317071		MtrunA17Chr7g0230581						MtrunA17Chr3g0110021	MtrunA17Chr2g0292751	MtrunA17Chr3g0120931	MtrunA17Chr2g0295751	MtrunA17Chr3g0141521	MtrunA17Chr2g0298491	MtrunA17Chr5g0420731	MtrunA17Chr4g0033911
MtrunA17Chr4g0000603	MtrunA17Chr2g0317551		MtrunA17Chr7g0230611						MtrunA17Chr3g0110451	MtrunA17Chr2g0292771	MtrunA17Chr3g0120951	MtrunA17Chr2g0295761	MtrunA17Chr3g0141531	MtrunA17Chr2g0298581	MtrunA17Chr5g0420961	MtrunA17Chr4g0034061
MtrunA17Chr4g0000632	MtrunA17Chr2g0317581		MtrunA17Chr7g0230811						MtrunA17Chr3g0110471	MtrunA17Chr2g0292791	MtrunA17Chr3g0121381	MtrunA17Chr2g0295841	MtrunA17Chr3g0141651	MtrunA17Chr2g0298731	MtrunA17Chr5g0421621	MtrunA17Chr4g0035461
MtrunA17Chr4g0000641	MtrunA17Chr2g0317711		MtrunA17Chr7g0230851						MtrunA17Chr3g0110951	MtrunA17Chr2g0292801	MtrunA17Chr3g0121891	MtrunA17Chr2g0296091	MtrunA17Chr3g0141671	MtrunA17Chr2g0298981	MtrunA17Chr5g0421611	MtrunA17Chr4g0035521
MtrunA17Chr4g0000661	MtrunA17Chr2g0317801		MtrunA17Chr7g0230981						MtrunA17Chr3g0111081	MtrunA17Chr2g0292811	MtrunA17Chr3g1013131	MtrunA17Chr2g0296161	MtrunA17Chr3g0143811	MtrunA17Chr2g0299101	MtrunA17Chr5g0421651	MtrunA17Chr4g0035821
MtrunA17Chr4g0000631	MtrunA17Chr2g0317841		MtrunA17Chr7g0230991						MtrunA17Chr3g0111121	MtrunA17Chr2g0292821	MtrunA17Chr3g0122201	MtrunA17Chr2g0296181	MtrunA17Chr3g0143801	MtrunA17Chr2g0299131	MtrunA17Chr5g0421693	MtrunA17Chr4g0035951
MtrunA17Chr4g0001281	MtrunA17Chr2g0317881		MtrunA17Chr7g0231041						MtrunA17Chr3g0111111	MtrunA17Chr2g0292831	MtrunA17Chr3g0122211	MtrunA17Chr2g0296191	MtrunA17Chr3g0143901	MtrunA17Chr2g0299341	MtrunA17Chr5g0421701	MtrunA17Chr4g0037091
MtrunA17Chr4g0001291	MtrunA17Chr2g0318281		MtrunA17Chr7g0231051						MtrunA17Chr3g0111141	MtrunA17Chr2g0292871	MtrunA17Chr3g0122431	MtrunA17Chr2g0296201	MtrunA17Chr3g0143981	MtrunA17Chr2g0299431	MtrunA17Chr5g0421751	MtrunA17Chr4g0037501
MtrunA17Chr4g0001511	MtrunA17Chr2g0318291		MtrunA17Chr7g0231221						MtrunA17Chr3g0111131	MtrunA17Chr2g0292961	MtrunA17Chr3g0123011	MtrunA17Chr2g0296211	MtrunA17Chr3g0144201	MtrunA17Chr2g0299531	MtrunA17Chr5g0421771	MtrunA17Chr4g0037691
MtrunA17Chr4g1014957	MtrunA17Chr2g0318301		MtrunA17Chr7g0231291						MtrunA17Chr3g0111151	MtrunA17Chr2g0292971	MtrunA17Chr3g0123161	MtrunA17Chr2g0296391	MtrunA17Chr3g0144191	MtrunA17Chr2g0299671	MtrunA17Chr5g0421781	MtrunA17Chr4g0037841
MtrunA17Chr4g0003481	MtrunA17Chr2g0318431		MtrunA17Chr7g0231301						MtrunA17Chr3g0111161	MtrunA17Chr2g0293031	MtrunA17Chr3g0123151	MtrunA17Chr2g0296441	MtrunA17Chr3g1014600	MtrunA17Chr2g0299721	MtrunA17Chr5g0421761	MtrunA17Chr4g0038231
MtrunA17Chr4g0003491	MtrunA17Chr2g0318671		MtrunA17Chr7g0231311						MtrunA17Chr3g0111181	MtrunA17Chr2g0293111	MtrunA17Chr3g0123261	MtrunA17Chr2g0296611	MtrunA17Chr3g0144393	MtrunA17Chr2g0299871	MtrunA17Chr5g0421791	MtrunA17Chr4g0038711
MtrunA17Chr4g0004471	MtrunA17Chr2g0318781		MtrunA17Chr7g0231341						MtrunA17Chr3g0111191	MtrunA17Chr2g0293131	MtrunA17Chr3g0123331	MtrunA17Chr2g0296661	MtrunA17Chr3g0144631	MtrunA17Chr2g0299921	MtrunA17Chr5g0421811	MtrunA17Chr4g0039232
MtrunA17Chr4g0004741	MtrunA17Chr2g0319091		MtrunA17Chr7g0231331						MtrunA17Chr3g0111201	MtrunA17Chr2g0293371	MtrunA17Chr3g0123471	MtrunA17Chr2g0296731	MtrunA17Chr3g1014649	MtrunA17Chr2g0300011	MtrunA17Chr5g0421831	MtrunA17Chr4g0039241
MtrunA17Chr4g0004921	MtrunA17Chr2g0319131		MtrunA17Chr7g0231731						MtrunA17Chr3g0111211	MtrunA17Chr2g0293561	MtrunA17Chr3g0124041	MtrunA17Chr2g0297011	MtrunA17Chr3g0145071	MtrunA17Chr2g0300071	MtrunA17Chr5g0421821	MtrunA17Chr4g0039471
MtrunA17Chr4g0004931	MtrunA17Chr2g0319181		MtrunA17Chr7g0231811						MtrunA17Chr3g0111221	MtrunA17Chr2g0293601	MtrunA17Chr3g0124051	MtrunA17Chr2g0297071	MtrunA17Chr3g0145491	MtrunA17Chr2g0300081	MtrunA17Chr5g0421871	MtrunA17Chr4g0039551
MtrunA17Chr4g0005081	MtrunA17Chr2g0319241		MtrunA17Chr7g0233101						MtrunA17Chr3g0111231	MtrunA17Chr2g0293631	MtrunA17Chr3g0124021	MtrunA17Chr2g0297211	MtrunA17Chr3g0145481	MtrunA17Chr2g0300111	MtrunA17Chr5g0421861	MtrunA17Chr4g0040211
MtrunA17Chr4g0005121	MtrunA17Chr2g0319332		MtrunA17Chr7g0233771						MtrunA17Chr3g0111291	MtrunA17Chr2g0293661	MtrunA17Chr3g0124771	MtrunA17Chr2g0297251	MtrunA17Chr4g0000001	MtrunA17Chr2g0300121	MtrunA17Chr5g0421891	MtrunA17Chr4g0040301
MtrunA17Chr4g0005111	MtrunA17Chr2g0319341		MtrunA17Chr7g0233781						MtrunA17Chr3g0111301	MtrunA17Chr2g0293731	MtrunA17Chr3g0124831	MtrunA17Chr2g0297571	MtrunA17Chr4g0000041	MtrunA17Chr2g0300131	MtrunA17Chr5g0421901	MtrunA17Chr4g0040341
MtrunA17Chr4g0005681	MtrunA17Chr2g0319351		MtrunA17Chr7g0233791						MtrunA17Chr3g0111311	MtrunA17Chr2g0293761	MtrunA17Chr3g0126071	MtrunA17Chr2g0297621	MtrunA17Chr4g0000201	MtrunA17Chr2g0300211	MtrunA17Chr5g0421911	MtrunA17Chr4g0040361
MtrunA17Chr4g0005691	MtrunA17Chr2g0319451		MtrunA17Chr7g0233911						MtrunA17Chr3g0111321	MtrunA17Chr2g0293781	MtrunA17Chr3g0126061	MtrunA17Chr2g0297631	MtrunA17Chr4g0000501	MtrunA17Chr2g0300341	MtrunA17Chr5g0422031	MtrunA17Chr4g0040391
MtrunA17Chr4g0005711	MtrunA17Chr2g0319441		MtrunA17Chr7g0235231						MtrunA17Chr3g0111331	MtrunA17Chr2g0293931	MtrunA17Chr3g0126701	MtrunA17Chr2g0297731	MtrunA17Chr4g0000491	MtrunA17Chr2g0300421	MtrunA17Chr5g0422021	MtrunA17Chr4g0041691
MtrunA17Chr4g0007702	MtrunA17Chr2g0319691		MtrunA17Chr7g0236431						MtrunA17Chr3g0111421	MtrunA17Chr2g0294171	MtrunA17Chr3g0126871	MtrunA17Chr2g0297741	MtrunA17Chr4g0000601	MtrunA17Chr2g0300491	MtrunA17Chr5g0422061	MtrunA17Chr4g0042081
MtrunA17Chr4g0007741	MtrunA17Chr2g0319701		MtrunA17Chr7g0236661						MtrunA17Chr3g0111481	MtrunA17Chr2g0294231	MtrunA17Chr3g0126911	MtrunA17Chr2g0297771	MtrunA17Chr4g0000602	MtrunA17Chr2g0300501	MtrunA17Chr5g0422041	MtrunA17Chr4g0043021
MtrunA17Chr4g0007751	MtrunA17Chr2g0319761		MtrunA17Chr7g0236962						MtrunA17Chr3g0111731	MtrunA17Chr2g0294241	MtrunA17Chr3g0127401	MtrunA17Chr2g0297841	MtrunA17Chr4g0000611	MtrunA17Chr2g0300511	MtrunA17Chr5g0422091	MtrunA17Chr4g0043241
MtrunA17Chr4g0007771	MtrunA17Chr2g0319851		MtrunA17Chr7g0238411						MtrunA17Chr3g0111841	MtrunA17Chr2g1006068	MtrunA17Chr3g0127421	MtrunA17Chr2g0297851	MtrunA17Chr4g0000591	MtrunA17Chr2g0300521	MtrunA17Chr5g0422101	MtrunA17Chr4g0043261
MtrunA17Chr4g0007881	MtrunA17Chr2g0319911		MtrunA17Chr7g0240121						MtrunA17Chr3g0111861	MtrunA17Chr2g0294561	MtrunA17Chr3g0127531	MtrunA17Chr2g0297871	MtrunA17Chr4g0000621	MtrunA17Chr2g0300711	MtrunA17Chr5g0422111	MtrunA17Chr4g0043461
MtrunA17Chr4g0007881	MtrunA17Chr2g0319951		MtrunA17Chr7g0240961						MtrunA17Chr3g0111851	MtrunA17Chr2g0294571	MtrunA17Chr3g0127532	MtrunA17Chr2g0297991	MtrunA17Chr4g0000603	MtrunA17Chr2g0300801	MtrunA17Chr5g0422071	MtrunA17Chr4g0043801
MtrunA17Chr4g0007991	MtrunA17Chr2g0320021		MtrunA17Chr7g0242321						MtrunA17Chr3g0111981	MtrunA17Chr2g0294611	MtrunA17Chr3g0127541	MtrunA17Chr2g0298151	MtrunA17Chr4g0000632	MtrunA17Chr2g0300851	MtrunA17Chr5g0422081	MtrunA17Chr4g0044301
MtrunA17Chr4g0008011	MtrunA17Chr2g0320071		MtrunA17Chr7g0242861						MtrunA17Chr3g0111991	MtrunA17Chr2g0294631	MtrunA17Chr3g1013552	MtrunA17Chr2g0298501	MtrunA17Chr4g0000641	MtrunA17Chr2g1006518	MtrunA17Chr5g0422131	MtrunA17Chr4g0044311
MtrunA17Chr4g0008071	MtrunA17Chr2g0320081		MtrunA17Chr7g0243161						MtrunA17Chr3g0111982	MtrunA17Chr2g0294651	MtrunA17Chr3g0128091	MtrunA17Chr2g0298621	MtrunA17Chr4g0000661	MtrunA17Chr2g0300871	MtrunA17Chr5g0422171	MtrunA17Chr4g0045191
MtrunA17Chr4g0008121	MtrunA17Chr2g0320221		MtrunA17Chr7g0243851						MtrunA17Chr3g0112001	MtrunA17Chr2g0294921	MtrunA17Chr3g0128321	MtrunA17Chr2g0298731	MtrunA17Chr4g0000631	MtrunA17Chr2g0301201	MtrunA17Chr5g0422141	MtrunA17Chr4g0045251
MtrunA17Chr4g0008131	MtrunA17Chr2g0320241		MtrunA17Chr7g0243941						MtrunA17Chr3g0112191	MtrunA17Chr2g1006126	MtrunA17Chr3g0128501	MtrunA17Chr2g0298781	MtrunA17Chr4g0000901	MtrunA17Chr2g0301281	MtrunA17Chr5g0422161	MtrunA17Chr4g0045511
MtrunA17Chr4g0008331	MtrunA17Chr2g0320391		MtrunA17Chr7g0244621						MtrunA17Chr3g0112281	MtrunA17Chr2g0295281	MtrunA17Chr3g0129201	MtrunA17Chr2g0299101	MtrunA17Chr4g0000941	MtrunA17Chr2g0301441	MtrunA17Chr5g0422181	MtrunA17Chr4g0045531
MtrunA17Chr4g0008341	MtrunA17Chr2g0320711		MtrunA17Chr7g0245081						MtrunA17Chr3g0113241	MtrunA17Chr2g0295351	MtrunA17Chr3g0129181	MtrunA17Chr2g0299141	MtrunA17Chr4g0000981	MtrunA17Chr2g0301471	MtrunA17Chr5g0422182	MtrunA17Chr4g0045541
MtrunA17Chr4g0008351	MtrunA17Chr2g0320751		MtrunA17Chr7g0245851						MtrunA17Chr3g0113711	MtrunA17Chr2g0295371	MtrunA17Chr3g0129191	MtrunA17Chr2g0299351	MtrunA17Chr4g0001401	MtrunA17Chr2g0301601	MtrunA17Chr5g0422191	MtrunA17Chr4g0046081
MtrunA17Chr4g0009261	MtrunA17Chr2g0321461		MtrunA17Chr7g0246431						MtrunA17Chr3g0113851	MtrunA17Chr2g0295491	MtrunA17Chr3g0130792	MtrunA17Chr2g0299361	MtrunA17Chr4g0001871	MtrunA17Chr2g0301671	MtrunA17Chr5g0422062	MtrunA17Chr4g0046901
MtrunA17Chr4g0009271	MtrunA17Chr2g0321481		MtrunA17Chr7g0247861						MtrunA17Chr3g0113831	MtrunA17Chr2g0295501	MtrunA17Chr3g0130801	MtrunA17Chr2g0299661	MtrunA17Chr4g0002101	MtrunA17Chr2g0302131	MtrunA17Chr5g0422051	MtrunA17Chr4g0047361
MtrunA17Chr4g0009281	MtrunA17Chr2g0321551		MtrunA17Chr7g1032490						MtrunA17Chr3g0113841	MtrunA17Chr2g0295521	MtrunA17Chr3g0130811	MtrunA17Chr2g0299791	MtrunA17Chr4g0002461	MtrunA17Chr2g0302181	MtrunA17Chr5g0422151	MtrunA17Chr4g0047411
MtrunA17Chr4g0009721	MtrunA17Chr2g0322121		MtrunA17Chr7g0250972						MtrunA17Chr3g0113991	MtrunA17Chr2g0295531	MtrunA17Chr3g0130841	MtrunA17Chr2g0299911	MtrunA17Chr4g0002741	MtrunA17Chr2g0302191	MtrunA17Chr5g0422121	MtrunA17Chr4g0047791
MtrunA17Chr4g0010041	MtrunA17Chr2g0322191		MtrunA17Chr7g0251351						MtrunA17Chr3g0114881	MtrunA17Chr2g0295631	MtrunA17Chr3g0130831	MtrunA17Chr2g0299951	MtrunA17Chr4g0003461	MtrunA17Chr2g0302532	MtrunA17Chr5g0422221	MtrunA17Chr4g0047911
MtrunA17Chr4g0010201	MtrunA17Chr2g0322331		MtrunA17Chr7g0252171						MtrunA17Chr3g0114891	MtrunA17Chr2g0295701	MtrunA17Chr3g0130901	MtrunA17Chr2g0300091	MtrunA17Chr4g0003691	MtrunA17Chr2g1006643	MtrunA17Chr5g0422231	MtrunA17Chr4g0047921
MtrunA17Chr4g0010241	MtrunA17Chr2g0322641		MtrunA17Chr7g0252411						MtrunA17Chr3g0114901	MtrunA17Chr2g0295751	MtrunA17Chr3g0131231	MtrunA17Chr2g0300111	MtrunA17Chr4g1014992	MtrunA17Chr2g0302641	MtrunA17Chr5g0422241	MtrunA17Chr4g0048001
MtrunA17Chr4g0010571	MtrunA17Chr2g0322841		MtrunA17Chr7g0253631						MtrunA17Chr3g0115831	MtrunA17Chr2g0295791	MtrunA17Chr3g0131551	MtrunA17Chr2g0300121	MtrunA17Chr4g0003941	MtrunA17Chr2g0302661	MtrunA17Chr5g0422281	MtrunA17Chr4g0048441
MtrunA17Chr4g0010911	MtrunA17Chr2g0322921		MtrunA17Chr7g0254361						MtrunA17Chr3g0116101	MtrunA17Chr2g0295881	MtrunA17Chr3g0131561	MtrunA17Chr2g0300131	MtrunA17Chr4g0004481	MtrunA17Chr2g0302731	MtrunA17Chr5g0422291	MtrunA17Chr4g0048451
MtrunA17Chr4g0010961	MtrunA17Chr2g0323212		MtrunA17Chr7g0255241						MtrunA17Chr3g0116841	MtrunA17Chr2g0295961	MtrunA17Chr3g0131591	MtrunA17Chr2g0300301	MtrunA17Chr4g0005121	MtrunA17Chr2g0302781	MtrunA17Chr5g0422261	MtrunA17Chr4g0048571
MtrunA17Chr4g0011141	MtrunA17Chr2g0323281		MtrunA17Chr7g0255711						MtrunA17Chr3g0116841	MtrunA17Chr2g0296051	MtrunA17Chr3g0131961	MtrunA17Chr2g0300491	MtrunA17Chr4g0005111	MtrunA17Chr2g0302961	MtrunA17Chr5g0422301	MtrunA17Chr4g0048591
MtrunA17Chr4g0011481	MtrunA17Chr2g0323291		MtrunA17Chr7g0255781						MtrunA17Chr3g0116881	MtrunA17Chr2g0296091	MtrunA17Chr3g0132731	MtrunA17Chr2g0300501	MtrunA17Chr4g0005321	MtrunA17Chr2g0303181	MtrunA17Chr5g0422331	MtrunA17Chr4g0049891
MtrunA17Chr4g0011811	MtrunA17Chr2g0323541		MtrunA17Chr7g0256691						MtrunA17Chr3g0116921	MtrunA17Chr2g0296111	MtrunA17Chr3g0132751	MtrunA17Chr2g0300521	MtrunA17Chr4g0005451	MtrunA17Chr2g0303281	MtrunA17Chr5g0422341	MtrunA17Chr4g0050421
MtrunA17Chr4g0011851	MtrunA17Chr2g0323761		MtrunA17Chr7g0256731						MtrunA17Chr3g0117102	MtrunA17Chr2g0296141	MtrunA17Chr3g0133041	MtrunA17Chr2g0300701	MtrunA17Chr4g0006081	MtrunA17Chr2g0303291	MtrunA17Chr5g0422351	MtrunA17Chr4g0050541
MtrunA17Chr4g1015662	MtrunA17Chr2g0323991		MtrunA17Chr7g0256921						MtrunA17Chr3g0117381	MtrunA17Chr2g0296241	MtrunA17Chr3g0134651	MtrunA17Chr2g0300761	MtrunA17Chr4g0006121	MtrunA17Chr2g0303421	MtrunA17Chr5g0422242	MtrunA17Chr4g0050551
MtrunA17Chr4g0012551	MtrunA17Chr2g0324411		MtrunA17Chr7g0257831						MtrunA17Chr3g0117461	MtrunA17Chr2g0296251	MtrunA17Chr3g0134661	MtrunA17Chr2g0300871	MtrunA17Chr4g0006211	MtrunA17Chr2g0303571	MtrunA17Chr5g0422251	MtrunA17Chr4g0050621
MtrunA17Chr4g0012571	MtrunA17Chr2g0324461		MtrunA17Chr7g0258471						MtrunA17Chr3g0117611	MtrunA17Chr2g0296261	MtrunA17Chr3g0135621	MtrunA17Chr2g0301141	MtrunA17Chr4g0006441	MtrunA17Chr2g0303741	MtrunA17Chr5g0422271	MtrunA17Chr4g0050871
MtrunA17Chr4g0012631	MtrunA17Chr2g0324711		MtrunA17Chr7g0258541						MtrunA17Chr3g0117871	MtrunA17Chr2g0296381	MtrunA17Chr3g0135801	MtrunA17Chr2g0301311	MtrunA17Chr4g0006461	MtrunA17Chr2g0303761	MtrunA17Chr5g0422311	MtrunA17Chr4g0050881
MtrunA17Chr4g0013191	MtrunA17Chr2g0324781		MtrunA17Chr7g0258761						MtrunA17Chr3g0117851	MtrunA17Chr2g0296391	MtrunA17Chr3g0136451	MtrunA17Chr2g0301321	MtrunA17Chr4g0006471	MtrunA17Chr2g0303771	MtrunA17Chr5g0422321	MtrunA17Chr4g0051231
MtrunA17Chr4g0013261	MtrunA17Chr2g0324931		MtrunA17Chr7g0259511						MtrunA17Chr3g0118381	MtrunA17Chr2g0296441	MtrunA17Chr3g0136461	MtrunA17Chr2g0301331	MtrunA17Chr4g0006661	MtrunA17Chr2g0303861	MtrunA17Chr5g0423171	MtrunA17Chr4g0051441
MtrunA17Chr4g0013771	MtrunA17Chr2g0325152		MtrunA17Chr7g0259601						MtrunA17Chr3g0119172	MtrunA17Chr2g0296471	MtrunA17Chr3g0138151	MtrunA17Chr2g0301631	MtrunA17Chr4g0007661	MtrunA17Chr2g0303871	MtrunA17Chr5g0423591	MtrunA17Chr4g0051841
MtrunA17Chr4g0013801	MtrunA17Chr2g0325361		MtrunA17Chr7g0260431						MtrunA17Chr3g0120221	MtrunA17Chr2g0296521	MtrunA17Chr3g0138701	MtrunA17Chr2g0301711	MtrunA17Chr4g0007751	MtrunA17Chr2g0303951	MtrunA17Chr5g0423601	MtrunA17Chr4g0052501
MtrunA17Chr4g0013811	MtrunA17Chr2g0325541		MtrunA17Chr7g0260631						MtrunA17Chr3g0120371	MtrunA17Chr2g0296621	MtrunA17Chr3g0138981	MtrunA17Chr2g0301891	MtrunA17Chr4g0007771	MtrunA17Chr2g0304052	MtrunA17Chr5g0423701	MtrunA17Chr4g0052511
MtrunA17Chr4g0013851	MtrunA17Chr2g0325641		MtrunA17Chr7g0261351						MtrunA17Chr3g0120571	MtrunA17Chr2g0296731	MtrunA17Chr3g0139051	MtrunA17Chr2g0301971	MtrunA17Chr4g1015333	MtrunA17Chr2g0304251	MtrunA17Chr5g0423711	MtrunA17Chr4g0052551
MtrunA17Chr4g0013882	MtrunA17Chr2g0326071		MtrunA17Chr7g0261341						MtrunA17Chr3g0120911	MtrunA17Chr2g0296891	MtrunA17Chr3g0139311	MtrunA17Chr2g0302391	MtrunA17Chr4g0007861	MtrunA17Chr2g0304361	MtrunA17Chr5g0423971	MtrunA17Chr4g0053141
MtrunA17Chr4g1015767	MtrunA17Chr2g0326091		MtrunA17Chr7g0261771						MtrunA17Chr3g0120991	MtrunA17Chr2g0296931	MtrunA17Chr3g0139321	MtrunA17Chr2g0302451	MtrunA17Chr4g0009091	MtrunA17Chr2g0304391	MtrunA17Chr5g0424141	MtrunA17Chr4g0053131
MtrunA17Chr4g0013911	MtrunA17Chr2g0326191		MtrunA17Chr7g0261971						MtrunA17Chr3g0121021	MtrunA17Chr2g0296991	MtrunA17Chr3g0139651	MtrunA17Chr2g0302521	MtrunA17Chr4g0009601	MtrunA17Chr2g0304421	MtrunA17Chr5g0424481	MtrunA17Chr4g0053291
MtrunA17Chr4g0016101	MtrunA17Chr2g0326651		MtrunA17Chr7g0262031						MtrunA17Chr3g0121921	MtrunA17Chr2g0297011	MtrunA17Chr3g0140021	MtrunA17Chr2g0302532	MtrunA17Chr4g0009901	MtrunA17Chr2g0304431	MtrunA17Chr5g1023151	MtrunA17Chr4g0054641
MtrunA17Chr4g0016111	MtrunA17Chr2g0326661		MtrunA17Chr7g0262171						MtrunA17Chr3g1013131	MtrunA17Chr2g0297051	MtrunA17Chr3g0140491	MtrunA17Chr2g0302611	MtrunA17Chr4g0009891	MtrunA17Chr2g0304611	MtrunA17Chr5g0424621	MtrunA17Chr4g0054651
MtrunA17Chr4g0016122	MtrunA17Chr2g0326771		MtrunA17Chr7g0263261						MtrunA17Chr3g0122201	MtrunA17Chr2g0297241	MtrunA17Chr3g0140801	MtrunA17Chr2g0302721	MtrunA17Chr4g0010371	MtrunA17Chr2g0304671	MtrunA17Chr5g0424701	MtrunA17Chr4g0054811
MtrunA17Chr4g0016131	MtrunA17Chr2g0327211		MtrunA17Chr7g0267461						MtrunA17Chr3g0122211	MtrunA17Chr2g0297251	MtrunA17Chr3g0141271	MtrunA17Chr2g0302731	MtrunA17Chr4g0010381	MtrunA17Chr2g0304681	MtrunA17Chr5g0425621	MtrunA17Chr4g0055051
MtrunA17Chr4g0016141	MtrunA17Chr2g0327221		MtrunA17Chr7g0267961						MtrunA17Chr3g0122471	MtrunA17Chr2g0297301	MtrunA17Chr3g0141461	MtrunA17Chr2g0302981	MtrunA17Chr4g0010581	MtrunA17Chr2g0304741	MtrunA17Chr5g0427163	MtrunA17Chr4g0055491
MtrunA17Chr4g0016151	MtrunA17Chr2g0327231		MtrunA17Chr7g0269781						MtrunA17Chr3g0122651	MtrunA17Chr2g0297551	MtrunA17Chr3g0141471	MtrunA17Chr2g0303011	MtrunA17Chr4g0010641	MtrunA17Chr2g0304751	MtrunA17Chr5g0427291	MtrunA17Chr4g0055741
MtrunA17Chr4g0016861	MtrunA17Chr2g0327481		MtrunA17Chr7g0270961						MtrunA17Chr3g0122652	MtrunA17Chr2g0297661	MtrunA17Chr3g0141481	MtrunA17Chr2g0303021	MtrunA17Chr4g0011811	MtrunA17Chr2g0304801	MtrunA17Chr5g0427301	MtrunA17Chr4g0055761
MtrunA17Chr4g0016881	MtrunA17Chr2g0327641		MtrunA17Chr7g0271341						MtrunA17Chr3g0122661	MtrunA17Chr2g0297671	MtrunA17Chr3g0141591	MtrunA17Chr2g0303121	MtrunA17Chr4g0011991	MtrunA17Chr2g1006920	MtrunA17Chr5g0427381	MtrunA17Chr4g0055781
MtrunA17Chr4g0016831	MtrunA17Chr2g0327671		MtrunA17Chr7g0271521						MtrunA17Chr3g0123391	MtrunA17Chr2g0297731	MtrunA17Chr3g0141821	MtrunA17Chr2g0303281	MtrunA17Chr4g0012401	MtrunA17Chr2g0304971	MtrunA17Chr5g0427391	MtrunA17Chr4g0055911
MtrunA17Chr4g0016841	MtrunA17Chr2g0327701		MtrunA17Chr7g0272311						MtrunA17Chr3g0123911	MtrunA17Chr2g0297871	MtrunA17Chr3g0142621	MtrunA17Chr2g0303291	MtrunA17Chr4g0012391	MtrunA17Chr2g0305151	MtrunA17Chr5g0427691	MtrunA17Chr4g0056251
MtrunA17Chr4g0016891	MtrunA17Chr2g0327821		MtrunA17Chr7g0272521						MtrunA17Chr3g0124171	MtrunA17Chr2g0297971	MtrunA17Chr3g0142661	MtrunA17Chr2g0303311	MtrunA17Chr4g0012391	MtrunA17Chr2g0305291	MtrunA17Chr5g0427701	MtrunA17Chr4g0057001
MtrunA17Chr4g0016851	MtrunA17Chr2g0327951		MtrunA17Chr7g1034170						MtrunA17Chr3g0125031	MtrunA17Chr2g0298121	MtrunA17Chr3g0142631	MtrunA17Chr2g0303361	MtrunA17Chr4g0012551	MtrunA17Chr2g0305341	MtrunA17Chr5g0428603	MtrunA17Chr4g0057051
MtrunA17Chr4g0016931	MtrunA17Chr2g1008841		MtrunA17Chr7g0272591						MtrunA17Chr3g0125341	MtrunA17Chr2g0298531	MtrunA17Chr3g0142641	MtrunA17Chr2g0303391	MtrunA17Chr4g0012551	MtrunA17Chr2g0305461	MtrunA17Chr5g1023540	MtrunA17Chr4g0057451
MtrunA17Chr4g0016941	MtrunA17Chr2g0328081		MtrunA17Chr7g0273611						MtrunA17Chr3g0125401	MtrunA17Chr2g0298541	MtrunA17Chr3g0142651	MtrunA17Chr2g0303411	MtrunA17Chr4g0012631	MtrunA17Chr2g0305511	MtrunA17Chr5g0430942	MtrunA17Chr4g0058291
MtrunA17Chr4g0016951	MtrunA17Chr2g0328211		MtrunA17Chr7g0273781						MtrunA17Chr3g0125931	MtrunA17Chr2g0298671	MtrunA17Chr3g0142861	MtrunA17Chr2g0303441	MtrunA17Chr4g0013421	MtrunA17Chr2g0305661	MtrunA17Chr5g0431061	MtrunA17Chr4g0058461
MtrunA17Chr4g0016911	MtrunA17Chr2g0328221		MtrunA17Chr7g0274521						MtrunA17Chr3g0125941	MtrunA17Chr2g0299091	MtrunA17Chr3g0142871	MtrunA17Chr2g0303451	MtrunA17Chr4g0013931	MtrunA17Chr2g0305691	MtrunA17Chr5g0431371	MtrunA17Chr4g0058721
MtrunA17Chr4g0016971	MtrunA17Chr2g0328231		MtrunA17Chr7g0275561						MtrunA17Chr3g0125951	MtrunA17Chr2g0299361	MtrunA17Chr3g0142871	MtrunA17Chr2g0303561	MtrunA17Chr4g0013931	MtrunA17Chr2g0305721	MtrunA17Chr5g0431381	MtrunA17Chr4g0058751
MtrunA17Chr4g0016921	MtrunA17Chr2g0328241		MtrunA17Chr7g0275781						MtrunA17Chr3g0125961	MtrunA17Chr2g0299561	MtrunA17Chr3g0143361	MtrunA17Chr2g0303741	MtrunA17Chr4g0013941	MtrunA17Chr2g0305791	MtrunA17Chr5g0431391	MtrunA17Chr4g0059181
MtrunA17Chr4g0016981	MtrunA17Chr2g0328411		MtrunA17Chr7g0275791						MtrunA17Chr3g0125951	MtrunA17Chr2g0299571	MtrunA17Chr3g0143421	MtrunA17Chr2g0303841	MtrunA17Chr4g0013991	MtrunA17Chr2g0305801	MtrunA17Chr5g0432281	MtrunA17Chr4g0059431
MtrunA17Chr4g0016991	MtrunA17Chr2g0328421		MtrunA17Chr7g0276201						MtrunA17Chr3g0125961	MtrunA17Chr2g0299601	MtrunA17Chr3g0143431	MtrunA17Chr2g0304011	MtrunA17Chr4g0014001	MtrunA17Chr2g0305841	MtrunA17Chr5g0433211	MtrunA17Chr4g0060141
MtrunA17Chr4g0016961	MtrunA17Chr2g0328561		MtrunA17Chr7g0276631						MtrunA17Chr3g0126071	MtrunA17Chr2g0299661	MtrunA17Chr3g0143841	MtrunA17Chr2g0304001	MtrunA17Chr4g0015051	MtrunA17Chr2g0305851	MtrunA17Chr5g0433661	MtrunA17Chr4g0060151
MtrunA17Chr4g0017001	MtrunA17Chr2g0328731		MtrunA17Chr8g0335711						MtrunA17Chr3g0126061	MtrunA17Chr2g0299681	MtrunA17Chr3g0144151	MtrunA17Chr2g0304031	MtrunA17Chr4g0015131	MtrunA17Chr2g0305961	MtrunA17Chr5g0434201	MtrunA17Chr4g0060351
MtrunA17Chr4g0017011	MtrunA17Chr2g0328871		MtrunA17Chr8g0335811						MtrunA17Chr3g0126821	MtrunA17Chr2g0299841	MtrunA17Chr3g0144691	MtrunA17Chr2g0304071	MtrunA17Chr4g0015461	MtrunA17Chr2g0306041	MtrunA17Chr5g0434481	MtrunA17Chr4g0061351
MtrunA17Chr4g0017021	MtrunA17Chr2g0328881		MtrunA17Chr8g0336701						MtrunA17Chr3g0127401	MtrunA17Chr2g0299861	MtrunA17Chr3g0144891	MtrunA17Chr2g0304201	MtrunA17Chr4g0015451	MtrunA17Chr2g0306051	MtrunA17Chr5g0434491	MtrunA17Chr4g0061411
MtrunA17Chr4g0017031	MtrunA17Chr2g0328971		MtrunA17Chr8g0336731						MtrunA17Chr3g0127421	MtrunA17Chr2g0299921	MtrunA17Chr3g0145281	MtrunA17Chr2g0304241	MtrunA17Chr4g0015491	MtrunA17Chr2g0306081	MtrunA17Chr5g0434501	MtrunA17Chr4g0062101
MtrunA17Chr4g0017071	MtrunA17Chr2g0329301		MtrunA17Chr8g0337441						MtrunA17Chr3g0127591	MtrunA17Chr2g0299961	MtrunA17Chr3g0145991	MtrunA17Chr2g0304331	MtrunA17Chr4g0015421	MtrunA17Chr2g0306121	MtrunA17Chr5g0434521	MtrunA17Chr4g0062131
MtrunA17Chr4g0017041	MtrunA17Chr2g0329491		MtrunA17Chr8g0338881						MtrunA17Chr3g0128381	MtrunA17Chr2g0299971	MtrunA17Chr4g0000041	MtrunA17Chr2g0304441	MtrunA17Chr4g0015431	MtrunA17Chr2g0306181	MtrunA17Chr5g0434811	MtrunA17Chr4g0062241
MtrunA17Chr4g0017051	MtrunA17Chr2g0329481		MtrunA17Chr8g0338942						MtrunA17Chr3g0128501	MtrunA17Chr2g0300011	MtrunA17Chr4g0000071	MtrunA17Chr2g0304471	MtrunA17Chr4g0015821	MtrunA17Chr2g0306231	MtrunA17Chr5g0435891	MtrunA17Chr4g0062261
MtrunA17Chr4g1015884	MtrunA17Chr2g0329611		MtrunA17Chr8g0339311						MtrunA17Chr3g0128742	MtrunA17Chr2g0300071	MtrunA17Chr4g0000441	MtrunA17Chr2g0304491	MtrunA17Chr4g0015861	MtrunA17Chr2g0306251	MtrunA17Chr5g0435901	MtrunA17Chr4g0062561
MtrunA17Chr4g0017061	MtrunA17Chr2g0329651		MtrunA17Chr8g0340792						MtrunA17Chr3g0129211	MtrunA17Chr2g0300091	MtrunA17Chr4g0000601	MtrunA17Chr2g0304541	MtrunA17Chr4g0015871	MtrunA17Chr2g0306261	MtrunA17Chr5g0435931	MtrunA17Chr4g0063641
MtrunA17Chr4g0016871	MtrunA17Chr2g0329681		MtrunA17Chr8g0341381						MtrunA17Chr3g1013657	MtrunA17Chr2g0300191	MtrunA17Chr4g0000602	MtrunA17Chr2g0304611	MtrunA17Chr4g0015831	MtrunA17Chr2g0306271	MtrunA17Chr5g0435941	MtrunA17Chr4g0063691
MtrunA17Chr4g0016901	MtrunA17Chr2g0329701		MtrunA17Chr8g0343091						MtrunA17Chr3g0129231	MtrunA17Chr2g0300201	MtrunA17Chr4g0000611	MtrunA17Chr2g0304671	MtrunA17Chr4g0015901	MtrunA17Chr2g0306371	MtrunA17Chr5g0435911	MtrunA17Chr4g0064121
MtrunA17Chr4g0017411	MtrunA17Chr2g0329921		MtrunA17Chr8g0343101						MtrunA17Chr3g0129271	MtrunA17Chr2g0300421	MtrunA17Chr4g0000591	MtrunA17Chr2g0304681	MtrunA17Chr4g0015911	MtrunA17Chr2g0306401	MtrunA17Chr5g0435961	MtrunA17Chr4g0064381
MtrunA17Chr4g0017431	MtrunA17Chr2g0330161		MtrunA17Chr8g0343421						MtrunA17Chr3g1013685	MtrunA17Chr2g0300511	MtrunA17Chr4g0000621	MtrunA17Chr2g0305111	MtrunA17Chr4g0015921	MtrunA17Chr2g0306441	MtrunA17Chr5g0435921	MtrunA17Chr4g0065401
MtrunA17Chr4g0017481	MtrunA17Chr2g0330201		MtrunA17Chr8g0343771						MtrunA17Chr3g0130381	MtrunA17Chr2g0300752	MtrunA17Chr4g0000603	MtrunA17Chr2g0305231	MtrunA17Chr4g0015931	MtrunA17Chr2g0306481	MtrunA17Chr5g0435951	MtrunA17Chr4g0066421
MtrunA17Chr4g0017491	MtrunA17Chr2g0330291		MtrunA17Chr8g0343941						MtrunA17Chr3g0131591	MtrunA17Chr2g0300991	MtrunA17Chr4g0000632	MtrunA17Chr2g0305281	MtrunA17Chr4g0015991	MtrunA17Chr2g0306501	MtrunA17Chr5g0435971	MtrunA17Chr4g0066901
MtrunA17Chr4g0017501	MtrunA17Chr2g0330301		MtrunA17Chr8g0344081						MtrunA17Chr3g0132081	MtrunA17Chr2g0301201	MtrunA17Chr4g0000641	MtrunA17Chr2g0305331	MtrunA17Chr4g0016001	MtrunA17Chr2g0306511	MtrunA17Chr5g0436111	MtrunA17Chr4g0066971
MtrunA17Chr4g0017511	MtrunA17Chr2g0330711		MtrunA17Chr8g0344781						MtrunA17Chr3g0132071	MtrunA17Chr2g0301251	MtrunA17Chr4g0000661	MtrunA17Chr2g0305381	MtrunA17Chr4g0016011	MtrunA17Chr2g0306721	MtrunA17Chr5g0436381	MtrunA17Chr4g0067141
MtrunA17Chr4g0017521	MtrunA17Chr2g0330741		MtrunA17Chr8g0344881						MtrunA17Chr3g0132731	MtrunA17Chr2g0301261	MtrunA17Chr4g0000631	MtrunA17Chr2g0305402	MtrunA17Chr4g0016021	MtrunA17Chr2g0306731	MtrunA17Chr5g0436391	MtrunA17Chr4g0067611
MtrunA17Chr4g0017531	MtrunA17Chr2g0330731		MtrunA17Chr8g0345031						MtrunA17Chr3g0132711	MtrunA17Chr2g0301361	MtrunA17Chr4g0000671	MtrunA17Chr2g0305501	MtrunA17Chr4g0016031	MtrunA17Chr2g0306861	MtrunA17Chr5g0437701	MtrunA17Chr4g1020143
MtrunA17Chr4g0017541	MtrunA17Chr2g0330962		MtrunA17Chr8g0345391						MtrunA17Chr3g0132721	MtrunA17Chr2g0301661	MtrunA17Chr4g0000651	MtrunA17Chr2g0305511	MtrunA17Chr4g0016041	MtrunA17Chr2g0306921	MtrunA17Chr5g0440461	MtrunA17Chr4g0068211
MtrunA17Chr4g0017551	MtrunA17Chr2g0331001		MtrunA17Chr8g0346891						MtrunA17Chr3g0132821	MtrunA17Chr2g0301691	MtrunA17Chr4g0000681	MtrunA17Chr2g0305581	MtrunA17Chr4g0016071	MtrunA17Chr2g0306961	MtrunA17Chr5g0442561	MtrunA17Chr4g0068951
MtrunA17Chr4g0017561	MtrunA17Chr2g0331051		MtrunA17Chr8g1035374						MtrunA17Chr3g0133101	MtrunA17Chr2g0301741	MtrunA17Chr4g0000831	MtrunA17Chr2g0305611	MtrunA17Chr4g0016081	MtrunA17Chr2g0306981	MtrunA17Chr5g0442551	MtrunA17Chr4g0069181
MtrunA17Chr4g0017441	MtrunA17Chr2g0331061		MtrunA17Chr8g0347161						MtrunA17Chr3g0133441	MtrunA17Chr2g0301851	MtrunA17Chr4g0000801	MtrunA17Chr2g0305651	MtrunA17Chr4g0016121	MtrunA17Chr2g0307021	MtrunA17Chr5g0442571	MtrunA17Chr4g0069401
MtrunA17Chr4g0017451	MtrunA17Chr2g0331141		MtrunA17Chr8g0348721						MtrunA17Chr3g0134152	MtrunA17Chr2g0301881	MtrunA17Chr4g0000811	MtrunA17Chr2g0305661	MtrunA17Chr4g0016091	MtrunA17Chr2g0307051	MtrunA17Chr5g0443551	MtrunA17Chr4g0069461
MtrunA17Chr4g0017461	MtrunA17Chr2g0331261		MtrunA17Chr8g0350881						MtrunA17Chr3g0134152	MtrunA17Chr2g0301981	MtrunA17Chr4g0000821	MtrunA17Chr2g0305741	MtrunA17Chr4g0016101	MtrunA17Chr2g0307331	MtrunA17Chr5g0444091	MtrunA17Chr4g0069751
MtrunA17Chr4g0017471	MtrunA17Chr2g0331271		MtrunA17Chr8g0352541						MtrunA17Chr3g0134641	MtrunA17Chr2g0301992	MtrunA17Chr4g0001031	MtrunA17Chr2g0306041	MtrunA17Chr4g0016111	MtrunA17Chr2g0307611	MtrunA17Chr5g0446131	MtrunA17Chr4g0069781
MtrunA17Chr4g0017561	MtrunA17Chr2g0331291		MtrunA17Chr8g0352821						MtrunA17Chr3g0135811	MtrunA17Chr2g0302391	MtrunA17Chr4g0002721	MtrunA17Chr2g0306051	MtrunA17Chr4g0016122	MtrunA17Chr2g0307621	MtrunA17Chr5g0446871	MtrunA17Chr4g0070771
MtrunA17Chr4g0017571	MtrunA17Chr2g0331741		MtrunA17Chr8g0353151						MtrunA17Chr3g0135861	MtrunA17Chr2g0302401	MtrunA17Chr4g0002901	MtrunA17Chr2g0306081	MtrunA17Chr4g0016131	MtrunA17Chr2g0307631	MtrunA17Chr5g0447071	MtrunA17Chr4g0070871
MtrunA17Chr4g0017581	MtrunA17Chr2g0331891		MtrunA17Chr8g0353611						MtrunA17Chr3g0136111	MtrunA17Chr2g0302471	MtrunA17Chr4g0003041	MtrunA17Chr2g0306091	MtrunA17Chr4g0016141	MtrunA17Chr2g0307731	MtrunA17Chr5g0448151	MtrunA17Chr4g0071781
MtrunA17Chr4g0017591	MtrunA17Chr2g0331911		MtrunA17Chr8g0354181						MtrunA17Chr3g0137091	MtrunA17Chr2g0302481	MtrunA17Chr4g1014952	MtrunA17Chr2g0306161	MtrunA17Chr4g0016061	MtrunA17Chr2g0307941	MtrunA17Chr5g0448161	MtrunA17Chr4g0072131
MtrunA17Chr4g0017581	MtrunA17Chr2g0332131		MtrunA17Chr8g0355021						MtrunA17Chr3g0138041	MtrunA17Chr2g0302491	MtrunA17Chr4g0003731	MtrunA17Chr2g0306181	MtrunA17Chr4g0016123	MtrunA17Chr2g0307981	MtrunA17Chr5g0448171	MtrunA17Chr4g0072381
MtrunA17Chr4g0017591	MtrunA17Chr2g0332181		MtrunA17Chr8g0355312						MtrunA17Chr3g0138981	MtrunA17Chr2g0302551	MtrunA17Chr4g0004541	MtrunA17Chr2g0306231	MtrunA17Chr4g0016152	MtrunA17Chr2g0308081	MtrunA17Chr6g0450231	MtrunA17Chr4g0072391
MtrunA17Chr4g0017601	MtrunA17Chr2g0332221		MtrunA17Chr8g0355313						MtrunA17Chr3g0139311	MtrunA17Chr2g0302581	MtrunA17Chr4g0005021	MtrunA17Chr2g0306241	MtrunA17Chr4g0016151	MtrunA17Chr2g0308151	MtrunA17Chr6g0450341	MtrunA17Chr4g0072721
MtrunA17Chr4g0017611	MtrunA17Chr2g0332291		MtrunA17Chr8g0356801						MtrunA17Chr3g0139321	MtrunA17Chr2g0302991	MtrunA17Chr4g0005031	MtrunA17Chr2g0306251	MtrunA17Chr4g0016171	MtrunA17Chr2g0308181	MtrunA17Chr6g0450351	MtrunA17Chr4g0072741
MtrunA17Chr4g0017621	MtrunA17Chr2g0332491		MtrunA17Chr8g0356851						MtrunA17Chr3g0139871	MtrunA17Chr2g0303021	MtrunA17Chr4g0005121	MtrunA17Chr2g0306271	MtrunA17Chr4g0016161	MtrunA17Chr2g1007480	MtrunA17Chr6g0451542	MtrunA17Chr4g0072801
MtrunA17Chr4g0017631	MtrunA17Chr2g0332521		MtrunA17Chr8g0356961						MtrunA17Chr3g0139891	MtrunA17Chr2g0303031	MtrunA17Chr4g0005111	MtrunA17Chr2g0306291	MtrunA17Chr4g0016181	MtrunA17Chr2g0308371	MtrunA17Chr6g0451551	MtrunA17Chr4g0073101
MtrunA17Chr4g0017621	MtrunA17Chr2g0332581		MtrunA17Chr8g0357213						MtrunA17Chr3g0139882	MtrunA17Chr2g0303161	MtrunA17Chr4g0005141	MtrunA17Chr2g0306331	MtrunA17Chr4g0016211	MtrunA17Chr2g0308411	MtrunA17Chr6g0451651	MtrunA17Chr4g0073111
MtrunA17Chr4g0017631	MtrunA17Chr2g0332591		MtrunA17Chr8g0357531						MtrunA17Chr3g0140042	MtrunA17Chr2g0303171	MtrunA17Chr4g0005511	MtrunA17Chr2g0306371	MtrunA17Chr4g0016221	MtrunA17Chr2g0308691	MtrunA17Chr6g0453091	MtrunA17Chr4g0073112
MtrunA17Chr4g0017641	MtrunA17Chr2g0332621		MtrunA17Chr8g1036278						MtrunA17Chr3g0140061	MtrunA17Chr2g0303251	MtrunA17Chr4g0005581	MtrunA17Chr2g0306372	MtrunA17Chr4g0016231	MtrunA17Chr2g0308901	MtrunA17Chr6g0453151	MtrunA17Chr4g0073113
MtrunA17Chr4g0017651	MtrunA17Chr2g0332681		MtrunA17Chr8g0358121						MtrunA17Chr3g0140401	MtrunA17Chr2g0303281	MtrunA17Chr4g0006141	MtrunA17Chr2g0306381	MtrunA17Chr4g0016241	MtrunA17Chr2g0308971	MtrunA17Chr6g0453641	MtrunA17Chr4g0073121
MtrunA17Chr4g0017661	MtrunA17Chr2g0332691		MtrunA17Chr8g0358371						MtrunA17Chr3g0140481	MtrunA17Chr2g0303291	MtrunA17Chr4g0006381	MtrunA17Chr2g0306441	MtrunA17Chr4g0016301	MtrunA17Chr2g0309071	MtrunA17Chr6g0454482	MtrunA17Chr4g0073681
MtrunA17Chr4g0017671	MtrunA17Chr2g0333241		MtrunA17Chr8g0358531						MtrunA17Chr3g0140801	MtrunA17Chr2g0303391	MtrunA17Chr4g0006441	MtrunA17Chr2g0306511	MtrunA17Chr4g0016321	MtrunA17Chr2g0309201	MtrunA17Chr6g0454482	MtrunA17Chr4g0073831
MtrunA17Chr4g0017681	MtrunA17Chr2g0333571		MtrunA17Chr8g0359201						MtrunA17Chr3g1014411	MtrunA17Chr2g0303392	MtrunA17Chr4g0006841	MtrunA17Chr2g0306521	MtrunA17Chr4g0016351	MtrunA17Chr2g0309331	MtrunA17Chr6g0454621	MtrunA17Chr4g0073911
MtrunA17Chr4g0017691	MtrunA17Chr2g0333721		MtrunA17Chr8g0359221						MtrunA17Chr3g1014411	MtrunA17Chr2g0303441	MtrunA17Chr4g0006861	MtrunA17Chr2g0306571	MtrunA17Chr4g0016371	MtrunA17Chr2g0309341	MtrunA17Chr6g0454631	MtrunA17Chr4g0074251
MtrunA17Chr4g0017701	MtrunA17Chr2g0333921		MtrunA17Chr8g0359241						MtrunA17Chr3g0141531	MtrunA17Chr2g0303451	MtrunA17Chr4g0006931	MtrunA17Chr2g0306591	MtrunA17Chr4g0016381	MtrunA17Chr2g0309361	MtrunA17Chr6g0455832	MtrunA17Chr4g0074651
MtrunA17Chr4g0017761	MtrunA17Chr2g0334021		MtrunA17Chr8g0359321						MtrunA17Chr3g0141651	MtrunA17Chr2g0303511	MtrunA17Chr4g0007021	MtrunA17Chr2g0306611	MtrunA17Chr4g0016411	MtrunA17Chr2g0309371	MtrunA17Chr6g0455992	MtrunA17Chr4g0075961
MtrunA17Chr4g0017771	MtrunA17Chr2g0334051		MtrunA17Chr8g0359391						MtrunA17Chr3g0141671	MtrunA17Chr2g0303551	MtrunA17Chr4g0007041	MtrunA17Chr2g1007304	MtrunA17Chr4g0016421	MtrunA17Chr2g0309451	MtrunA17Chr6g1025401	MtrunA17Chr4g0076091
MtrunA17Chr4g0017781	MtrunA17Chr2g0334251		MtrunA17Chr8g0359491						MtrunA17Chr3g0142471	MtrunA17Chr2g0303571	MtrunA17Chr4g0007031	MtrunA17Chr2g0306761	MtrunA17Chr4g0016391	MtrunA17Chr2g0309521	MtrunA17Chr6g0457271	MtrunA17Chr4g0076591
MtrunA17Chr4g0017791	MtrunA17Chr2g0334311		MtrunA17Chr8g0359641						MtrunA17Chr3g0142481	MtrunA17Chr2g0303731	MtrunA17Chr4g0007201	MtrunA17Chr2g0306771	MtrunA17Chr4g0016441	MtrunA17Chr2g0309671	MtrunA17Chr6g0457331	MtrunA17Chr4g0076611
MtrunA17Chr4g0017801	MtrunA17Chr3g0077161		MtrunA17Chr8g0360731						MtrunA17Chr3g0142561	MtrunA17Chr2g0303741	MtrunA17Chr4g0007741	MtrunA17Chr2g0306772	MtrunA17Chr4g0016451	MtrunA17Chr2g0309711	MtrunA17Chr6g0457311	MtrunA17Chr4g0076631
MtrunA17Chr4g0017811	MtrunA17Chr3g0077231		MtrunA17Chr8g0360891						MtrunA17Chr3g0142661	MtrunA17Chr2g0303811	MtrunA17Chr4g0007781	MtrunA17Chr2g0306931	MtrunA17Chr4g0016471	MtrunA17Chr2g0309731	MtrunA17Chr6g0457321	MtrunA17Chr4g0076731
MtrunA17Chr4g0017821	MtrunA17Chr3g0077261		MtrunA17Chr8g0360881						MtrunA17Chr3g0142671	MtrunA17Chr2g0303821	MtrunA17Chr4g0007751	MtrunA17Chr2g0307061	MtrunA17Chr4g0016431	MtrunA17Chr2g0309831	MtrunA17Chr6g0457341	MtrunA17Chr4g0076781
MtrunA17Chr4g0017831	MtrunA17Chr3g0077271		MtrunA17Chr8g0361241						MtrunA17Chr3g0143011	MtrunA17Chr2g1006745	MtrunA17Chr4g0007771	MtrunA17Chr2g0307181	MtrunA17Chr4g0016571	MtrunA17Chr2g0309861	MtrunA17Chr6g0457601	MtrunA17Chr4g0076971
MtrunA17Chr4g0017841	MtrunA17Chr3g0077341		MtrunA17Chr8g0361521						MtrunA17Chr3g0143801	MtrunA17Chr2g0303921	MtrunA17Chr4g1015328	MtrunA17Chr2g0307211	MtrunA17Chr4g0016591	MtrunA17Chr2g0310021	MtrunA17Chr6g0459621	MtrunA17Chr5g0393431
MtrunA17Chr4g0017711	MtrunA17Chr3g0077701		MtrunA17Chr8g0361901						MtrunA17Chr3g1014575	MtrunA17Chr2g0303931	MtrunA17Chr4g0008221	MtrunA17Chr2g0307391	MtrunA17Chr4g0016551	MtrunA17Chr2g0310071	MtrunA17Chr6g0460541	MtrunA17Chr5g0393671
MtrunA17Chr4g0017721	MtrunA17Chr3g0077881		MtrunA17Chr8g0363151						MtrunA17Chr3g0143942	MtrunA17Chr2g0304011	MtrunA17Chr4g0008231	MtrunA17Chr2g0307671	MtrunA17Chr4g0016561	MtrunA17Chr2g0310391	MtrunA17Chr6g0460571	MtrunA17Chr5g0394112
MtrunA17Chr4g0017731	MtrunA17Chr3g0078011		MtrunA17Chr8g0363161						MtrunA17Chr3g0144361	MtrunA17Chr2g0304001	MtrunA17Chr4g0008241	MtrunA17Chr2g0307941	MtrunA17Chr4g0016651	MtrunA17Chr2g0310561	MtrunA17Chr6g0460841	MtrunA17Chr5g0394941
MtrunA17Chr4g0017741	MtrunA17Chr3g0078041		MtrunA17Chr8g0363431						MtrunA17Chr3g0144481	MtrunA17Chr2g0304071	MtrunA17Chr4g0008631	MtrunA17Chr2g0307961	MtrunA17Chr4g0016661	MtrunA17Chr2g0310601	MtrunA17Chr6g0460831	MtrunA17Chr5g0395321
MtrunA17Chr4g0017751	MtrunA17Chr3g0078081		MtrunA17Chr8g0363521						MtrunA17Chr3g0144831	MtrunA17Chr2g0304091	MtrunA17Chr4g0009301	MtrunA17Chr2g0307991	MtrunA17Chr4g0016631	MtrunA17Chr2g0310781	MtrunA17Chr6g0461121	MtrunA17Chr5g0395431
MtrunA17Chr4g0017851	MtrunA17Chr3g0078121		MtrunA17Chr8g0363691						MtrunA17Chr3g0144811	MtrunA17Chr2g0304131	MtrunA17Chr4g0009401	MtrunA17Chr2g0308081	MtrunA17Chr4g0016861	MtrunA17Chr2g0310831	MtrunA17Chr6g0461331	MtrunA17Chr5g0395621
MtrunA17Chr4g0018121	MtrunA17Chr3g0078271		MtrunA17Chr8g0363911						MtrunA17Chr3g0144951	MtrunA17Chr2g0304231	MtrunA17Chr4g0009391	MtrunA17Chr2g0308261	MtrunA17Chr4g0016881	MtrunA17Chr2g0310841	MtrunA17Chr6g0461651	MtrunA17Chr5g0395901
MtrunA17Chr4g0018121	MtrunA17Chr3g0078291		MtrunA17Chr8g0364371						MtrunA17Chr3g0145931	MtrunA17Chr2g0304281	MtrunA17Chr4g0009751	MtrunA17Chr2g0308321	MtrunA17Chr4g0016831	MtrunA17Chr2g0311191	MtrunA17Chr6g0461741	MtrunA17Chr5g0397041
MtrunA17Chr4g0018111	MtrunA17Chr3g0078471		MtrunA17Chr8g0364381						MtrunA17Chr3g0145971	MtrunA17Chr2g0304361	MtrunA17Chr4g0010041	MtrunA17Chr2g0308411	MtrunA17Chr4g0016841	MtrunA17Chr2g0311281	MtrunA17Chr6g0462631	MtrunA17Chr5g0397501
MtrunA17Chr4g0018481	MtrunA17Chr3g0078641		MtrunA17Chr8g0364461						MtrunA17Chr3g0145981	MtrunA17Chr2g0304431	MtrunA17Chr4g0010621	MtrunA17Chr2g0308461	MtrunA17Chr4g0016891	MtrunA17Chr2g0311282	MtrunA17Chr6g0463581	MtrunA17Chr5g0397511
MtrunA17Chr4g0018581	MtrunA17Chr3g0078691		MtrunA17Chr8g0365891						MtrunA17Chr3g0146021	MtrunA17Chr2g0304471	MtrunA17Chr4g0010941	MtrunA17Chr2g0308501	MtrunA17Chr4g0016851	MtrunA17Chr2g0311461	MtrunA17Chr6g0464281	MtrunA17Chr5g0397541
MtrunA17Chr4g0018651	MtrunA17Chr3g0079071		MtrunA17Chr8g0366551						MtrunA17Chr4g0000011	MtrunA17Chr2g0304621	MtrunA17Chr4g0010971	MtrunA17Chr2g0308681	MtrunA17Chr4g0016931	MtrunA17Chr2g0311481	MtrunA17Chr6g0464401	MtrunA17Chr5g0398331
MtrunA17Chr4g0018671	MtrunA17Chr3g0079101		MtrunA17Chr8g0366991						MtrunA17Chr4g0000411	MtrunA17Chr2g0304671	MtrunA17Chr4g0011071	MtrunA17Chr2g0308711	MtrunA17Chr4g0016941	MtrunA17Chr2g0311521	MtrunA17Chr6g1025995	MtrunA17Chr5g0398351
MtrunA17Chr4g0018681	MtrunA17Chr3g0079321		MtrunA17Chr8g0367001						MtrunA17Chr4g0000601	MtrunA17Chr2g0304681	MtrunA17Chr4g0011101	MtrunA17Chr2g0308871	MtrunA17Chr4g0016951	MtrunA17Chr2g0311581	MtrunA17Chr6g0464991	MtrunA17Chr5g0398451
MtrunA17Chr4g0018811	MtrunA17Chr3g0079421		MtrunA17Chr8g0367581						MtrunA17Chr4g0000602	MtrunA17Chr2g0304701	MtrunA17Chr4g0011321	MtrunA17Chr2g0309061	MtrunA17Chr4g0016911	MtrunA17Chr2g0311691	MtrunA17Chr6g0465011	MtrunA17Chr5g0399061
MtrunA17Chr4g0019061	MtrunA17Chr3g0079491		MtrunA17Chr8g0367781						MtrunA17Chr4g0000611	MtrunA17Chr2g0304711	MtrunA17Chr4g0011871	MtrunA17Chr2g0309151	MtrunA17Chr4g0016971	MtrunA17Chr2g0311811	MtrunA17Chr6g0465021	MtrunA17Chr5g0399581
MtrunA17Chr4g0019311	MtrunA17Chr3g0079591		MtrunA17Chr8g0367801						MtrunA17Chr4g0000591	MtrunA17Chr2g0304751	MtrunA17Chr4g0012231	MtrunA17Chr2g0309161	MtrunA17Chr4g0016921	MtrunA17Chr2g0311761	MtrunA17Chr6g0465771	MtrunA17Chr5g0399711
MtrunA17Chr4g0019351	MtrunA17Chr3g0079691		MtrunA17Chr8g0368521						MtrunA17Chr4g0000621	MtrunA17Chr2g0304871	MtrunA17Chr4g1015662	MtrunA17Chr2g0309171	MtrunA17Chr4g0016981	MtrunA17Chr2g0312151	MtrunA17Chr6g0465761	MtrunA17Chr5g0400061
MtrunA17Chr4g0020121	MtrunA17Chr3g0079921		MtrunA17Chr8g0369451						MtrunA17Chr4g0000603	MtrunA17Chr2g0304921	MtrunA17Chr4g0012401	MtrunA17Chr2g0309371	MtrunA17Chr4g0016991	MtrunA17Chr2g0312491	MtrunA17Chr6g0465791	MtrunA17Chr5g0400221
MtrunA17Chr4g0020171	MtrunA17Chr3g0080121		MtrunA17Chr8g0370661						MtrunA17Chr4g0000632	MtrunA17Chr2g0304922	MtrunA17Chr4g0012391	MtrunA17Chr2g0309711	MtrunA17Chr4g0016961	MtrunA17Chr2g0312531	MtrunA17Chr6g0467211	MtrunA17Chr5g0400691
MtrunA17Chr4g0020311	MtrunA17Chr3g0080221		MtrunA17Chr8g0371241						MtrunA17Chr4g0000641	MtrunA17Chr2g0304971	MtrunA17Chr4g0012531	MtrunA17Chr2g0309731	MtrunA17Chr4g0017001	MtrunA17Chr2g0312571	MtrunA17Chr6g0468371	MtrunA17Chr5g0400761
MtrunA17Chr4g0020632	MtrunA17Chr3g0080381		MtrunA17Chr8g0372171						MtrunA17Chr4g0000661	MtrunA17Chr2g0304981	MtrunA17Chr4g0012551	MtrunA17Chr2g0309811	MtrunA17Chr4g0017011	MtrunA17Chr2g0312601	MtrunA17Chr6g0468451	MtrunA17Chr5g0401131
MtrunA17Chr4g0020671	MtrunA17Chr3g0080471		MtrunA17Chr8g0372231						MtrunA17Chr4g0000631	MtrunA17Chr2g0305031	MtrunA17Chr4g0012651	MtrunA17Chr2g0309861	MtrunA17Chr4g0017021	MtrunA17Chr2g0312621	MtrunA17Chr6g0469021	MtrunA17Chr5g0401401
MtrunA17Chr4g0021061	MtrunA17Chr3g0080481		MtrunA17Chr8g0373261						MtrunA17Chr4g0000671	MtrunA17Chr2g0305091	MtrunA17Chr4g0013191	MtrunA17Chr2g0309971	MtrunA17Chr4g0017031	MtrunA17Chr2g0312641	MtrunA17Chr6g0469071	MtrunA17Chr5g0402061
MtrunA17Chr4g0021611	MtrunA17Chr3g0080571		MtrunA17Chr8g0373592						MtrunA17Chr4g0001181	MtrunA17Chr2g0305241	MtrunA17Chr4g0013231	MtrunA17Chr2g1007624	MtrunA17Chr4g0017071	MtrunA17Chr2g0312671	MtrunA17Chr6g0469331	MtrunA17Chr5g0402661
MtrunA17Chr4g0021791	MtrunA17Chr3g0080681		MtrunA17Chr8g0373593						MtrunA17Chr4g0001151	MtrunA17Chr2g0305311	MtrunA17Chr4g0013241	MtrunA17Chr2g0310081	MtrunA17Chr4g0017081	MtrunA17Chr2g0312911	MtrunA17Chr6g0469341	MtrunA17Chr5g0402841
MtrunA17Chr4g0022001	MtrunA17Chr3g0080771		MtrunA17Chr8g0374161						MtrunA17Chr4g0001202	MtrunA17Chr2g0305402	MtrunA17Chr4g0013661	MtrunA17Chr2g0310131	MtrunA17Chr4g0017041	MtrunA17Chr2g0313151	MtrunA17Chr6g0469491	MtrunA17Chr5g0402831
MtrunA17Chr4g0023171	MtrunA17Chr3g0080991		MtrunA17Chr8g0374941						MtrunA17Chr4g0001242	MtrunA17Chr2g0305421	MtrunA17Chr4g0013701	MtrunA17Chr2g0310381	MtrunA17Chr4g0017051	MtrunA17Chr2g0313261	MtrunA17Chr6g0469571	MtrunA17Chr5g0403211
MtrunA17Chr4g0023211	MtrunA17Chr3g0081391		MtrunA17Chr8g0376341						MtrunA17Chr4g0001301	MtrunA17Chr2g0305441	MtrunA17Chr4g0013781	MtrunA17Chr2g0310621	MtrunA17Chr4g1015884	MtrunA17Chr2g0313311	MtrunA17Chr6g0469581	MtrunA17Chr5g0403221
MtrunA17Chr4g1016929	MtrunA17Chr3g0081441		MtrunA17Chr8g0379931						MtrunA17Chr4g0001931	MtrunA17Chr2g0305541	MtrunA17Chr4g0013791	MtrunA17Chr2g0310751	MtrunA17Chr4g0017061	MtrunA17Chr2g0313351	MtrunA17Chr6g0469661	MtrunA17Chr5g0404741
MtrunA17Chr4g0024311	MtrunA17Chr3g0081461		MtrunA17Chr8g0380511						MtrunA17Chr4g0002221	MtrunA17Chr2g0305561	MtrunA17Chr4g0013801	MtrunA17Chr2g0311101	MtrunA17Chr4g0016871	MtrunA17Chr2g0313491	MtrunA17Chr6g0469691	MtrunA17Chr5g0405561
MtrunA17Chr4g0024441	MtrunA17Chr3g0082021		MtrunA17Chr8g0380631						MtrunA17Chr4g0002291	MtrunA17Chr2g0305581	MtrunA17Chr4g0013811	MtrunA17Chr2g0311121	MtrunA17Chr4g0016901	MtrunA17Chr2g0313801	MtrunA17Chr6g0469882	MtrunA17Chr5g0406791
MtrunA17Chr4g0024451	MtrunA17Chr3g0082231		MtrunA17Chr8g0380691						MtrunA17Chr4g0002381	MtrunA17Chr2g0305591	MtrunA17Chr4g0013861	MtrunA17Chr2g0311141	MtrunA17Chr4g0017141	MtrunA17Chr2g0313991	MtrunA17Chr6g0470101	MtrunA17Chr5g0407081
MtrunA17Chr4g0024461	MtrunA17Chr3g0082301		MtrunA17Chr8g0381211						MtrunA17Chr4g0002481	MtrunA17Chr2g0305611	MtrunA17Chr4g0013961	MtrunA17Chr2g0311201	MtrunA17Chr4g0017151	MtrunA17Chr2g0314061	MtrunA17Chr6g0470131	MtrunA17Chr5g0407261
MtrunA17Chr4g0024481	MtrunA17Chr3g0082291		MtrunA17Chr8g0381911						MtrunA17Chr4g0002791	MtrunA17Chr2g0305621	MtrunA17Chr4g0013991	MtrunA17Chr2g0311282	MtrunA17Chr4g0017161	MtrunA17Chr2g0314171	MtrunA17Chr6g0470451	MtrunA17Chr5g0408441
MtrunA17Chr4g0024491	MtrunA17Chr3g0082471		MtrunA17Chr8g0382461						MtrunA17Chr4g0002781	MtrunA17Chr2g0305691	MtrunA17Chr4g0014171	MtrunA17Chr2g0311351	MtrunA17Chr4g0017171	MtrunA17Chr2g0314301	MtrunA17Chr6g0470461	MtrunA17Chr5g0408451
MtrunA17Chr4g0025131	MtrunA17Chr3g0082691		MtrunA17Chr8g0382531						MtrunA17Chr4g0002901	MtrunA17Chr2g0305721	MtrunA17Chr4g0014551	MtrunA17Chr2g0311431	MtrunA17Chr4g0017181	MtrunA17Chr2g0314491	MtrunA17Chr6g0470471	MtrunA17Chr5g0408521
MtrunA17Chr4g0025141	MtrunA17Chr3g0082891		MtrunA17Chr8g0383841						MtrunA17Chr4g0003111	MtrunA17Chr2g0305741	MtrunA17Chr4g0014791	MtrunA17Chr2g0311481	MtrunA17Chr4g0017431	MtrunA17Chr2g1007963	MtrunA17Chr6g0470491	MtrunA17Chr5g0408961
MtrunA17Chr4g0025151	MtrunA17Chr3g0082941		MtrunA17Chr8g1038516						MtrunA17Chr4g0003461	MtrunA17Chr2g0305761	MtrunA17Chr4g0014891	MtrunA17Chr2g0311491	MtrunA17Chr4g0017481	MtrunA17Chr2g0314721	MtrunA17Chr6g0470702	MtrunA17Chr5g0409251
MtrunA17Chr4g0025201	MtrunA17Chr3g0083111		MtrunA17Chr8g0384111						MtrunA17Chr4g0003591	MtrunA17Chr2g0305841	MtrunA17Chr4g0015031	MtrunA17Chr2g0311551	MtrunA17Chr4g0017491	MtrunA17Chr2g0314911	MtrunA17Chr6g0470711	MtrunA17Chr5g0409511
MtrunA17Chr4g0025201	MtrunA17Chr3g0083431		MtrunA17Chr8g0385031						MtrunA17Chr4g0003691	MtrunA17Chr2g0305911	MtrunA17Chr4g0015361	MtrunA17Chr2g0311591	MtrunA17Chr4g0017501	MtrunA17Chr2g0314991	MtrunA17Chr6g0470741	MtrunA17Chr5g0411201
MtrunA17Chr4g0025211	MtrunA17Chr3g0083511		MtrunA17Chr8g0385171						MtrunA17Chr4g0003721	MtrunA17Chr2g0306041	MtrunA17Chr4g0015371	MtrunA17Chr2g0311661	MtrunA17Chr4g0017511	MtrunA17Chr2g0315081	MtrunA17Chr6g0470731	MtrunA17Chr5g0411811
MtrunA17Chr4g0025251	MtrunA17Chr3g0083571		MtrunA17Chr8g0385601						MtrunA17Chr4g0003731	MtrunA17Chr2g0306061	MtrunA17Chr4g0015381	MtrunA17Chr2g0311931	MtrunA17Chr4g0017521	MtrunA17Chr2g0315431	MtrunA17Chr6g0471221	MtrunA17Chr5g0411901
MtrunA17Chr4g0025521	MtrunA17Chr3g0083671		MtrunA17Chr8g1038669						MtrunA17Chr4g0003861	MtrunA17Chr2g0306081	MtrunA17Chr4g0015391	MtrunA17Chr2g0312151	MtrunA17Chr4g0017531	MtrunA17Chr2g0315671	MtrunA17Chr6g0471551	MtrunA17Chr5g1022003
MtrunA17Chr4g0025591	MtrunA17Chr3g0083751		MtrunA17Chr8g0387211						MtrunA17Chr4g0003871	MtrunA17Chr2g0306131	MtrunA17Chr4g0015401	MtrunA17Chr2g1007814	MtrunA17Chr4g0017541	MtrunA17Chr2g0315731	MtrunA17Chr6g0471581	MtrunA17Chr5g0412861
MtrunA17Chr4g0026311	MtrunA17Chr3g0083781		MtrunA17Chr8g0388301						MtrunA17Chr4g0004181	MtrunA17Chr2g0306141	MtrunA17Chr4g0015411	MtrunA17Chr2g0312231	MtrunA17Chr4g0017551	MtrunA17Chr2g0315821	MtrunA17Chr6g0471681	MtrunA17Chr5g0412871
MtrunA17Chr4g0026721	MtrunA17Chr3g0083951		MtrunA17Chr8g0388331						MtrunA17Chr4g0005021	MtrunA17Chr2g0306181	MtrunA17Chr4g0015461	MtrunA17Chr2g0312521	MtrunA17Chr4g0017561	MtrunA17Chr2g0315831	MtrunA17Chr6g0471781	MtrunA17Chr5g0414341
MtrunA17Chr4g0026741	MtrunA17Chr3g0083961		MtrunA17Chr8g1038867						MtrunA17Chr4g0005031	MtrunA17Chr2g0306271	MtrunA17Chr4g0015451	MtrunA17Chr2g0312571	MtrunA17Chr4g0017571	MtrunA17Chr2g0315971	MtrunA17Chr6g0472051	MtrunA17Chr5g0414571
MtrunA17Chr4g0026881	MtrunA17Chr3g0083971		MtrunA17Chr8g0389691						MtrunA17Chr4g0005121	MtrunA17Chr2g0306391	MtrunA17Chr4g0015491	MtrunA17Chr2g0312671	MtrunA17Chr4g0017581	MtrunA17Chr2g0316011	MtrunA17Chr6g0472101	MtrunA17Chr5g0415001
MtrunA17Chr4g0026971	MtrunA17Chr3g0084061		MtrunA17Chr8g0389911						MtrunA17Chr4g0005111	MtrunA17Chr2g0306441	MtrunA17Chr4g0015421	MtrunA17Chr2g0312701	MtrunA17Chr4g0017591	MtrunA17Chr2g0316261	MtrunA17Chr6g0472211	MtrunA17Chr5g0415651
MtrunA17Chr4g0027321	MtrunA17Chr3g0084081		MtrunA17Chr8g0389981						MtrunA17Chr4g0005521	MtrunA17Chr2g0306461	MtrunA17Chr4g0015431	MtrunA17Chr2g0312781	MtrunA17Chr4g0017601	MtrunA17Chr2g0316291	MtrunA17Chr6g0472351	MtrunA17Chr5g0415871
MtrunA17Chr4g0027331	MtrunA17Chr3g0084181		MtrunA17Chr8g0389991						MtrunA17Chr4g0005551	MtrunA17Chr2g0306541	MtrunA17Chr4g0015841	MtrunA17Chr2g0312991	MtrunA17Chr4g0017611	MtrunA17Chr2g0316331	MtrunA17Chr6g0472761	MtrunA17Chr5g0416071
MtrunA17Chr4g0027361	MtrunA17Chr3g0084171		MtrunA17Chr8g0390041						MtrunA17Chr4g0005531	MtrunA17Chr2g0306611	MtrunA17Chr4g0015821	MtrunA17Chr2g0313261	MtrunA17Chr4g0017621	MtrunA17Chr2g0316371	MtrunA17Chr6g0472811	MtrunA17Chr5g0416111
MtrunA17Chr4g0027391	MtrunA17Chr3g0084231		MtrunA17Chr8g0390171						MtrunA17Chr4g0005921	MtrunA17Chr2g0306631	MtrunA17Chr4g0015861	MtrunA17Chr2g0313271	MtrunA17Chr4g0017631	MtrunA17Chr2g0316631	MtrunA17Chr6g0472911	MtrunA17Chr5g0416121
MtrunA17Chr4g0027481	MtrunA17Chr3g0084421		MtrunA17Chr8g0390401						MtrunA17Chr4g0006121	MtrunA17Chr2g1007304	MtrunA17Chr4g0015871	MtrunA17Chr2g0313311	MtrunA17Chr4g0017641	MtrunA17Chr2g0316671	MtrunA17Chr6g0472931	MtrunA17Chr5g0416441
MtrunA17Chr4g0027552	MtrunA17Chr3g0084641		MtrunA17Chr8g0391561						MtrunA17Chr4g1015161	MtrunA17Chr2g0306641	MtrunA17Chr4g0015831	MtrunA17Chr2g0313351	MtrunA17Chr4g0017651	MtrunA17Chr2g0316731	MtrunA17Chr6g0472971	MtrunA17Chr5g0417841
MtrunA17Chr4g1017321	MtrunA17Chr3g0085021		MtrunA17Chr8g0392301						MtrunA17Chr4g0006601	MtrunA17Chr2g0306771	MtrunA17Chr4g0015901	MtrunA17Chr2g0313371	MtrunA17Chr4g0017661	MtrunA17Chr2g0316781	MtrunA17Chr6g0473171	MtrunA17Chr5g0418281
MtrunA17Chr4g0027761	MtrunA17Chr3g0085131		MtrunA17Chr8g0392921						MtrunA17Chr4g0006611	MtrunA17Chr2g0306931	MtrunA17Chr4g0015911	MtrunA17Chr2g0313381	MtrunA17Chr4g0017671	MtrunA17Chr2g0316811	MtrunA17Chr6g0473581	MtrunA17Chr5g0419041
MtrunA17Chr4g0028331	MtrunA17Chr3g0085141		MtrunA17Chr8g0393341						MtrunA17Chr4g0006751	MtrunA17Chr2g0306981	MtrunA17Chr4g0015921	MtrunA17Chr2g0313391	MtrunA17Chr4g0017681	MtrunA17Chr2g0316851	MtrunA17Chr6g0473721	MtrunA17Chr5g0419081
MtrunA17Chr4g0028351	MtrunA17Chr3g0085161								MtrunA17Chr4g0006781	MtrunA17Chr2g0307021	MtrunA17Chr4g0015931	MtrunA17Chr2g0313401	MtrunA17Chr4g0017691	MtrunA17Chr2g0316931	MtrunA17Chr6g0473821	MtrunA17Chr5g0419111
MtrunA17Chr4g0028361	MtrunA17Chr3g0085331								MtrunA17Chr4g0006951	MtrunA17Chr2g0307171	MtrunA17Chr4g0015991	MtrunA17Chr2g0313431	MtrunA17Chr4g0017701	MtrunA17Chr2g0316941	MtrunA17Chr6g0473841	MtrunA17Chr5g0419211
MtrunA17Chr4g0028511	MtrunA17Chr3g0085451								MtrunA17Chr4g0007121	MtrunA17Chr2g0307181	MtrunA17Chr4g0015951	MtrunA17Chr2g0313541	MtrunA17Chr4g0017761	MtrunA17Chr2g0317231	MtrunA17Chr6g0473891	MtrunA17Chr5g0419421
MtrunA17Chr4g0028511	MtrunA17Chr3g0085471								MtrunA17Chr4g0007161	MtrunA17Chr2g0307201	MtrunA17Chr4g0016021	MtrunA17Chr2g0313831	MtrunA17Chr4g0017771	MtrunA17Chr2g0317241	MtrunA17Chr6g0474001	MtrunA17Chr5g0419431
MtrunA17Chr4g0028711	MtrunA17Chr3g0085631								MtrunA17Chr4g0007171	MtrunA17Chr2g0307301	MtrunA17Chr4g0016031	MtrunA17Chr2g0313971	MtrunA17Chr4g0017781	MtrunA17Chr2g0317411	MtrunA17Chr6g0474041	MtrunA17Chr5g0419511
MtrunA17Chr4g0028721	MtrunA17Chr3g0085651								MtrunA17Chr4g0007401	MtrunA17Chr2g1007407	MtrunA17Chr4g0016041	MtrunA17Chr2g0314271	MtrunA17Chr4g0017791	MtrunA17Chr2g0317501	MtrunA17Chr6g0474281	MtrunA17Chr5g0420021
MtrunA17Chr4g0028741	MtrunA17Chr3g0085701								MtrunA17Chr4g0007681	MtrunA17Chr2g0307331	MtrunA17Chr4g0016071	MtrunA17Chr2g0314411	MtrunA17Chr4g0017801	MtrunA17Chr2g0317591	MtrunA17Chr6g0474541	MtrunA17Chr5g0420361
MtrunA17Chr4g0028811	MtrunA17Chr3g0085751								MtrunA17Chr4g0007781	MtrunA17Chr2g0307481	MtrunA17Chr4g0016081	MtrunA17Chr2g0314531	MtrunA17Chr4g0017811	MtrunA17Chr2g0317681	MtrunA17Chr6g0474921	MtrunA17Chr5g0420421
MtrunA17Chr4g0029441	MtrunA17Chr3g0085801								MtrunA17Chr4g1015328	MtrunA17Chr2g0307491	MtrunA17Chr4g0016061	MtrunA17Chr2g0314641	MtrunA17Chr4g0017821	MtrunA17Chr2g0317841	MtrunA17Chr6g0474941	MtrunA17Chr5g0420861
MtrunA17Chr4g1017491	MtrunA17Chr3g0085991								MtrunA17Chr4g0007941	MtrunA17Chr2g0307561	MtrunA17Chr4g0016091	MtrunA17Chr2g0314721	MtrunA17Chr4g0017831	MtrunA17Chr2g0317921	MtrunA17Chr6g0475031	MtrunA17Chr5g0421051
MtrunA17Chr4g0030061	MtrunA17Chr3g0086031								MtrunA17Chr4g0007951	MtrunA17Chr2g0307881	MtrunA17Chr4g0016101	MtrunA17Chr2g0314891	MtrunA17Chr4g0017841	MtrunA17Chr2g0318301	MtrunA17Chr6g0475041	MtrunA17Chr5g0421271
MtrunA17Chr4g0030251	MtrunA17Chr3g0086071								MtrunA17Chr4g0008661	MtrunA17Chr2g0307951	MtrunA17Chr4g0016111	MtrunA17Chr2g0315021	MtrunA17Chr4g0017441	MtrunA17Chr2g0318371	MtrunA17Chr6g0475081	MtrunA17Chr5g0421611
MtrunA17Chr4g0030261	MtrunA17Chr3g0086091								MtrunA17Chr4g0009161	MtrunA17Chr2g0307961	MtrunA17Chr4g0016122	MtrunA17Chr2g0315071	MtrunA17Chr4g0017451	MtrunA17Chr2g0318381	MtrunA17Chr6g0475071	MtrunA17Chr5g0421621
MtrunA17Chr4g0030371	MtrunA17Chr3g0086111								MtrunA17Chr4g0009291	MtrunA17Chr2g0308001	MtrunA17Chr4g0016131	MtrunA17Chr2g0315081	MtrunA17Chr4g0017461	MtrunA17Chr2g0318441	MtrunA17Chr6g0475221	MtrunA17Chr5g0421651
MtrunA17Chr4g0030451	MtrunA17Chr3g0086161								MtrunA17Chr4g0009751	MtrunA17Chr2g0308011	MtrunA17Chr4g0016141	MtrunA17Chr2g0315101	MtrunA17Chr4g0017471	MtrunA17Chr2g0318661	MtrunA17Chr6g0475411	MtrunA17Chr5g0421693
MtrunA17Chr4g0030461	MtrunA17Chr3g0086171								MtrunA17Chr4g0009861	MtrunA17Chr2g0308021	MtrunA17Chr4g0016152	MtrunA17Chr2g0315161	MtrunA17Chr4g0017711	MtrunA17Chr2g0318671	MtrunA17Chr6g0475561	MtrunA17Chr5g0421761
MtrunA17Chr4g0030551	MtrunA17Chr3g0086201								MtrunA17Chr4g0009971	MtrunA17Chr2g0308051	MtrunA17Chr4g0016151	MtrunA17Chr2g0315371	MtrunA17Chr4g0017721	MtrunA17Chr2g0318721	MtrunA17Chr6g0475941	MtrunA17Chr5g0421771
MtrunA17Chr4g0031111	MtrunA17Chr3g0086211								MtrunA17Chr4g0010311	MtrunA17Chr2g0308081	MtrunA17Chr4g0016151	MtrunA17Chr2g0315431	MtrunA17Chr4g0017731	MtrunA17Chr2g0318751	MtrunA17Chr6g0476281	MtrunA17Chr5g0421811
MtrunA17Chr4g1017574	MtrunA17Chr3g0086271								MtrunA17Chr4g0010461	MtrunA17Chr2g0308341	MtrunA17Chr4g0016171	MtrunA17Chr2g0315541	MtrunA17Chr4g0017741	MtrunA17Chr2g0318781	MtrunA17Chr6g0478931	MtrunA17Chr5g0421861
MtrunA17Chr4g0031221	MtrunA17Chr3g0086281								MtrunA17Chr4g0010471	MtrunA17Chr2g0308411	MtrunA17Chr4g0016161	MtrunA17Chr2g0315791	MtrunA17Chr4g0017751	MtrunA17Chr2g0319011	MtrunA17Chr6g0478951	MtrunA17Chr5g0421871
MtrunA17Chr4g0031231	MtrunA17Chr3g0086291								MtrunA17Chr4g0010581	MtrunA17Chr2g0308711	MtrunA17Chr4g0016181	MtrunA17Chr2g1008066	MtrunA17Chr4g0018091	MtrunA17Chr2g0319332	MtrunA17Chr6g0479291	MtrunA17Chr5g0421891
MtrunA17Chr4g0032361	MtrunA17Chr3g0086391								MtrunA17Chr4g0010611	MtrunA17Chr2g0308751	MtrunA17Chr4g0016161	MtrunA17Chr2g0315941	MtrunA17Chr4g0018422	MtrunA17Chr2g0319341	MtrunA17Chr6g0479741	MtrunA17Chr5g0421901
MtrunA17Chr4g1017707	MtrunA17Chr3g0086411								MtrunA17Chr4g0011241	MtrunA17Chr2g0308871	MtrunA17Chr4g0016181	MtrunA17Chr2g0315971	MtrunA17Chr4g0018591	MtrunA17Chr2g0319351	MtrunA17Chr6g0479851	MtrunA17Chr5g0421911
MtrunA17Chr4g0032761	MtrunA17Chr3g0086441								MtrunA17Chr4g0011251	MtrunA17Chr2g0308941	MtrunA17Chr4g0016191	MtrunA17Chr2g0316141	MtrunA17Chr4g0018651	MtrunA17Chr2g0319451	MtrunA17Chr6g0479861	MtrunA17Chr5g0422021
MtrunA17Chr4g0033151	MtrunA17Chr3g0086761								MtrunA17Chr4g0011531	MtrunA17Chr2g0309211	MtrunA17Chr4g0016211	MtrunA17Chr2g0316151	MtrunA17Chr4g0018991	MtrunA17Chr2g0319441	MtrunA17Chr6g0480062	MtrunA17Chr5g0422031
MtrunA17Chr4g0033161	MtrunA17Chr3g0086881								MtrunA17Chr4g0011731	MtrunA17Chr2g0309321	MtrunA17Chr4g0016221	MtrunA17Chr2g0316241	MtrunA17Chr4g0019041	MtrunA17Chr2g0319821	MtrunA17Chr6g0480071	MtrunA17Chr5g0422041
MtrunA17Chr4g0033281	MtrunA17Chr3g0087211								MtrunA17Chr4g1015623	MtrunA17Chr2g0309331	MtrunA17Chr4g0016231	MtrunA17Chr2g0316261	MtrunA17Chr4g0019321	MtrunA17Chr2g0319841	MtrunA17Chr6g0480221	MtrunA17Chr5g0422051
MtrunA17Chr4g0033641	MtrunA17Chr3g0087331								MtrunA17Chr4g0011801	MtrunA17Chr2g0309531	MtrunA17Chr4g0016241	MtrunA17Chr2g0316441	MtrunA17Chr4g0019321	MtrunA17Chr2g0319901	MtrunA17Chr6g0480341	MtrunA17Chr5g0422061
MtrunA17Chr4g0033841	MtrunA17Chr3g0087341								MtrunA17Chr4g0011811	MtrunA17Chr2g0309521	MtrunA17Chr4g0016251	MtrunA17Chr2g0316531	MtrunA17Chr4g0019351	MtrunA17Chr2g0319911	MtrunA17Chr6g0480421	MtrunA17Chr5g0422062
MtrunA17Chr4g0033851	MtrunA17Chr3g0087361								MtrunA17Chr4g0012141	MtrunA17Chr2g0309671	MtrunA17Chr4g0016261	MtrunA17Chr2g0316551	MtrunA17Chr4g0019611	MtrunA17Chr2g0319921	MtrunA17Chr6g0480401	MtrunA17Chr5g0422071
MtrunA17Chr4g0034481	MtrunA17Chr3g0087381								MtrunA17Chr4g0012231	MtrunA17Chr2g0309711	MtrunA17Chr4g0016261	MtrunA17Chr2g0316611	MtrunA17Chr4g0019621	MtrunA17Chr2g0320091	MtrunA17Chr6g0480411	MtrunA17Chr5g0422081
MtrunA17Chr4g0034681	MtrunA17Chr3g0087461								MtrunA17Chr4g0012381	MtrunA17Chr2g0309741	MtrunA17Chr4g0016301	MtrunA17Chr2g0316681	MtrunA17Chr4g0019701	MtrunA17Chr2g0320081	MtrunA17Chr6g0480581	MtrunA17Chr5g0422091
MtrunA17Chr4g0034841	MtrunA17Chr3g0087491								MtrunA17Chr4g1015665	MtrunA17Chr2g0309861	MtrunA17Chr4g0016311	MtrunA17Chr2g0316691	MtrunA17Chr4g0019891	MtrunA17Chr2g0320421	MtrunA17Chr6g0480892	MtrunA17Chr5g0422101
MtrunA17Chr4g0034951	MtrunA17Chr3g0087481								MtrunA17Chr4g0012411	MtrunA17Chr2g0309881	MtrunA17Chr4g0016271	MtrunA17Chr2g0316781	MtrunA17Chr4g0019881	MtrunA17Chr2g0320501	MtrunA17Chr6g0481621	MtrunA17Chr5g0422111
MtrunA17Chr4g0034971	MtrunA17Chr3g0087501								MtrunA17Chr4g0012591	MtrunA17Chr2g0309971	MtrunA17Chr4g0016281	MtrunA17Chr2g0316931	MtrunA17Chr4g0020161	MtrunA17Chr2g0320491	MtrunA17Chr6g0482101	MtrunA17Chr5g0422121
MtrunA17Chr4g0034961	MtrunA17Chr3g0087541								MtrunA17Chr4g0012991	MtrunA17Chr2g1007624	MtrunA17Chr4g0016291	MtrunA17Chr2g0316941	MtrunA17Chr4g0020171	MtrunA17Chr2g0320751	MtrunA17Chr6g0482201	MtrunA17Chr5g0422131
MtrunA17Chr4g0035461	MtrunA17Chr3g0087671								MtrunA17Chr4g0013061	MtrunA17Chr2g0310011	MtrunA17Chr4g0016321	MtrunA17Chr2g0316971	MtrunA17Chr4g0021131	MtrunA17Chr2g0320931	MtrunA17Chr6g0482221	MtrunA17Chr5g0422141
MtrunA17Chr4g0035641	MtrunA17Chr3g0087681								MtrunA17Chr4g0013171	MtrunA17Chr2g0310501	MtrunA17Chr4g0016521	MtrunA17Chr2g0317071	MtrunA17Chr4g0021291	MtrunA17Chr2g0320971	MtrunA17Chr6g0483361	MtrunA17Chr5g0422151
MtrunA17Chr4g0035811	MtrunA17Chr3g0087811								MtrunA17Chr4g0013431	MtrunA17Chr2g0310521	MtrunA17Chr4g0016591	MtrunA17Chr2g0317171	MtrunA17Chr4g0021301	MtrunA17Chr2g1008384	MtrunA17Chr6g0483371	MtrunA17Chr5g0422161
MtrunA17Chr4g0035821	MtrunA17Chr3g1010153								MtrunA17Chr4g0013551	MtrunA17Chr2g0310531	MtrunA17Chr4g0016551	MtrunA17Chr2g0317181	MtrunA17Chr4g0021401	MtrunA17Chr2g0321091	MtrunA17Chr6g1028338	MtrunA17Chr5g0422171
MtrunA17Chr4g0035891	MtrunA17Chr3g0088081								MtrunA17Chr4g0013681	MtrunA17Chr2g0310551	MtrunA17Chr4g0016561	MtrunA17Chr2g0317801	MtrunA17Chr4g0021471	MtrunA17Chr2g1008393	MtrunA17Chr6g1028390	MtrunA17Chr5g0422181
MtrunA17Chr4g0035941	MtrunA17Chr3g0088281								MtrunA17Chr4g0013781	MtrunA17Chr2g0310621	MtrunA17Chr4g0016651	MtrunA17Chr2g0317841	MtrunA17Chr4g0021491	MtrunA17Chr2g0321281	MtrunA17Chr6g0484741	MtrunA17Chr5g0422182
MtrunA17Chr4g0035991	MtrunA17Chr3g0088601								MtrunA17Chr4g0013791	MtrunA17Chr2g0310651	MtrunA17Chr4g0016661	MtrunA17Chr2g0317861	MtrunA17Chr4g0021551	MtrunA17Chr2g0321461	MtrunA17Chr6g0485831	MtrunA17Chr5g0422251
MtrunA17Chr4g0036011	MtrunA17Chr3g0088681								MtrunA17Chr4g0013801	MtrunA17Chr2g0310681	MtrunA17Chr4g0016631	MtrunA17Chr2g0317881	MtrunA17Chr4g0021571	MtrunA17Chr2g0321481	MtrunA17Chr6g0486251	MtrunA17Chr5g0422261
MtrunA17Chr4g0036241	MtrunA17Chr3g0088691								MtrunA17Chr4g0013811	MtrunA17Chr2g0310731	MtrunA17Chr4g0016861	MtrunA17Chr2g0317921	MtrunA17Chr4g0021621	MtrunA17Chr2g0321471	MtrunA17Chr6g0486231	MtrunA17Chr5g0422271
MtrunA17Chr4g0036211	MtrunA17Chr3g0088891								MtrunA17Chr4g0014131	MtrunA17Chr2g0310741	MtrunA17Chr4g0016881	MtrunA17Chr2g0318001	MtrunA17Chr4g0021801	MtrunA17Chr2g0321611	MtrunA17Chr6g0486452	MtrunA17Chr5g0422281
MtrunA17Chr4g0036251	MtrunA17Chr3g0088911								MtrunA17Chr4g0014401	MtrunA17Chr2g0310761	MtrunA17Chr4g0016831	MtrunA17Chr2g0318281	MtrunA17Chr4g0021851	MtrunA17Chr2g0321841	MtrunA17Chr7g0214061	MtrunA17Chr5g0422301
MtrunA17Chr4g0036261	MtrunA17Chr3g0088961								MtrunA17Chr4g0014551	MtrunA17Chr2g0311081	MtrunA17Chr4g0016841	MtrunA17Chr2g0318391	MtrunA17Chr4g0021921	MtrunA17Chr2g0322121	MtrunA17Chr7g0214171	MtrunA17Chr5g0422311
MtrunA17Chr4g0036271	MtrunA17Chr3g0089161								MtrunA17Chr4g1015837	MtrunA17Chr2g0311121	MtrunA17Chr4g0016891	MtrunA17Chr2g0318481	MtrunA17Chr4g1016677	MtrunA17Chr2g0322231	MtrunA17Chr7g0214641	MtrunA17Chr5g0422321
MtrunA17Chr4g0036281	MtrunA17Chr3g0089351								MtrunA17Chr4g0014921	MtrunA17Chr2g0311282	MtrunA17Chr4g0016851	MtrunA17Chr2g0318541	MtrunA17Chr4g0022031	MtrunA17Chr2g0322241	MtrunA17Chr7g0214651	MtrunA17Chr5g0422291
MtrunA17Chr4g0036531	MtrunA17Chr3g0089481								MtrunA17Chr4g0014911	MtrunA17Chr2g0311481	MtrunA17Chr4g0016931	MtrunA17Chr2g0319011	MtrunA17Chr4g1016708	MtrunA17Chr2g0322531	MtrunA17Chr7g0214791	MtrunA17Chr5g0422331
MtrunA17Chr4g0036561	MtrunA17Chr3g0089631								MtrunA17Chr4g0015111	MtrunA17Chr2g0311781	MtrunA17Chr4g0016941	MtrunA17Chr2g0319071	MtrunA17Chr4g0022301	MtrunA17Chr2g0322641	MtrunA17Chr7g0216361	MtrunA17Chr5g0422341
MtrunA17Chr4g0037771	MtrunA17Chr3g0089851								MtrunA17Chr4g0015211	MtrunA17Chr2g0311791	MtrunA17Chr4g0016951	MtrunA17Chr2g0319081	MtrunA17Chr4g0022341	MtrunA17Chr2g0322731	MtrunA17Chr7g0220661	MtrunA17Chr5g0422351
MtrunA17Chr4g0037851	MtrunA17Chr3g0089881								MtrunA17Chr4g0016091	MtrunA17Chr2g0311761	MtrunA17Chr4g0016911	MtrunA17Chr2g0319121	MtrunA17Chr4g0022661	MtrunA17Chr2g0322831	MtrunA17Chr7g0221121	MtrunA17Chr5g0422361
MtrunA17Chr4g0037841	MtrunA17Chr3g0089921								MtrunA17Chr4g0016101	MtrunA17Chr2g0311801	MtrunA17Chr4g0016971	MtrunA17Chr2g0319131	MtrunA17Chr4g0022671	MtrunA17Chr2g0322881	MtrunA17Chr7g0221111	MtrunA17Chr5g0422761
MtrunA17Chr4g0037861	MtrunA17Chr3g0089961								MtrunA17Chr4g0016111	MtrunA17Chr2g0311891	MtrunA17Chr4g0016921	MtrunA17Chr2g0319251	MtrunA17Chr4g0022711	MtrunA17Chr2g0323001	MtrunA17Chr7g0222001	MtrunA17Chr5g0423171
MtrunA17Chr4g0039261	MtrunA17Chr3g0090011								MtrunA17Chr4g0016122	MtrunA17Chr2g0311931	MtrunA17Chr4g0016981	MtrunA17Chr2g0319441	MtrunA17Chr4g0022731	MtrunA17Chr2g0323101	MtrunA17Chr7g0222041	MtrunA17Chr5g0423971
MtrunA17Chr4g0039781	MtrunA17Chr3g0090021								MtrunA17Chr4g0016131	MtrunA17Chr2g0312001	MtrunA17Chr4g0016991	MtrunA17Chr2g0319471	MtrunA17Chr4g0022821	MtrunA17Chr2g0323361	MtrunA17Chr7g0222051	MtrunA17Chr5g0424041
MtrunA17Chr4g0039801	MtrunA17Chr3g0090141								MtrunA17Chr4g0016141	MtrunA17Chr2g0312011	MtrunA17Chr4g0016961	MtrunA17Chr2g0319881	MtrunA17Chr4g0022821	MtrunA17Chr2g0323401	MtrunA17Chr7g0222011	MtrunA17Chr5g0424131
MtrunA17Chr4g0039961	MtrunA17Chr3g0090201								MtrunA17Chr4g0016152	MtrunA17Chr2g0312021	MtrunA17Chr4g0017001	MtrunA17Chr2g0319901	MtrunA17Chr4g0022991	MtrunA17Chr2g0323491	MtrunA17Chr7g0222061	MtrunA17Chr5g0424141
MtrunA17Chr4g0039971	MtrunA17Chr3g0090231								MtrunA17Chr4g0016151	MtrunA17Chr2g0312131	MtrunA17Chr4g0017011	MtrunA17Chr2g0320071	MtrunA17Chr4g0023021	MtrunA17Chr2g0323741	MtrunA17Chr7g0222021	MtrunA17Chr5g0424431
MtrunA17Chr4g0040251	MtrunA17Chr3g0090331								MtrunA17Chr4g0016861	MtrunA17Chr2g0312151	MtrunA17Chr4g0017021	MtrunA17Chr2g0320081	MtrunA17Chr4g0023031	MtrunA17Chr2g0323861	MtrunA17Chr7g0222091	MtrunA17Chr5g0424581
MtrunA17Chr4g0041331	MtrunA17Chr3g0090431								MtrunA17Chr4g0016881	MtrunA17Chr2g0312351	MtrunA17Chr4g0017031	MtrunA17Chr2g0320101	MtrunA17Chr4g0023341	MtrunA17Chr2g0323991	MtrunA17Chr7g0222101	MtrunA17Chr5g0424601
MtrunA17Chr4g0041711	MtrunA17Chr3g0090622								MtrunA17Chr4g0016831	MtrunA17Chr2g0312401	MtrunA17Chr4g0017071	MtrunA17Chr2g0320151	MtrunA17Chr4g1016934	MtrunA17Chr2g0324241	MtrunA17Chr7g0222071	MtrunA17Chr5g0424751
MtrunA17Chr4g0041851	MtrunA17Chr3g0090701								MtrunA17Chr4g0016841	MtrunA17Chr2g0312411	MtrunA17Chr4g0017041	MtrunA17Chr2g0320271	MtrunA17Chr4g0023821	MtrunA17Chr2g0324371	MtrunA17Chr7g0222121	MtrunA17Chr5g0425241
MtrunA17Chr4g1018423	MtrunA17Chr3g0091311								MtrunA17Chr4g0016891	MtrunA17Chr2g0312441	MtrunA17Chr4g0017051	MtrunA17Chr2g0320441	MtrunA17Chr4g0024011	MtrunA17Chr2g0324411	MtrunA17Chr7g1029558	MtrunA17Chr5g0426121
MtrunA17Chr4g0042871	MtrunA17Chr3g0091361								MtrunA17Chr4g0016851	MtrunA17Chr2g0312671	MtrunA17Chr4g1015884	MtrunA17Chr2g0320451	MtrunA17Chr4g0024011	MtrunA17Chr2g0324481	MtrunA17Chr7g0222441	MtrunA17Chr5g0426441
MtrunA17Chr4g0043241	MtrunA17Chr3g0091371								MtrunA17Chr4g0016931	MtrunA17Chr2g0312941	MtrunA17Chr4g0017061	MtrunA17Chr2g0320511	MtrunA17Chr4g0024671	MtrunA17Chr2g0324541	MtrunA17Chr7g0222731	MtrunA17Chr5g0426811
MtrunA17Chr4g0043221	MtrunA17Chr3g0091521								MtrunA17Chr4g0016941	MtrunA17Chr2g0312991	MtrunA17Chr4g0016871	MtrunA17Chr2g0320491	MtrunA17Chr4g0024691	MtrunA17Chr2g0324551	MtrunA17Chr7g0226161	MtrunA17Chr5g0427211
MtrunA17Chr4g0043231	MtrunA17Chr3g0091511								MtrunA17Chr4g0016951	MtrunA17Chr2g0313001	MtrunA17Chr4g0016901	MtrunA17Chr2g0320571	MtrunA17Chr4g0024771	MtrunA17Chr2g0324681	MtrunA17Chr7g0226171	MtrunA17Chr5g0427701
MtrunA17Chr4g0043212	MtrunA17Chr3g0091561								MtrunA17Chr4g0016911	MtrunA17Chr2g0313061	MtrunA17Chr4g0017431	MtrunA17Chr2g0320601	MtrunA17Chr4g0025001	MtrunA17Chr2g0324671	MtrunA17Chr7g0226631	MtrunA17Chr5g0427751
MtrunA17Chr4g0043861	MtrunA17Chr3g0091701								MtrunA17Chr4g0016971	MtrunA17Chr2g0313261	MtrunA17Chr4g0017481	MtrunA17Chr2g0320631	MtrunA17Chr4g0025011	MtrunA17Chr2g0324711	MtrunA17Chr7g0227671	MtrunA17Chr5g0427791
MtrunA17Chr4g0043871	MtrunA17Chr3g0091741								MtrunA17Chr4g0016921	MtrunA17Chr2g0313371	MtrunA17Chr4g0017491	MtrunA17Chr2g0320661	MtrunA17Chr4g0025021	MtrunA17Chr2g0324781	MtrunA17Chr7g0228271	MtrunA17Chr5g0428141
MtrunA17Chr4g0044321	MtrunA17Chr3g0091851								MtrunA17Chr4g0016981	MtrunA17Chr2g0313381	MtrunA17Chr4g0017501	MtrunA17Chr2g0320711	MtrunA17Chr4g0025081	MtrunA17Chr2g0324791	MtrunA17Chr7g0228301	MtrunA17Chr5g0428351
MtrunA17Chr4g0044511	MtrunA17Chr3g0091861								MtrunA17Chr4g0016991	MtrunA17Chr2g0313391	MtrunA17Chr4g0017511	MtrunA17Chr2g0320741	MtrunA17Chr4g0025101	MtrunA17Chr2g0325051	MtrunA17Chr7g0228391	MtrunA17Chr5g0428602
MtrunA17Chr4g1018547	MtrunA17Chr3g0092221								MtrunA17Chr4g0016961	MtrunA17Chr2g0313401	MtrunA17Chr4g0017521	MtrunA17Chr2g0320971	MtrunA17Chr4g0025141	MtrunA17Chr2g0325231	MtrunA17Chr7g0228431	MtrunA17Chr5g0428603
MtrunA17Chr4g0044841	MtrunA17Chr3g0092391								MtrunA17Chr4g0017001	MtrunA17Chr2g0313421	MtrunA17Chr4g0017531	MtrunA17Chr2g1008384	MtrunA17Chr4g0025211	MtrunA17Chr2g0325241	MtrunA17Chr7g0228471	MtrunA17Chr5g0428981
MtrunA17Chr4g0044931	MtrunA17Chr3g0092892								MtrunA17Chr4g0017011	MtrunA17Chr2g0313431	MtrunA17Chr4g0017541	MtrunA17Chr2g0321131	MtrunA17Chr4g0025271	MtrunA17Chr2g0325281	MtrunA17Chr7g0228841	MtrunA17Chr5g0430232
MtrunA17Chr4g0044921	MtrunA17Chr3g0092911								MtrunA17Chr4g0017021	MtrunA17Chr2g0313461	MtrunA17Chr4g0017551	MtrunA17Chr2g0321171	MtrunA17Chr4g0026411	MtrunA17Chr2g0325301	MtrunA17Chr7g0228851	MtrunA17Chr5g0430861
MtrunA17Chr4g0044941	MtrunA17Chr3g0092961								MtrunA17Chr4g0017031	MtrunA17Chr2g0313481	MtrunA17Chr4g0017561	MtrunA17Chr2g0321271	MtrunA17Chr4g0026741	MtrunA17Chr2g0325471	MtrunA17Chr7g0228931	MtrunA17Chr5g0431361
MtrunA17Chr4g0045191	MtrunA17Chr3g0093151								MtrunA17Chr4g0017071	MtrunA17Chr2g0313491	MtrunA17Chr4g0017571	MtrunA17Chr2g0321291	MtrunA17Chr4g0026761	MtrunA17Chr2g0325551	MtrunA17Chr7g0229011	MtrunA17Chr5g0431371
MtrunA17Chr4g0046611	MtrunA17Chr3g0093171								MtrunA17Chr4g0017041	MtrunA17Chr2g0313611	MtrunA17Chr4g0017581	MtrunA17Chr2g0321481	MtrunA17Chr4g0026781	MtrunA17Chr2g0325621	MtrunA17Chr7g0229021	MtrunA17Chr5g0431741
MtrunA17Chr4g0046791	MtrunA17Chr3g0093191								MtrunA17Chr4g0017051	MtrunA17Chr2g0313661	MtrunA17Chr4g0017591	MtrunA17Chr2g0321471	MtrunA17Chr4g0026801	MtrunA17Chr2g0325761	MtrunA17Chr7g0229051	MtrunA17Chr5g0431992
MtrunA17Chr4g0046811	MtrunA17Chr3g0093241								MtrunA17Chr4g1015884	MtrunA17Chr2g0313831	MtrunA17Chr4g0017601	MtrunA17Chr2g0321711	MtrunA17Chr4g0026931	MtrunA17Chr2g1008720	MtrunA17Chr7g0229121	MtrunA17Chr5g0432091
MtrunA17Chr4g0046801	MtrunA17Chr3g0093431								MtrunA17Chr4g0017061	MtrunA17Chr2g0314001	MtrunA17Chr4g0017611	MtrunA17Chr2g0321841	MtrunA17Chr4g0026951	MtrunA17Chr2g0325821	MtrunA17Chr7g0229361	MtrunA17Chr5g0432291
MtrunA17Chr4g0046821	MtrunA17Chr3g0093441								MtrunA17Chr4g0016871	MtrunA17Chr2g0314041	MtrunA17Chr4g0017621	MtrunA17Chr2g0322001	MtrunA17Chr4g0027271	MtrunA17Chr2g0325851	MtrunA17Chr7g0229331	MtrunA17Chr5g0432641
MtrunA17Chr4g0047221	MtrunA17Chr3g0093521								MtrunA17Chr4g0016901	MtrunA17Chr2g1007951	MtrunA17Chr4g0017631	MtrunA17Chr2g0322201	MtrunA17Chr4g1017282	MtrunA17Chr2g0325921	MtrunA17Chr7g0229341	MtrunA17Chr5g0432701
MtrunA17Chr4g0047971	MtrunA17Chr3g0093541								MtrunA17Chr4g0017341	MtrunA17Chr2g0314171	MtrunA17Chr4g0017641	MtrunA17Chr2g0322221	MtrunA17Chr4g0027361	MtrunA17Chr2g0326001	MtrunA17Chr7g0229412	MtrunA17Chr5g0432721
MtrunA17Chr4g0047981	MtrunA17Chr3g0093551								MtrunA17Chr4g0017351	MtrunA17Chr2g0314301	MtrunA17Chr4g0017651	MtrunA17Chr2g0322251	MtrunA17Chr4g1017316	MtrunA17Chr2g0326011	MtrunA17Chr7g0229391	MtrunA17Chr5g0433181
MtrunA17Chr4g0048441	MtrunA17Chr3g0093861								MtrunA17Chr4g0017431	MtrunA17Chr2g0314511	MtrunA17Chr4g0017661	MtrunA17Chr2g0322721	MtrunA17Chr4g1017360	MtrunA17Chr2g0326031	MtrunA17Chr7g0229411	MtrunA17Chr5g0433301
MtrunA17Chr4g0048921	MtrunA17Chr3g0093871								MtrunA17Chr4g0017481	MtrunA17Chr2g0314641	MtrunA17Chr4g0017671	MtrunA17Chr2g0322731	MtrunA17Chr4g0028761	MtrunA17Chr2g0326071	MtrunA17Chr7g0229421	MtrunA17Chr5g0434201
MtrunA17Chr4g0048941	MtrunA17Chr3g0094061								MtrunA17Chr4g0017491	MtrunA17Chr2g0314701	MtrunA17Chr4g0017681	MtrunA17Chr2g0322781	MtrunA17Chr4g0028771	MtrunA17Chr2g0326081	MtrunA17Chr7g0229351	MtrunA17Chr5g0434511
MtrunA17Chr4g0050101	MtrunA17Chr3g0094081								MtrunA17Chr4g0017501	MtrunA17Chr2g0314711	MtrunA17Chr4g0017691	MtrunA17Chr2g0322811	MtrunA17Chr4g0028841	MtrunA17Chr2g0326141	MtrunA17Chr7g0229401	MtrunA17Chr5g0434581
MtrunA17Chr4g0050381	MtrunA17Chr3g0094271								MtrunA17Chr4g0017511	MtrunA17Chr2g0314741	MtrunA17Chr4g0017701	MtrunA17Chr2g0322871	MtrunA17Chr4g0029071	MtrunA17Chr2g0326151	MtrunA17Chr7g0229371	MtrunA17Chr5g0434951
MtrunA17Chr4g1018924	MtrunA17Chr3g0094291								MtrunA17Chr4g0017521	MtrunA17Chr2g0314841	MtrunA17Chr4g0017761	MtrunA17Chr2g0323021	MtrunA17Chr4g0029401	MtrunA17Chr2g0326281	MtrunA17Chr7g0229381	MtrunA17Chr5g0435151
MtrunA17Chr4g0050541	MtrunA17Chr3g0094391								MtrunA17Chr4g0017531	MtrunA17Chr2g0314871	MtrunA17Chr4g0017771	MtrunA17Chr2g0323071	MtrunA17Chr4g0029371	MtrunA17Chr2g0326351	MtrunA17Chr7g0229471	MtrunA17Chr5g0435311
MtrunA17Chr4g0051621	MtrunA17Chr3g0094401								MtrunA17Chr4g0017541	MtrunA17Chr2g0314901	MtrunA17Chr4g0017781	MtrunA17Chr2g0323101	MtrunA17Chr4g0029431	MtrunA17Chr2g0326361	MtrunA17Chr7g0229491	MtrunA17Chr5g0435561
MtrunA17Chr4g0051871	MtrunA17Chr3g0094452								MtrunA17Chr4g0017551	MtrunA17Chr2g0314991	MtrunA17Chr4g0017791	MtrunA17Chr2g0323151	MtrunA17Chr4g1017452	MtrunA17Chr2g0326451	MtrunA17Chr7g0229641	MtrunA17Chr5g0435751
MtrunA17Chr4g1018997	MtrunA17Chr3g0094471								MtrunA17Chr4g0017561	MtrunA17Chr2g0315041	MtrunA17Chr4g0017801	MtrunA17Chr2g0323212	MtrunA17Chr4g0029571	MtrunA17Chr2g0326691	MtrunA17Chr7g0229851	MtrunA17Chr5g0435891
MtrunA17Chr4g0052091	MtrunA17Chr3g0094601								MtrunA17Chr4g0017571	MtrunA17Chr2g0315071	MtrunA17Chr4g0017811	MtrunA17Chr2g0323281	MtrunA17Chr4g0030101	MtrunA17Chr2g0326711	MtrunA17Chr7g0229831	MtrunA17Chr5g0435901
MtrunA17Chr4g0052261	MtrunA17Chr3g0094611								MtrunA17Chr4g0017581	MtrunA17Chr2g0315081	MtrunA17Chr4g0017821	MtrunA17Chr2g0323291	MtrunA17Chr4g0030461	MtrunA17Chr2g0326991	MtrunA17Chr7g0229871	MtrunA17Chr5g0435911
MtrunA17Chr4g0052271	MtrunA17Chr3g0094621								MtrunA17Chr4g0017591	MtrunA17Chr2g1008013	MtrunA17Chr4g0017441	MtrunA17Chr2g0323472	MtrunA17Chr4g0031541	MtrunA17Chr2g0327091	MtrunA17Chr7g0229861	MtrunA17Chr5g0435921
MtrunA17Chr4g0052421	MtrunA17Chr3g0094711								MtrunA17Chr4g0017601	MtrunA17Chr2g0315091	MtrunA17Chr4g0017451	MtrunA17Chr2g0323541	MtrunA17Chr4g1017609	MtrunA17Chr2g0327141	MtrunA17Chr7g0229881	MtrunA17Chr5g0436321
MtrunA17Chr4g0052451	MtrunA17Chr3g0094731								MtrunA17Chr4g0017611	MtrunA17Chr2g0315151	MtrunA17Chr4g0017461	MtrunA17Chr2g0323611	MtrunA17Chr4g0031671	MtrunA17Chr2g0327221	MtrunA17Chr7g0230001	MtrunA17Chr5g0437271
MtrunA17Chr4g0052451	MtrunA17Chr3g0094901								MtrunA17Chr4g0017621	MtrunA17Chr2g0315211	MtrunA17Chr4g0017471	MtrunA17Chr2g0323841	MtrunA17Chr4g1017642	MtrunA17Chr2g0327231	MtrunA17Chr7g0230001	MtrunA17Chr5g0437431
MtrunA17Chr4g0052461	MtrunA17Chr3g0095081								MtrunA17Chr4g0017631	MtrunA17Chr2g0315291	MtrunA17Chr4g0017711	MtrunA17Chr2g0323871	MtrunA17Chr4g0032221	MtrunA17Chr2g0327461	MtrunA17Chr7g0230051	MtrunA17Chr5g0437571
MtrunA17Chr4g0052651	MtrunA17Chr3g0095241								MtrunA17Chr4g0017641	MtrunA17Chr2g0315471	MtrunA17Chr4g0017721	MtrunA17Chr2g0323881	MtrunA17Chr4g0032211	MtrunA17Chr2g0327511	MtrunA17Chr7g0230121	MtrunA17Chr5g0437691
MtrunA17Chr4g0052661	MtrunA17Chr3g0095321								MtrunA17Chr4g0017651	MtrunA17Chr2g0315481	MtrunA17Chr4g0017731	MtrunA17Chr2g0323931	MtrunA17Chr4g0032661	MtrunA17Chr2g0327631	MtrunA17Chr7g0230141	MtrunA17Chr5g0439481
MtrunA17Chr4g0052751	MtrunA17Chr3g0095331								MtrunA17Chr4g0017661	MtrunA17Chr2g0315531	MtrunA17Chr4g0017741	MtrunA17Chr2g0323981	MtrunA17Chr4g0032672	MtrunA17Chr2g0327761	MtrunA17Chr7g0230151	MtrunA17Chr5g0439821
MtrunA17Chr4g0052771	MtrunA17Chr3g0095341								MtrunA17Chr4g0017671	MtrunA17Chr2g0315661	MtrunA17Chr4g0017751	MtrunA17Chr2g0324421	MtrunA17Chr4g0032671	MtrunA17Chr2g0327821	MtrunA17Chr7g0230201	MtrunA17Chr5g0440001
MtrunA17Chr4g0052861	MtrunA17Chr3g0095351								MtrunA17Chr4g0017681	MtrunA17Chr2g0315791	MtrunA17Chr4g0018061	MtrunA17Chr2g0324471	MtrunA17Chr4g1017745	MtrunA17Chr2g0327831	MtrunA17Chr7g0230261	MtrunA17Chr5g0440101
MtrunA17Chr4g0052901	MtrunA17Chr3g0095621								MtrunA17Chr4g0017441	MtrunA17Chr2g1008066	MtrunA17Chr4g0018071	MtrunA17Chr2g0324511	MtrunA17Chr4g0033111	MtrunA17Chr2g0327951	MtrunA17Chr7g0230261	MtrunA17Chr5g0440191
MtrunA17Chr4g0053041	MtrunA17Chr3g0095651								MtrunA17Chr4g0017451	MtrunA17Chr2g0315821	MtrunA17Chr4g0018081	MtrunA17Chr2g0324671	MtrunA17Chr4g1017746	MtrunA17Chr2g1008841	MtrunA17Chr7g0230271	MtrunA17Chr5g0440461
MtrunA17Chr4g0053051	MtrunA17Chr3g0095691								MtrunA17Chr4g0017461	MtrunA17Chr2g0315831	MtrunA17Chr4g0018091	MtrunA17Chr2g0324711	MtrunA17Chr4g0033431	MtrunA17Chr2g0328081	MtrunA17Chr7g0230342	MtrunA17Chr5g0440831
MtrunA17Chr4g0054321	MtrunA17Chr3g0095721								MtrunA17Chr4g0017471	MtrunA17Chr2g0315911	MtrunA17Chr4g0018351	MtrunA17Chr2g0324751	MtrunA17Chr4g0033911	MtrunA17Chr2g0328091	MtrunA17Chr7g0230511	MtrunA17Chr5g0441391
MtrunA17Chr4g0054401	MtrunA17Chr3g0095731								MtrunA17Chr4g0017931	MtrunA17Chr2g0315971	MtrunA17Chr4g0018481	MtrunA17Chr2g0324781	MtrunA17Chr4g0034481	MtrunA17Chr2g0328111	MtrunA17Chr7g0230531	MtrunA17Chr5g0442121
MtrunA17Chr4g1019218	MtrunA17Chr3g0095761								MtrunA17Chr4g0018101	MtrunA17Chr2g0315981	MtrunA17Chr4g0018821	MtrunA17Chr2g0324891	MtrunA17Chr4g0034631	MtrunA17Chr2g0328121	MtrunA17Chr7g0230551	MtrunA17Chr5g0442241
MtrunA17Chr4g0054701	MtrunA17Chr3g0095881								MtrunA17Chr4g0018671	MtrunA17Chr2g0316121	MtrunA17Chr4g0018992	MtrunA17Chr2g0324921	MtrunA17Chr4g0036071	MtrunA17Chr2g0328161	MtrunA17Chr7g0230531	MtrunA17Chr5g0442381
MtrunA17Chr4g0054921	MtrunA17Chr3g0095921								MtrunA17Chr4g0018992	MtrunA17Chr2g0316131	MtrunA17Chr4g0019031	MtrunA17Chr2g0325081	MtrunA17Chr4g0036671	MtrunA17Chr2g0328231	MtrunA17Chr7g0230551	MtrunA17Chr5g0442551
MtrunA17Chr4g1019234	MtrunA17Chr3g0096061								MtrunA17Chr4g0019021	MtrunA17Chr2g0316141	MtrunA17Chr4g0019051	MtrunA17Chr2g0325201	MtrunA17Chr4g0036701	MtrunA17Chr2g0328271	MtrunA17Chr7g0230541	MtrunA17Chr5g0442581
MtrunA17Chr4g0055301	MtrunA17Chr3g0096202								MtrunA17Chr4g0019051	MtrunA17Chr2g0316151	MtrunA17Chr4g0019801	MtrunA17Chr2g0325211	MtrunA17Chr4g0036691	MtrunA17Chr2g0328411	MtrunA17Chr7g0230571	MtrunA17Chr5g0443871
MtrunA17Chr4g0055511	MtrunA17Chr3g0096261								MtrunA17Chr4g0019061	MtrunA17Chr2g0316161	MtrunA17Chr4g0020891	MtrunA17Chr2g0325281	MtrunA17Chr4g0037171	MtrunA17Chr2g0328421	MtrunA17Chr7g0230591	MtrunA17Chr5g0443991
MtrunA17Chr4g0055521	MtrunA17Chr3g0096281								MtrunA17Chr4g0019351	MtrunA17Chr2g0316171	MtrunA17Chr4g0020981	MtrunA17Chr2g0325321	MtrunA17Chr4g0037231	MtrunA17Chr2g0328601	MtrunA17Chr7g0230561	MtrunA17Chr5g0444081
MtrunA17Chr4g0055751	MtrunA17Chr3g0096321								MtrunA17Chr4g0019701	MtrunA17Chr2g0316181	MtrunA17Chr4g0021011	MtrunA17Chr2g0325351	MtrunA17Chr4g0037421	MtrunA17Chr2g0328631	MtrunA17Chr7g0230581	MtrunA17Chr5g0444361
MtrunA17Chr4g0056461	MtrunA17Chr3g0096331								MtrunA17Chr4g0020111	MtrunA17Chr2g0316251	MtrunA17Chr4g0021071	MtrunA17Chr2g0325361	MtrunA17Chr4g0039781	MtrunA17Chr2g0329021	MtrunA17Chr7g0230601	MtrunA17Chr5g0444951
MtrunA17Chr4g0056471	MtrunA17Chr3g0096561								MtrunA17Chr4g0020381	MtrunA17Chr2g0316271	MtrunA17Chr4g0021241	MtrunA17Chr2g0325471	MtrunA17Chr4g0039861	MtrunA17Chr2g0329081	MtrunA17Chr7g0230611	MtrunA17Chr5g0446271
MtrunA17Chr4g0057551	MtrunA17Chr3g0096571								MtrunA17Chr4g0020632	MtrunA17Chr2g0316331	MtrunA17Chr4g0021391	MtrunA17Chr2g0325701	MtrunA17Chr4g0041521	MtrunA17Chr2g0329131	MtrunA17Chr7g0230631	MtrunA17Chr5g0446711
MtrunA17Chr4g0057841	MtrunA17Chr3g0096701								MtrunA17Chr4g0020831	MtrunA17Chr2g0316551	MtrunA17Chr4g0021471	MtrunA17Chr2g0325721	MtrunA17Chr4g0041651	MtrunA17Chr2g0329161	MtrunA17Chr7g0230991	MtrunA17Chr5g0447091
MtrunA17Chr4g0058271	MtrunA17Chr3g0096821								MtrunA17Chr4g0021101	MtrunA17Chr2g0316811	MtrunA17Chr4g0021491	MtrunA17Chr2g1008720	MtrunA17Chr4g1018340	MtrunA17Chr2g0329341	MtrunA17Chr7g0231061	MtrunA17Chr5g0447191
MtrunA17Chr4g0058261	MtrunA17Chr3g0096931								MtrunA17Chr4g0021081	MtrunA17Chr2g0316931	MtrunA17Chr4g0021611	MtrunA17Chr2g0326011	MtrunA17Chr4g0041711	MtrunA17Chr2g0329351	MtrunA17Chr7g0231121	MtrunA17Chr5g0447991
MtrunA17Chr4g0058681	MtrunA17Chr3g0096951								MtrunA17Chr4g0021091	MtrunA17Chr2g0316941	MtrunA17Chr4g0021621	MtrunA17Chr2g0326061	MtrunA17Chr4g0042791	MtrunA17Chr2g0329491	MtrunA17Chr7g0231141	MtrunA17Chr5g0448351
MtrunA17Chr4g0059471	MtrunA17Chr3g0096961								MtrunA17Chr4g0021111	MtrunA17Chr2g0316951	MtrunA17Chr4g0021811	MtrunA17Chr2g0326071	MtrunA17Chr4g0042971	MtrunA17Chr2g0329481	MtrunA17Chr7g0231151	MtrunA17Chr5g0448641
MtrunA17Chr4g0059811	MtrunA17Chr3g0096941								MtrunA17Chr4g0021111	MtrunA17Chr2g0316961	MtrunA17Chr4g0021881	MtrunA17Chr2g0326341	MtrunA17Chr4g0043341	MtrunA17Chr2g0329501	MtrunA17Chr7g0231171	MtrunA17Chr6g0449571
MtrunA17Chr4g0059951	MtrunA17Chr3g0097151								MtrunA17Chr4g0021291	MtrunA17Chr2g0316971	MtrunA17Chr4g0021921	MtrunA17Chr2g0326541	MtrunA17Chr4g0043371	MtrunA17Chr2g0329502	MtrunA17Chr7g0231311	MtrunA17Chr6g0449721
MtrunA17Chr4g0060091	MtrunA17Chr3g0097191								MtrunA17Chr4g0021381	MtrunA17Chr2g0317071	MtrunA17Chr4g0021981	MtrunA17Chr2g1008776	MtrunA17Chr4g0043581	MtrunA17Chr2g0329541	MtrunA17Chr7g0231321	MtrunA17Chr6g0450341
MtrunA17Chr4g0060231	MtrunA17Chr3g0097221								MtrunA17Chr4g0021471	MtrunA17Chr2g0317201	MtrunA17Chr4g0022041	MtrunA17Chr2g0326721	MtrunA17Chr4g0043751	MtrunA17Chr2g0329611	MtrunA17Chr7g0231331	MtrunA17Chr6g0450331
MtrunA17Chr4g0060301	MtrunA17Chr3g0097231								MtrunA17Chr4g1016515	MtrunA17Chr2g0317251	MtrunA17Chr4g0022051	MtrunA17Chr2g0326731	MtrunA17Chr4g0043991	MtrunA17Chr2g0329651	MtrunA17Chr7g0231291	MtrunA17Chr6g0450581
MtrunA17Chr4g0060381	MtrunA17Chr3g0097371								MtrunA17Chr4g0021581	MtrunA17Chr2g0317301	MtrunA17Chr4g0022181	MtrunA17Chr2g0326771	MtrunA17Chr4g0044101	MtrunA17Chr2g0329901	MtrunA17Chr7g0231301	MtrunA17Chr6g0451061
MtrunA17Chr4g0061101	MtrunA17Chr3g0097522								MtrunA17Chr4g0021881	MtrunA17Chr2g0317551	MtrunA17Chr4g0022361	MtrunA17Chr2g0327031	MtrunA17Chr4g0044301	MtrunA17Chr2g0330061	MtrunA17Chr7g0231351	MtrunA17Chr6g0451251
MtrunA17Chr4g0061121	MtrunA17Chr3g0097641								MtrunA17Chr4g0021911	MtrunA17Chr2g0317641	MtrunA17Chr4g0022371	MtrunA17Chr2g0327121	MtrunA17Chr4g0044301	MtrunA17Chr2g1008958	MtrunA17Chr7g0231381	MtrunA17Chr6g0451331
MtrunA17Chr4g0061131	MtrunA17Chr3g0097671								MtrunA17Chr4g0021921	MtrunA17Chr2g0317901	MtrunA17Chr4g0022711	MtrunA17Chr2g0327131	MtrunA17Chr4g0044381	MtrunA17Chr2g0330121	MtrunA17Chr7g0231841	MtrunA17Chr6g0451542
MtrunA17Chr4g1019704	MtrunA17Chr3g0098031								MtrunA17Chr4g1016649	MtrunA17Chr2g1008206	MtrunA17Chr4g0023711	MtrunA17Chr2g0327431	MtrunA17Chr4g1018564	MtrunA17Chr2g0330251	MtrunA17Chr7g0232041	MtrunA17Chr6g0451801
MtrunA17Chr4g0061871	MtrunA17Chr3g0098261								MtrunA17Chr4g0022041	MtrunA17Chr2g1008226	MtrunA17Chr4g0023851	MtrunA17Chr2g0327441	MtrunA17Chr4g0044871	MtrunA17Chr2g0330281	MtrunA17Chr7g0232292	MtrunA17Chr6g0451851
MtrunA17Chr4g1019745	MtrunA17Chr3g0098351								MtrunA17Chr4g0022481	MtrunA17Chr2g0318341	MtrunA17Chr4g0024011	MtrunA17Chr2g0327601	MtrunA17Chr4g0044881	MtrunA17Chr2g0330461	MtrunA17Chr7g0232371	MtrunA17Chr6g0451861
MtrunA17Chr4g0062821	MtrunA17Chr3g0098651								MtrunA17Chr4g0022741	MtrunA17Chr2g0318671	MtrunA17Chr4g0024011	MtrunA17Chr2g0327751	MtrunA17Chr4g0045271	MtrunA17Chr2g0330531	MtrunA17Chr7g0232501	MtrunA17Chr6g0452141
MtrunA17Chr4g0062831	MtrunA17Chr3g0098681								MtrunA17Chr4g0022821	MtrunA17Chr2g0318721	MtrunA17Chr4g0024231	MtrunA17Chr2g0327771	MtrunA17Chr4g0045321	MtrunA17Chr2g0330731	MtrunA17Chr7g0233731	MtrunA17Chr6g0452431
MtrunA17Chr4g0062851	MtrunA17Chr3g0098851								MtrunA17Chr4g0023081	MtrunA17Chr2g0318771	MtrunA17Chr4g0024301	MtrunA17Chr2g0327901	MtrunA17Chr4g0045491	MtrunA17Chr2g0330962	MtrunA17Chr7g0233761	MtrunA17Chr6g0453141
MtrunA17Chr4g0062921	MtrunA17Chr3g0098891								MtrunA17Chr4g0023091	MtrunA17Chr2g0318831	MtrunA17Chr4g0024611	MtrunA17Chr2g0327921	MtrunA17Chr4g0045531	MtrunA17Chr2g0331051	MtrunA17Chr7g0233752	MtrunA17Chr6g0453631
MtrunA17Chr4g0063291	MtrunA17Chr3g0098931								MtrunA17Chr4g1016972	MtrunA17Chr2g0318871	MtrunA17Chr4g0024991	MtrunA17Chr2g0328101	MtrunA17Chr4g0045531	MtrunA17Chr2g0331171	MtrunA17Chr7g0233862	MtrunA17Chr6g0453801
MtrunA17Chr4g0063302	MtrunA17Chr3g0098961								MtrunA17Chr4g0023711	MtrunA17Chr2g0318961	MtrunA17Chr4g0025181	MtrunA17Chr2g0328111	MtrunA17Chr4g0045541	MtrunA17Chr2g0331161	MtrunA17Chr7g0233871	MtrunA17Chr6g0454041
MtrunA17Chr4g0064641	MtrunA17Chr3g0098991								MtrunA17Chr4g0024011	MtrunA17Chr2g0319011	MtrunA17Chr4g0025171	MtrunA17Chr2g0328241	MtrunA17Chr4g0045931	MtrunA17Chr2g0331291	MtrunA17Chr7g0234441	MtrunA17Chr6g0454482
MtrunA17Chr4g0064731	MtrunA17Chr3g0099081								MtrunA17Chr4g0024401	MtrunA17Chr2g0319111	MtrunA17Chr4g0025191	MtrunA17Chr2g0328421	MtrunA17Chr4g0045921	MtrunA17Chr2g0331491	MtrunA17Chr7g0235661	MtrunA17Chr6g0454611
MtrunA17Chr4g0065091	MtrunA17Chr3g0099181								MtrunA17Chr4g0024491	MtrunA17Chr2g0319121	MtrunA17Chr4g0025201	MtrunA17Chr2g0328431	MtrunA17Chr4g0046301	MtrunA17Chr2g0331761	MtrunA17Chr7g0235901	MtrunA17Chr6g0454631
MtrunA17Chr4g0065131	MtrunA17Chr3g0099191								MtrunA17Chr4g0024831	MtrunA17Chr2g0319131	MtrunA17Chr4g0025211	MtrunA17Chr2g0328481	MtrunA17Chr4g0046381	MtrunA17Chr2g0331911	MtrunA17Chr7g0236941	MtrunA17Chr6g0454751
MtrunA17Chr4g0065971	MtrunA17Chr3g0099291								MtrunA17Chr4g0024881	MtrunA17Chr2g0319141	MtrunA17Chr4g0025481	MtrunA17Chr2g0328511	MtrunA17Chr4g0046491	MtrunA17Chr2g0331941	MtrunA17Chr7g0236962	MtrunA17Chr6g0454761
MtrunA17Chr4g0066531	MtrunA17Chr3g0099341								MtrunA17Chr4g0024891	MtrunA17Chr2g0319271	MtrunA17Chr4g0025521	MtrunA17Chr2g0328521	MtrunA17Chr4g0046641	MtrunA17Chr2g0331951	MtrunA17Chr7g0237101	MtrunA17Chr6g0455131
MtrunA17Chr4g0066991	MtrunA17Chr3g0099381								MtrunA17Chr4g0024991	MtrunA17Chr2g0319441	MtrunA17Chr4g0025591	MtrunA17Chr2g0328591	MtrunA17Chr4g0046651	MtrunA17Chr2g0332261	MtrunA17Chr7g0238191	MtrunA17Chr6g0455401
MtrunA17Chr4g0067001	MtrunA17Chr3g0099481								MtrunA17Chr4g0025141	MtrunA17Chr2g0319901	MtrunA17Chr4g0025761	MtrunA17Chr2g0328601	MtrunA17Chr4g0046661	MtrunA17Chr2g0332321	MtrunA17Chr7g0239451	MtrunA17Chr6g0456591
MtrunA17Chr4g0067021	MtrunA17Chr3g0099491								MtrunA17Chr4g0025181	MtrunA17Chr2g0319921	MtrunA17Chr4g0025971	MtrunA17Chr2g0329081	MtrunA17Chr4g0047161	MtrunA17Chr2g0332521	MtrunA17Chr7g0239791	MtrunA17Chr6g0456931
MtrunA17Chr4g0067011	MtrunA17Chr3g0099851								MtrunA17Chr4g0025171	MtrunA17Chr2g0320051	MtrunA17Chr4g0026171	MtrunA17Chr2g0329221	MtrunA17Chr4g0047151	MtrunA17Chr2g0332541	MtrunA17Chr7g0239822	MtrunA17Chr6g0457021
MtrunA17Chr4g0067141	MtrunA17Chr3g0099861								MtrunA17Chr4g0025191	MtrunA17Chr2g0320071	MtrunA17Chr4g0026891	MtrunA17Chr2g0329381	MtrunA17Chr4g0047281	MtrunA17Chr2g0332551	MtrunA17Chr7g0240261	MtrunA17Chr6g0457031
MtrunA17Chr4g0067231	MtrunA17Chr3g0099881								MtrunA17Chr4g0025201	MtrunA17Chr2g0320081	MtrunA17Chr4g0027391	MtrunA17Chr2g0329391	MtrunA17Chr4g0047881	MtrunA17Chr2g0332611	MtrunA17Chr7g0242921	MtrunA17Chr6g0457221
MtrunA17Chr4g0067251	MtrunA17Chr3g0099931								MtrunA17Chr4g0025211	MtrunA17Chr2g0320091	MtrunA17Chr4g0027431	MtrunA17Chr2g0329491	MtrunA17Chr4g0048461	MtrunA17Chr2g0332711	MtrunA17Chr7g0242931	MtrunA17Chr6g0457311
MtrunA17Chr4g0067261	MtrunA17Chr3g0099941								MtrunA17Chr4g0025571	MtrunA17Chr2g0320231	MtrunA17Chr4g0028421	MtrunA17Chr2g0329481	MtrunA17Chr4g0048441	MtrunA17Chr2g0332761	MtrunA17Chr7g0243221	MtrunA17Chr6g0457321
MtrunA17Chr4g0067271	MtrunA17Chr3g0099971								MtrunA17Chr4g0025761	MtrunA17Chr2g0320251	MtrunA17Chr4g0028831	MtrunA17Chr2g0329501	MtrunA17Chr4g0048751	MtrunA17Chr2g0332881	MtrunA17Chr7g0243841	MtrunA17Chr6g0457331
MtrunA17Chr4g0068031	MtrunA17Chr3g0100021								MtrunA17Chr4g0025751	MtrunA17Chr2g0320291	MtrunA17Chr4g0029511	MtrunA17Chr2g0329502	MtrunA17Chr4g0048751	MtrunA17Chr2g0332981	MtrunA17Chr7g0244981	MtrunA17Chr6g0457341
MtrunA17Chr4g0068201	MtrunA17Chr3g0100031								MtrunA17Chr4g0025781	MtrunA17Chr2g0320301	MtrunA17Chr4g1017482	MtrunA17Chr2g0329751	MtrunA17Chr4g0048771	MtrunA17Chr2g0333031	MtrunA17Chr7g1032326	MtrunA17Chr6g0457351
MtrunA17Chr4g0068591	MtrunA17Chr3g0100171								MtrunA17Chr4g0025961	MtrunA17Chr2g0320311	MtrunA17Chr4g0029661	MtrunA17Chr2g0329831	MtrunA17Chr4g0048791	MtrunA17Chr2g0333021	MtrunA17Chr7g0246241	MtrunA17Chr6g0457411
MtrunA17Chr4g0069461	MtrunA17Chr3g0100261								MtrunA17Chr4g0026161	MtrunA17Chr2g0320431	MtrunA17Chr4g0029701	MtrunA17Chr2g0330001	MtrunA17Chr4g0048941	MtrunA17Chr2g0333081	MtrunA17Chr7g0247361	MtrunA17Chr6g0457911
MtrunA17Chr4g0069471	MtrunA17Chr3g0100531								MtrunA17Chr4g0026651	MtrunA17Chr2g0320511	MtrunA17Chr4g0030431	MtrunA17Chr2g0330061	MtrunA17Chr4g0049971	MtrunA17Chr2g0333201	MtrunA17Chr7g0247801	MtrunA17Chr6g0458311
MtrunA17Chr4g0069521	MtrunA17Chr3g0100731								MtrunA17Chr4g0026731	MtrunA17Chr2g0320491	MtrunA17Chr4g0030781	MtrunA17Chr2g0330171	MtrunA17Chr4g0050551	MtrunA17Chr2g0333221	MtrunA17Chr7g0249421	MtrunA17Chr6g0459781
MtrunA17Chr4g0069541	MtrunA17Chr3g0100741								MtrunA17Chr4g0026741	MtrunA17Chr2g0320571	MtrunA17Chr4g0030791	MtrunA17Chr2g0330181	MtrunA17Chr4g0050631	MtrunA17Chr2g0333451	MtrunA17Chr7g0249821	MtrunA17Chr6g0461261
MtrunA17Chr4g0069531	MtrunA17Chr3g0100801								MtrunA17Chr4g0026891	MtrunA17Chr2g0320611	MtrunA17Chr4g0031831	MtrunA17Chr2g0330211	MtrunA17Chr4g0051291	MtrunA17Chr2g0333971	MtrunA17Chr7g0250431	MtrunA17Chr6g0461321
MtrunA17Chr4g0069721	MtrunA17Chr3g0100861								MtrunA17Chr4g0026901	MtrunA17Chr2g0320631	MtrunA17Chr4g0032201	MtrunA17Chr2g0330241	MtrunA17Chr4g0051761	MtrunA17Chr2g0334031	MtrunA17Chr7g0250451	MtrunA17Chr6g0462781
MtrunA17Chr4g0069731	MtrunA17Chr3g0100871								MtrunA17Chr4g0027341	MtrunA17Chr2g0321131	MtrunA17Chr4g0032221	MtrunA17Chr2g1008969	MtrunA17Chr4g0051771	MtrunA17Chr2g0334041	MtrunA17Chr7g0250441	MtrunA17Chr6g0463181
MtrunA17Chr4g0070561	MtrunA17Chr3g0100881								MtrunA17Chr4g0027331	MtrunA17Chr2g0321171	MtrunA17Chr4g0032471	MtrunA17Chr2g0330271	MtrunA17Chr4g0052351	MtrunA17Chr2g0334191	MtrunA17Chr7g0250972	MtrunA17Chr6g0463391
MtrunA17Chr4g0070611	MtrunA17Chr3g0101021								MtrunA17Chr4g0027741	MtrunA17Chr2g0321181	MtrunA17Chr4g0032621	MtrunA17Chr2g0330281	MtrunA17Chr4g0053391	MtrunA17Chr2g0334261	MtrunA17Chr7g0251521	MtrunA17Chr6g0463941
MtrunA17Chr4g0070621	MtrunA17Chr3g0101031								MtrunA17Chr4g0027841	MtrunA17Chr2g0321461	MtrunA17Chr4g0032611	MtrunA17Chr2g0330351	MtrunA17Chr4g0053521	MtrunA17Chr2g0334281	MtrunA17Chr7g0252051	MtrunA17Chr6g1025984
MtrunA17Chr4g0070631	MtrunA17Chr3g0101041								MtrunA17Chr4g0027901	MtrunA17Chr2g0321481	MtrunA17Chr4g0032681	MtrunA17Chr2g0330361	MtrunA17Chr4g0053881	MtrunA17Chr3g0077161	MtrunA17Chr7g0252411	MtrunA17Chr6g0465021
MtrunA17Chr4g0070651	MtrunA17Chr3g0101051								MtrunA17Chr4g0028511	MtrunA17Chr2g0321471	MtrunA17Chr4g1017709	MtrunA17Chr2g0330411	MtrunA17Chr4g0054071	MtrunA17Chr3g0077201	MtrunA17Chr7g0252531	MtrunA17Chr6g0465031
MtrunA17Chr4g0070641	MtrunA17Chr3g0101231								MtrunA17Chr4g0029071	MtrunA17Chr2g0321611	MtrunA17Chr4g0032701	MtrunA17Chr2g0330651	MtrunA17Chr4g0054221	MtrunA17Chr3g0077211	MtrunA17Chr7g0253021	MtrunA17Chr6g0465111
MtrunA17Chr4g0070941	MtrunA17Chr3g0101261								MtrunA17Chr4g1017480	MtrunA17Chr2g0321862	MtrunA17Chr4g1017710	MtrunA17Chr2g0330751	MtrunA17Chr4g0054281	MtrunA17Chr3g0077321	MtrunA17Chr7g0253191	MtrunA17Chr6g0465661
MtrunA17Chr4g0070981	MtrunA17Chr3g0101501								MtrunA17Chr4g1017482	MtrunA17Chr2g0321881	MtrunA17Chr4g0033451	MtrunA17Chr2g0330841	MtrunA17Chr4g0054271	MtrunA17Chr3g0077631	MtrunA17Chr7g0253601	MtrunA17Chr6g0465751
MtrunA17Chr4g0070971	MtrunA17Chr3g0101651								MtrunA17Chr4g0030261	MtrunA17Chr2g0321941	MtrunA17Chr4g0034211	MtrunA17Chr2g0331051	MtrunA17Chr4g1019198	MtrunA17Chr3g0078171	MtrunA17Chr7g0255151	MtrunA17Chr6g0465961
MtrunA17Chr4g0071301	MtrunA17Chr3g0101671								MtrunA17Chr4g0030441	MtrunA17Chr2g0322121	MtrunA17Chr4g0034221	MtrunA17Chr2g0331091	MtrunA17Chr4g0054462	MtrunA17Chr3g0078181	MtrunA17Chr7g0255561	MtrunA17Chr6g0466001
MtrunA17Chr4g0072341	MtrunA17Chr3g0101801								MtrunA17Chr4g0030861	MtrunA17Chr2g0322231	MtrunA17Chr4g0034641	MtrunA17Chr2g0331251	MtrunA17Chr4g0054571	MtrunA17Chr3g0078261	MtrunA17Chr7g0257091	MtrunA17Chr6g0466361
MtrunA17Chr4g0072961	MtrunA17Chr3g0101881								MtrunA17Chr4g1017548	MtrunA17Chr2g0322291	MtrunA17Chr4g0034661	MtrunA17Chr2g0331291	MtrunA17Chr4g1019218	MtrunA17Chr3g0078521	MtrunA17Chr7g0257241	MtrunA17Chr6g0466471
MtrunA17Chr4g0072971	MtrunA17Chr3g0102001								MtrunA17Chr4g0031371	MtrunA17Chr2g0322431	MtrunA17Chr4g0034681	MtrunA17Chr2g0331501	MtrunA17Chr4g0054601	MtrunA17Chr3g0078551	MtrunA17Chr7g0257251	MtrunA17Chr6g0466741
MtrunA17Chr4g0072971	MtrunA17Chr3g0102111								MtrunA17Chr4g1017583	MtrunA17Chr2g0322461	MtrunA17Chr4g0034711	MtrunA17Chr2g0331491	MtrunA17Chr4g0054611	MtrunA17Chr3g0078601	MtrunA17Chr7g0257261	MtrunA17Chr6g0467011
MtrunA17Chr4g0073001	MtrunA17Chr3g0102141								MtrunA17Chr4g0031381	MtrunA17Chr2g0322551	MtrunA17Chr4g0035191	MtrunA17Chr2g0331941	MtrunA17Chr4g0054831	MtrunA17Chr3g0079031	MtrunA17Chr7g0257961	MtrunA17Chr6g0467021
MtrunA17Chr4g0072991	MtrunA17Chr3g0102203								MtrunA17Chr4g0031451	MtrunA17Chr2g0322731	MtrunA17Chr4g0036671	MtrunA17Chr2g0331981	MtrunA17Chr4g0055161	MtrunA17Chr3g0079101	MtrunA17Chr7g0257941	MtrunA17Chr6g0467201
MtrunA17Chr4g0073031	MtrunA17Chr3g0102391								MtrunA17Chr4g0031511	MtrunA17Chr2g0322881	MtrunA17Chr4g0036701	MtrunA17Chr2g0332211	MtrunA17Chr4g0055981	MtrunA17Chr3g0079151	MtrunA17Chr7g0259341	MtrunA17Chr6g0467211
MtrunA17Chr4g0073071	MtrunA17Chr3g0102411								MtrunA17Chr4g0031671	MtrunA17Chr2g0323001	MtrunA17Chr4g0036691	MtrunA17Chr2g0332221	MtrunA17Chr4g0056311	MtrunA17Chr3g0079161	MtrunA17Chr7g0260641	MtrunA17Chr6g0467372
MtrunA17Chr4g1020505	MtrunA17Chr3g0102541								MtrunA17Chr4g0031681	MtrunA17Chr2g0323091	MtrunA17Chr4g0036851	MtrunA17Chr2g0332481	MtrunA17Chr4g0056321	MtrunA17Chr3g0079271	MtrunA17Chr7g0260631	MtrunA17Chr6g0467631
MtrunA17Chr4g0073081	MtrunA17Chr3g0102821								MtrunA17Chr4g1017642	MtrunA17Chr2g0323191	MtrunA17Chr4g0036921	MtrunA17Chr2g0332491	MtrunA17Chr4g0056471	MtrunA17Chr3g0079321	MtrunA17Chr7g0260681	MtrunA17Chr6g0467791
MtrunA17Chr4g0073091	MtrunA17Chr3g0102921								MtrunA17Chr4g0032291	MtrunA17Chr2g0323201	MtrunA17Chr4g0037561	MtrunA17Chr2g0332611	MtrunA17Chr4g0057231	MtrunA17Chr3g0079391	MtrunA17Chr7g0262171	MtrunA17Chr6g0467801
MtrunA17Chr4g0073113	MtrunA17Chr3g0103211								MtrunA17Chr4g0032421	MtrunA17Chr2g0323221	MtrunA17Chr4g0038041	MtrunA17Chr2g0332621	MtrunA17Chr4g0057441	MtrunA17Chr3g0079441	MtrunA17Chr7g0262931	MtrunA17Chr6g0468031
MtrunA17Chr4g0073101	MtrunA17Chr3g0103591								MtrunA17Chr4g0032431	MtrunA17Chr2g0323291	MtrunA17Chr4g0038171	MtrunA17Chr2g0332671	MtrunA17Chr4g0057481	MtrunA17Chr3g0079631	MtrunA17Chr7g0263021	MtrunA17Chr6g0468371
MtrunA17Chr4g0073111	MtrunA17Chr3g0104211								MtrunA17Chr4g0032521	MtrunA17Chr2g0323681	MtrunA17Chr4g0038681	MtrunA17Chr2g0332681	MtrunA17Chr4g0057572	MtrunA17Chr3g0079661	MtrunA17Chr7g0263871	MtrunA17Chr6g0468972
MtrunA17Chr4g0073112	MtrunA17Chr3g0104331								MtrunA17Chr4g0032541	MtrunA17Chr2g0323811	MtrunA17Chr4g0038871	MtrunA17Chr2g0332711	MtrunA17Chr4g0057791	MtrunA17Chr3g0079731	MtrunA17Chr7g0264201	MtrunA17Chr6g0469351
MtrunA17Chr4g0073121	MtrunA17Chr3g0104341								MtrunA17Chr4g0032681	MtrunA17Chr2g0323861	MtrunA17Chr4g0039001	MtrunA17Chr2g0332761	MtrunA17Chr4g0058261	MtrunA17Chr3g0079751	MtrunA17Chr7g0264211	MtrunA17Chr6g0469681
MtrunA17Chr4g0073601	MtrunA17Chr3g0104351								MtrunA17Chr4g1017709	MtrunA17Chr2g0323931	MtrunA17Chr4g0039301	MtrunA17Chr2g0332811	MtrunA17Chr4g0058441	MtrunA17Chr3g0079761	MtrunA17Chr7g0264221	MtrunA17Chr6g0469921
MtrunA17Chr4g0073611	MtrunA17Chr3g0104591								MtrunA17Chr4g0032961	MtrunA17Chr2g0323941	MtrunA17Chr4g0039461	MtrunA17Chr2g0332841	MtrunA17Chr4g0058451	MtrunA17Chr3g0080182	MtrunA17Chr7g0265031	MtrunA17Chr6g0470441
MtrunA17Chr4g0073621	MtrunA17Chr3g0104641								MtrunA17Chr4g0033451	MtrunA17Chr2g0324061	MtrunA17Chr4g0039582	MtrunA17Chr2g0332941	MtrunA17Chr4g0058541	MtrunA17Chr3g0080281	MtrunA17Chr7g0265161	MtrunA17Chr6g0470451
MtrunA17Chr4g0074731	MtrunA17Chr3g0104681								MtrunA17Chr4g0033901	MtrunA17Chr2g0324071	MtrunA17Chr4g0039741	MtrunA17Chr2g0332951	MtrunA17Chr4g1019537	MtrunA17Chr3g0080341	MtrunA17Chr7g0265181	MtrunA17Chr6g0470461
[truncated: 4,518 more rows]
