# Supplementary material for: Chromatin Immunoprecipitation dataset of H3ac and H3K27me3 histone marks followed by DNA sequencing of Medicago truncatula embryos during control and heat stress conditions to decipher epigenetic regulation of desiccation tolerance acquisition
Source: Data Brief. 2022 Jan 5;40:107793. doi: 10.1016/j.dib.2022.107793 (PMC8749208; doi:10.1016/j.dib.2022.107793)
Supplement: Supplementary file 5 — File S5: List of annotated genes (3kb promoter + coding sequences) immuno-precipitated with H3ac ChIP-seq. [file mmc5.xlsx]

## Sheet: H3ac
H3 pan acetyl (H3ac)
S1_20		S2_20		S1_26		S2_26
broad peak
promoter	gene	promoter	gene	promoter	gene	promoter	gene
1626	8038	265	800	215	2401	257	268
MtrunA17CPg0492311	MtrunA17Chr0c01g0488941	MtrunA17CPg0492311	MtrunA17Chr0c01g0488941	MtrunA17Chr0c01g0488941	MtrunA17Chr0c01g0488941	MtrunA17CPg0492181	MtrunA17Chr0c01g0489031
MtrunA17CPg0492351	MtrunA17Chr0c01g0488951	MtrunA17CPg0492351	MtrunA17Chr0c01g0488951	MtrunA17Chr0c01g0488951	MtrunA17Chr0c01g0488951	MtrunA17CPg0492201	MtrunA17Chr0c01g0489081
MtrunA17CPg0492361	MtrunA17Chr0c01g0488961	MtrunA17CPg0492361	MtrunA17Chr0c01g0488961	MtrunA17Chr0c01g0489031	MtrunA17Chr0c01g0489031	MtrunA17CPg0492281	MtrunA17Chr0c01g0489111
MtrunA17CPg0492352	MtrunA17Chr0c01g0488971	MtrunA17CPg0492352	MtrunA17Chr0c01g0489031	MtrunA17Chr0c01g0489051	MtrunA17Chr0c01g0489051	MtrunA17CPg0492231	MtrunA17Chr0c01g0489121
MtrunA17CPg0492373	MtrunA17Chr0c01g0489031	MtrunA17CPg0492373	MtrunA17Chr0c01g0489051	MtrunA17Chr0c01g0489061	MtrunA17Chr0c01g0489061	MtrunA17CPg0492471	MtrunA17Chr1g0160781
MtrunA17CPg0493381	MtrunA17Chr0c01g0489051	MtrunA17Chr0c01g0488941	MtrunA17Chr0c01g0489061	MtrunA17Chr0c01g0489041	MtrunA17Chr0c01g0489081	MtrunA17CPg0492721	MtrunA17Chr1g0163711
MtrunA17CPg0493341	MtrunA17Chr0c01g0489061	MtrunA17Chr0c01g0488951	MtrunA17Chr0c01g0489081	MtrunA17Chr0c01g0489071	MtrunA17Chr0c01g0489111	MtrunA17CPg0492671	MtrunA17Chr1g0163721
MtrunA17CPg0493361	MtrunA17Chr0c01g0489081	MtrunA17Chr0c01g0489031	MtrunA17Chr0c01g0489111	MtrunA17Chr0c01g0489011	MtrunA17Chr0c01g0489121	MtrunA17CPg0492681	MtrunA17Chr1g0167851
MtrunA17Chr0c01g0488941	MtrunA17Chr0c01g0489111	MtrunA17Chr0c01g0489051	MtrunA17Chr0c01g0489121	MtrunA17Chr0c01g0489021	MtrunA17Chr0c01g0489131	MtrunA17CPg0492731	MtrunA17Chr1g0167861
MtrunA17Chr0c01g0488951	MtrunA17Chr0c01g0489121	MtrunA17Chr0c01g0489061	MtrunA17Chr0c01g0489131	MtrunA17Chr0c01g0489081	MtrunA17Chr0c01g0489481	MtrunA17CPg0492691	MtrunA17Chr1g0170491
MtrunA17Chr0c01g0488941	MtrunA17Chr0c01g0489131	MtrunA17Chr0c01g0489041	MtrunA17Chr0c01g0489141	MtrunA17Chr0c01g0489111	MtrunA17Chr0c02g0489651	MtrunA17CPg0492741	MtrunA17Chr1g0170501
MtrunA17Chr0c01g0488951	MtrunA17Chr0c01g0489181	MtrunA17Chr0c01g0489071	MtrunA17Chr0c01g0489641	MtrunA17Chr0c01g0489101	MtrunA17Chr0c10g0493591	MtrunA17CPg0492901	MtrunA17Chr1g0171801
MtrunA17Chr0c01g0489001	MtrunA17Chr0c01g0489321	MtrunA17Chr0c01g0489081	MtrunA17Chr0c04g0492041	MtrunA17Chr0c01g0489121	MtrunA17Chr0c10g0493611	MtrunA17CPg0492881	MtrunA17Chr1g0172201
MtrunA17Chr0c01g0489031	MtrunA17Chr0c01g0489361	MtrunA17Chr0c01g0489111	MtrunA17Chr0c10g0493611	MtrunA17Chr0c01g0489141	MtrunA17Chr1g0146301	MtrunA17CPg0492851	MtrunA17Chr1g0173401
MtrunA17Chr0c01g0489051	MtrunA17Chr0c01g0489481	MtrunA17Chr0c01g0489101	MtrunA17Chr1g0149191	MtrunA17Chr0c01g0489091	MtrunA17Chr1g0146431	MtrunA17CPg0492871	MtrunA17Chr1g0174181
MtrunA17Chr0c01g0489061	MtrunA17Chr0c01g0489521	MtrunA17Chr0c01g0489121	MtrunA17Chr1g0152721	MtrunA17Chr0c10g0493611	MtrunA17Chr1g0147371	MtrunA17CPg0493051	MtrunA17Chr1g0174341
MtrunA17Chr0c01g0489041	MtrunA17Chr0c01g0489601	MtrunA17Chr0c01g0489141	MtrunA17Chr1g0153061	MtrunA17Chr0c10g0493611	MtrunA17Chr1g0147861	MtrunA17CPg0493021	MtrunA17Chr1g0192481
MtrunA17Chr0c01g0489071	MtrunA17Chr0c01g0489631	MtrunA17Chr0c01g0489131	MtrunA17Chr1g0154321	MtrunA17Chr0c10g0493601	MtrunA17Chr1g0148741	MtrunA17CPg0493031	MtrunA17Chr1g0200211
MtrunA17Chr0c01g0489011	MtrunA17Chr0c01g0489641	MtrunA17Chr0c01g0489011	MtrunA17Chr1g0154801	MtrunA17Chr1g0147371	MtrunA17Chr1g0149351	MtrunA17CPg0493061	MtrunA17Chr1g0205861
MtrunA17Chr0c01g0489021	MtrunA17Chr0c02g0489651	MtrunA17Chr0c01g0489021	MtrunA17Chr1g0154821	MtrunA17Chr1g0152431	MtrunA17Chr1g0149561	MtrunA17CPg0493071	MtrunA17Chr2g0284081
MtrunA17Chr0c01g0489081	MtrunA17Chr0c02g0489661	MtrunA17Chr0c01g0489091	MtrunA17Chr1g0155921	MtrunA17Chr1g0154821	MtrunA17Chr1g0149581	MtrunA17CPg0493081	MtrunA17Chr2g0286611
MtrunA17Chr0c01g0489111	MtrunA17Chr0c02g0489751	MtrunA17Chr0c01g0489642	MtrunA17Chr1g0156541	MtrunA17Chr1g0154831	MtrunA17Chr1g0150261	MtrunA17CPg0493031	MtrunA17Chr2g0297801
MtrunA17Chr0c01g0489101	MtrunA17Chr0c03g0489911	MtrunA17Chr0c03g0490011	MtrunA17Chr1g0157701	MtrunA17Chr1g0163721	MtrunA17Chr1g0150331	MtrunA17CPg0493061	MtrunA17Chr2g0305121
MtrunA17Chr0c01g0489121	MtrunA17Chr0c03g0489921	MtrunA17Chr0c10g0493611	MtrunA17Chr1g0158021	MtrunA17Chr1g0163711	MtrunA17Chr1g0150411	MtrunA17CPg0493071	MtrunA17Chr2g0305161
MtrunA17Chr0c01g0489141	MtrunA17Chr0c03g0490021	MtrunA17Chr0c10g0493601	MtrunA17Chr1g0158491	MtrunA17Chr1g0169091	MtrunA17Chr1g0150421	MtrunA17CPg0493081	MtrunA17Chr2g0306041
MtrunA17Chr0c01g0489091	MtrunA17Chr0c03g0490051	MtrunA17Chr1g0152251	MtrunA17Chr1g0158481	MtrunA17Chr1g0170501	MtrunA17Chr1g0150751	MtrunA17CPg0493371	MtrunA17Chr2g0306051
MtrunA17Chr0c01g0489311	MtrunA17Chr0c04g0492021	MtrunA17Chr1g0154811	MtrunA17Chr1g0158781	MtrunA17Chr1g0172191	MtrunA17Chr1g0150831	MtrunA17CPg0493391	MtrunA17Chr2g0306111
MtrunA17Chr0c01g0489331	MtrunA17Chr0c04g0492041	MtrunA17Chr1g0162951	MtrunA17Chr1g0159681	MtrunA17Chr1g0173311	MtrunA17Chr1g0150971	MtrunA17CPg0493421	MtrunA17Chr2g0306251
MtrunA17Chr0c01g0489451	MtrunA17Chr0c10g0493611	MtrunA17Chr1g0167851	MtrunA17Chr1g0160221	MtrunA17Chr1g0173321	MtrunA17Chr1g0151081	MtrunA17CPg0493401	MtrunA17Chr2g0306261
MtrunA17Chr0c01g0489471	MtrunA17Chr1g0146281	MtrunA17Chr1g0170501	MtrunA17Chr1g0160611	MtrunA17Chr1g0173331	MtrunA17Chr1g0151761	MtrunA17CPg0493411	MtrunA17Chr2g0306271
MtrunA17Chr0c01g0489642	MtrunA17Chr1g0146301	MtrunA17Chr1g0170913	MtrunA17Chr1g0160931	MtrunA17Chr1g0173361	MtrunA17Chr1g0151901	MtrunA17Chr0c01g0489011	MtrunA17Chr2g0306581
MtrunA17Chr0c02g0489651	MtrunA17Chr1g0146311	MtrunA17Chr1g0170911	MtrunA17Chr1g0161091	MtrunA17Chr1g0173851	MtrunA17Chr1g0152411	MtrunA17Chr0c01g0489021	MtrunA17Chr2g0306571
MtrunA17Chr0c02g0489801	MtrunA17Chr1g0146371	MtrunA17Chr1g0172191	MtrunA17Chr1g0161101	MtrunA17Chr1g0174021	MtrunA17Chr1g0152681	MtrunA17Chr0c01g0489071	MtrunA17Chr2g0306981
MtrunA17Chr0c10g0493591	MtrunA17Chr1g0146381	MtrunA17Chr1g0172211	MtrunA17Chr1g0161141	MtrunA17Chr1g0207651	MtrunA17Chr1g0152901	MtrunA17Chr0c01g0489081	MtrunA17Chr2g0326271
MtrunA17Chr0c10g0493611	MtrunA17Chr1g0146551	MtrunA17Chr1g0173091	MtrunA17Chr1g0161151	MtrunA17Chr2g0277381	MtrunA17Chr1g0153231	MtrunA17Chr0c01g0489111	MtrunA17Chr2g0334001
MtrunA17Chr0c10g0493601	MtrunA17Chr1g0146681	MtrunA17Chr1g0173311	MtrunA17Chr1g0162291	MtrunA17Chr2g0281761	MtrunA17Chr1g0153791	MtrunA17Chr0c01g0489101	MtrunA17Chr3g0083981
MtrunA17Chr1g0146321	MtrunA17Chr1g0146881	MtrunA17Chr1g0173321	MtrunA17Chr1g0162341	MtrunA17Chr2g0282303	MtrunA17Chr1g0154051	MtrunA17Chr0c01g0489121	MtrunA17Chr3g0090741
MtrunA17Chr1g0146671	MtrunA17Chr1g0146901	MtrunA17Chr1g0173331	MtrunA17Chr1g0162441	MtrunA17Chr2g0287991	MtrunA17Chr1g0154101	MtrunA17Chr0c01g0489141	MtrunA17Chr3g0090751
MtrunA17Chr1g0147871	MtrunA17Chr1g0146941	MtrunA17Chr1g0173393	MtrunA17Chr1g0162501	MtrunA17Chr2g0297561	MtrunA17Chr1g0154111	MtrunA17Chr0c01g0489091	MtrunA17Chr3g0090761
MtrunA17Chr1g0147961	MtrunA17Chr1g0147021	MtrunA17Chr1g0173851	MtrunA17Chr1g0162511	MtrunA17Chr2g0297571	MtrunA17Chr1g0154201	MtrunA17Chr1g0163721	MtrunA17Chr3g0090851
MtrunA17Chr1g0149111	MtrunA17Chr1g0147171	MtrunA17Chr1g0174021	MtrunA17Chr1g0163161	MtrunA17Chr2g0298001	MtrunA17Chr1g0154211	MtrunA17Chr1g0170501	MtrunA17Chr3g0090871
MtrunA17Chr1g0149391	MtrunA17Chr1g0147191	MtrunA17Chr2g0304311	MtrunA17Chr1g0163341	MtrunA17Chr2g0304311	MtrunA17Chr1g0154641	MtrunA17Chr1g0170501	MtrunA17Chr3g0090891
MtrunA17Chr1g0149501	MtrunA17Chr1g0147201	MtrunA17Chr2g0304491	MtrunA17Chr1g0163711	MtrunA17Chr2g0304581	MtrunA17Chr1g0155031	MtrunA17Chr1g0172191	MtrunA17Chr3g0090901
MtrunA17Chr1g0149831	MtrunA17Chr1g0147221	MtrunA17Chr2g0304621	MtrunA17Chr1g0163721	MtrunA17Chr2g0304621	MtrunA17Chr1g0155011	MtrunA17Chr1g0172191	MtrunA17Chr3g0090921
MtrunA17Chr1g0150081	MtrunA17Chr1g0147481	MtrunA17Chr2g0305471	MtrunA17Chr1g0163761	MtrunA17Chr2g0304671	MtrunA17Chr1g0155111	MtrunA17Chr1g0173311	MtrunA17Chr3g0090931
MtrunA17Chr1g0150301	MtrunA17Chr1g0147611	MtrunA17Chr2g0305911	MtrunA17Chr1g0163891	MtrunA17Chr2g0305071	MtrunA17Chr1g0155691	MtrunA17Chr1g0173331	MtrunA17Chr3g0090951
MtrunA17Chr1g0150971	MtrunA17Chr1g0147631	MtrunA17Chr2g0305971	MtrunA17Chr1g0163971	MtrunA17Chr2g0305581	MtrunA17Chr1g0155851	MtrunA17Chr1g0173321	MtrunA17Chr3g0090961
MtrunA17Chr1g0151181	MtrunA17Chr1g0147651	MtrunA17Chr2g0305971	MtrunA17Chr1g0164541	MtrunA17Chr2g0306031	MtrunA17Chr1g0155901	MtrunA17Chr1g0173393	MtrunA17Chr3g0090971
MtrunA17Chr1g0151241	MtrunA17Chr1g0147741	MtrunA17Chr2g0305981	MtrunA17Chr1g0167321	MtrunA17Chr2g0306031	MtrunA17Chr1g0156211	MtrunA17Chr1g0173771	MtrunA17Chr3g0090981
MtrunA17Chr1g0151631	MtrunA17Chr1g0147751	MtrunA17Chr2g0306031	MtrunA17Chr1g0167851	MtrunA17Chr2g0306051	MtrunA17Chr1g0156441	MtrunA17Chr1g0173851	MtrunA17Chr3g0091001
MtrunA17Chr1g0151621	MtrunA17Chr1g0147851	MtrunA17Chr2g0306051	MtrunA17Chr1g0167861	MtrunA17Chr2g0306061	MtrunA17Chr1g0156611	MtrunA17Chr1g0174181	MtrunA17Chr3g0090841
MtrunA17Chr1g0152081	MtrunA17Chr1g0147871	MtrunA17Chr2g0306061	MtrunA17Chr1g0169091	MtrunA17Chr2g0306171	MtrunA17Chr1g0156711	MtrunA17Chr1g0174181	MtrunA17Chr3g0093511
MtrunA17Chr1g0152471	MtrunA17Chr1g0147881	MtrunA17Chr2g0306171	MtrunA17Chr1g0170381	MtrunA17Chr2g0306291	MtrunA17Chr1g0157041	MtrunA17Chr1g0174271	MtrunA17Chr3g0093501
MtrunA17Chr1g0152701	MtrunA17Chr1g0148081	MtrunA17Chr2g0306261	MtrunA17Chr1g0170491	MtrunA17Chr2g0306981	MtrunA17Chr1g0157711	MtrunA17Chr2g0304311	MtrunA17Chr3g0094621
MtrunA17Chr1g0152691	MtrunA17Chr1g0148101	MtrunA17Chr2g0306271	MtrunA17Chr1g0170501	MtrunA17Chr2g0307181	MtrunA17Chr1g0157811	MtrunA17Chr2g0304621	MtrunA17Chr3g0094631
MtrunA17Chr1g0152721	MtrunA17Chr1g0148111	MtrunA17Chr2g0306981	MtrunA17Chr1g0170771	MtrunA17Chr2g0311282	MtrunA17Chr1g0158071	MtrunA17Chr2g0304621	MtrunA17Chr3g0094641
MtrunA17Chr1g0152791	MtrunA17Chr1g0148121	MtrunA17Chr2g0309731	MtrunA17Chr1g0170781	MtrunA17Chr2g0324001	MtrunA17Chr1g0158081	MtrunA17Chr2g0305161	MtrunA17Chr3g0094651
MtrunA17Chr1g0153131	MtrunA17Chr1g0148211	MtrunA17Chr2g0309731	MtrunA17Chr1g0171161	MtrunA17Chr3g0077571	MtrunA17Chr1g0158191	MtrunA17Chr2g0306171	MtrunA17Chr3g0095741
MtrunA17Chr1g0153281	MtrunA17Chr1g0148261	MtrunA17Chr3g0086172	MtrunA17Chr1g0171171	MtrunA17Chr3g0090651	MtrunA17Chr1g0159241	MtrunA17Chr2g0306261	MtrunA17Chr3g0100861
MtrunA17Chr1g0153641	MtrunA17Chr1g0148461	MtrunA17Chr3g0092391	MtrunA17Chr1g0171651	MtrunA17Chr3g0090701	MtrunA17Chr1g0159251	MtrunA17Chr2g0306271	MtrunA17Chr3g0105561
MtrunA17Chr1g0153681	MtrunA17Chr1g0148561	MtrunA17Chr3g0092721	MtrunA17Chr1g0171741	MtrunA17Chr3g0090751	MtrunA17Chr1g0159411	MtrunA17Chr2g0306981	MtrunA17Chr3g0105551
MtrunA17Chr1g0154061	MtrunA17Chr1g0148621	MtrunA17Chr3g0092891	MtrunA17Chr1g0171821	MtrunA17Chr3g0090751	MtrunA17Chr1g0159681	MtrunA17Chr2g0310541	MtrunA17Chr3g0108441
MtrunA17Chr1g0154071	MtrunA17Chr1g0148631	MtrunA17Chr3g0094701	MtrunA17Chr1g0172021	MtrunA17Chr3g0090761	MtrunA17Chr1g0159921	MtrunA17Chr2g0310551	MtrunA17Chr3g0108451
MtrunA17Chr1g0154051	MtrunA17Chr1g0148671	MtrunA17Chr3g0096341	MtrunA17Chr1g0172061	MtrunA17Chr3g0090771	MtrunA17Chr1g0160131	MtrunA17Chr2g0310561	MtrunA17Chr3g0108461
MtrunA17Chr1g0154991	MtrunA17Chr1g0148681	MtrunA17Chr3g0096931	MtrunA17Chr1g0172201	MtrunA17Chr3g0090803	MtrunA17Chr1g0160841	MtrunA17Chr2g0310561	MtrunA17Chr3g0108471
MtrunA17Chr1g0155851	MtrunA17Chr1g0148791	MtrunA17Chr3g0097512	MtrunA17Chr1g0172711	MtrunA17Chr3g0090781	MtrunA17Chr1g0160881	MtrunA17Chr2g0320481	MtrunA17Chr3g0108481
MtrunA17Chr1g0156521	MtrunA17Chr1g0148851	MtrunA17Chr3g0100871	MtrunA17Chr1g0173611	MtrunA17Chr3g0090791	MtrunA17Chr1g0161081	MtrunA17Chr3g0083981	MtrunA17Chr3g0111291
MtrunA17Chr1g0156601	MtrunA17Chr1g0148931	MtrunA17Chr3g0100861	MtrunA17Chr1g0173631	MtrunA17Chr3g0090801	MtrunA17Chr1g0161091	MtrunA17Chr3g0090801	MtrunA17Chr3g0119071
MtrunA17Chr1g0156992	MtrunA17Chr1g0148921	MtrunA17Chr3g0100881	MtrunA17Chr1g0173761	MtrunA17Chr3g0090802	MtrunA17Chr1g0161101	MtrunA17Chr3g0090802	MtrunA17Chr3g0144881
MtrunA17Chr1g0157011	MtrunA17Chr1g0149061	MtrunA17Chr3g0100901	MtrunA17Chr1g0174031	MtrunA17Chr3g0092181	MtrunA17Chr1g0161371	MtrunA17Chr3g0090831	MtrunA17Chr3g0145621
MtrunA17Chr1g0158601	MtrunA17Chr1g0149161	MtrunA17Chr4g0000001	MtrunA17Chr1g0174181	MtrunA17Chr3g0094271	MtrunA17Chr1g0161751	MtrunA17Chr3g0090841	MtrunA17Chr4g0000671
MtrunA17Chr1g0159431	MtrunA17Chr1g0149191	MtrunA17Chr4g0000632	MtrunA17Chr1g0174491	MtrunA17Chr3g0094381	MtrunA17Chr1g0161761	MtrunA17Chr3g0090901	MtrunA17Chr4g0000661
MtrunA17Chr1g0159641	MtrunA17Chr1g0149231	MtrunA17Chr4g0000641	MtrunA17Chr1g0174511	MtrunA17Chr3g0095591	MtrunA17Chr1g0161831	MtrunA17Chr3g0090891	MtrunA17Chr4g0000711
MtrunA17Chr1g0161831	MtrunA17Chr1g0149301	MtrunA17Chr4g0000661	MtrunA17Chr1g0174771	MtrunA17Chr3g0095601	MtrunA17Chr1g0161841	MtrunA17Chr3g0090911	MtrunA17Chr4g0000741
MtrunA17Chr1g0162121	MtrunA17Chr1g0149311	MtrunA17Chr4g0000631	MtrunA17Chr1g0175041	MtrunA17Chr3g0095961	MtrunA17Chr1g0162611	MtrunA17Chr3g0090921	MtrunA17Chr4g0000751
MtrunA17Chr1g0162651	MtrunA17Chr1g0149381	MtrunA17Chr4g0016091	MtrunA17Chr1g0175761	MtrunA17Chr3g0095961	MtrunA17Chr1g0162651	MtrunA17Chr3g0090931	MtrunA17Chr4g0000761
MtrunA17Chr1g0162641	MtrunA17Chr1g0149511	MtrunA17Chr4g0016101	MtrunA17Chr1g0176291	MtrunA17Chr3g0096341	MtrunA17Chr1g0162821	MtrunA17Chr3g0090941	MtrunA17Chr4g0000771
MtrunA17Chr1g0162781	MtrunA17Chr1g0149521	MtrunA17Chr4g0016111	MtrunA17Chr1g0177081	MtrunA17Chr3g0096521	MtrunA17Chr1g0163041	MtrunA17Chr3g0090951	MtrunA17Chr4g0000781
MtrunA17Chr1g0162951	MtrunA17Chr1g0149561	MtrunA17Chr4g0016122	MtrunA17Chr1g0177121	MtrunA17Chr3g0100871	MtrunA17Chr1g0163711	MtrunA17Chr3g0090961	MtrunA17Chr4g0000791
MtrunA17Chr1g0163171	MtrunA17Chr1g0149581	MtrunA17Chr4g0016131	MtrunA17Chr1g0179641	MtrunA17Chr3g0100861	MtrunA17Chr1g0163721	MtrunA17Chr3g0090971	MtrunA17Chr4g0004291
MtrunA17Chr1g0163181	MtrunA17Chr1g0149651	MtrunA17Chr4g0016141	MtrunA17Chr1g0179791	MtrunA17Chr3g0100881	MtrunA17Chr1g0163851	MtrunA17Chr3g0090981	MtrunA17Chr4g0015311
MtrunA17Chr1g0163651	MtrunA17Chr1g0149661	MtrunA17Chr4g0016152	MtrunA17Chr1g0179941	MtrunA17Chr3g0108041	MtrunA17Chr1g0163891	MtrunA17Chr3g0091001	MtrunA17Chr4g0015331
MtrunA17Chr1g0164701	MtrunA17Chr1g0149701	MtrunA17Chr4g0016151	MtrunA17Chr1g0179951	MtrunA17Chr3g0109091	MtrunA17Chr1g0164151	MtrunA17Chr3g0090851	MtrunA17Chr4g0015361
MtrunA17Chr1g0164951	MtrunA17Chr1g0149751	MtrunA17Chr4g0016931	MtrunA17Chr1g0179961	MtrunA17Chr3g0110501	MtrunA17Chr1g0164491	MtrunA17Chr3g0090811	MtrunA17Chr4g0015371
MtrunA17Chr1g0165101	MtrunA17Chr1g0149821	MtrunA17Chr4g0016941	MtrunA17Chr1g0180101	MtrunA17Chr3g0110511	MtrunA17Chr1g0164771	MtrunA17Chr3g0090821	MtrunA17Chr4g0015381
MtrunA17Chr1g0165121	MtrunA17Chr1g0149861	MtrunA17Chr4g0016951	MtrunA17Chr1g0180261	MtrunA17Chr3g0140851	MtrunA17Chr1g0164881	MtrunA17Chr3g0090861	MtrunA17Chr4g0015391
MtrunA17Chr1g0166201	MtrunA17Chr1g0149931	MtrunA17Chr4g0016911	MtrunA17Chr1g0180551	MtrunA17Chr3g0145491	MtrunA17Chr1g0165841	MtrunA17Chr3g0090871	MtrunA17Chr4g0015401
MtrunA17Chr1g0166591	MtrunA17Chr1g0149941	MtrunA17Chr4g0016971	MtrunA17Chr1g0181581	MtrunA17Chr4g0002001	MtrunA17Chr1g0166101	MtrunA17Chr3g0090881	MtrunA17Chr4g0015431
MtrunA17Chr1g1001292	MtrunA17Chr1g0149971	MtrunA17Chr4g0016921	MtrunA17Chr1g0181741	MtrunA17Chr4g0002011	MtrunA17Chr1g0166201	MtrunA17Chr3g0091021	MtrunA17Chr4g0015471
MtrunA17Chr1g0167701	MtrunA17Chr1g0149991	MtrunA17Chr4g0016981	MtrunA17Chr1g0181761	MtrunA17Chr4g0008572	MtrunA17Chr1g0166471	MtrunA17Chr3g0092891	MtrunA17Chr4g0015521
MtrunA17Chr1g0168961	MtrunA17Chr1g0150141	MtrunA17Chr4g0016991	MtrunA17Chr1g0181861	MtrunA17Chr4g0008573	MtrunA17Chr1g0166691	MtrunA17Chr3g0092891	MtrunA17Chr4g0015451
MtrunA17Chr1g0169951	MtrunA17Chr1g0150221	MtrunA17Chr4g0016961	MtrunA17Chr1g0181871	MtrunA17Chr4g0015141	MtrunA17Chr1g0167281	MtrunA17Chr3g0093211	MtrunA17Chr4g0015541
MtrunA17Chr1g0169961	MtrunA17Chr1g0150261	MtrunA17Chr4g0016871	MtrunA17Chr1g0182781	MtrunA17Chr4g0016951	MtrunA17Chr1g0167851	MtrunA17Chr3g0093511	MtrunA17Chr4g0015601
MtrunA17Chr1g0170261	MtrunA17Chr1g0150291	MtrunA17Chr4g0016901	MtrunA17Chr1g0184391	MtrunA17Chr4g0016911	MtrunA17Chr1g0167861	MtrunA17Chr3g0100871	MtrunA17Chr4g0015611
MtrunA17Chr1g0170501	MtrunA17Chr1g0150311	MtrunA17Chr4g0017481	MtrunA17Chr1g0184741	MtrunA17Chr4g0016971	MtrunA17Chr1g0167911	MtrunA17Chr3g0100861	MtrunA17Chr4g0015591
MtrunA17Chr1g0170721	MtrunA17Chr1g0150331	MtrunA17Chr4g0017491	MtrunA17Chr1g0186761	MtrunA17Chr4g0016921	MtrunA17Chr1g0168041	MtrunA17Chr3g0100881	MtrunA17Chr4g0015631
MtrunA17Chr1g1001569	MtrunA17Chr1g0150341	MtrunA17Chr4g0017501	MtrunA17Chr1g0186771	MtrunA17Chr4g0016981	MtrunA17Chr1g0168461	MtrunA17Chr3g0108451	MtrunA17Chr4g0015651
MtrunA17Chr1g1001651	MtrunA17Chr1g0150371	MtrunA17Chr4g0017511	MtrunA17Chr1g0188181	MtrunA17Chr4g0016991	MtrunA17Chr1g0168541	MtrunA17Chr3g0108471	MtrunA17Chr4g0015741
MtrunA17Chr1g0171971	MtrunA17Chr1g0150411	MtrunA17Chr4g0017521	MtrunA17Chr1g0188431	MtrunA17Chr4g0016961	MtrunA17Chr1g0168581	MtrunA17Chr3g0108461	MtrunA17Chr4g0015751
MtrunA17Chr1g0171961	MtrunA17Chr1g0150471	MtrunA17Chr4g0017531	MtrunA17Chr1g0189111	MtrunA17Chr4g0016961	MtrunA17Chr1g0168721	MtrunA17Chr3g0108481	MtrunA17Chr4g0015761
MtrunA17Chr1g0172441	MtrunA17Chr1g0150481	MtrunA17Chr4g0017541	MtrunA17Chr1g0190561	MtrunA17Chr4g0017001	MtrunA17Chr1g0169071	MtrunA17Chr3g0108491	MtrunA17Chr4g0015781
MtrunA17Chr1g1001719	MtrunA17Chr1g0150511	MtrunA17Chr4g0017551	MtrunA17Chr1g0193231	MtrunA17Chr4g0017561	MtrunA17Chr1g0169181	MtrunA17Chr4g0000711	MtrunA17Chr4g0015791
MtrunA17Chr1g0172621	MtrunA17Chr1g0150551	MtrunA17Chr4g0017561	MtrunA17Chr1g0193751	MtrunA17Chr4g0017571	MtrunA17Chr1g0169651	MtrunA17Chr4g0000721	MtrunA17Chr4g0015801
MtrunA17Chr1g0172861	MtrunA17Chr1g0150711	MtrunA17Chr4g0017461	MtrunA17Chr1g0193971	MtrunA17Chr4g0017581	MtrunA17Chr1g0169691	MtrunA17Chr4g0000741	MtrunA17Chr4g0015811
MtrunA17Chr1g0173281	MtrunA17Chr1g0150751	MtrunA17Chr4g0017471	MtrunA17Chr1g0194281	MtrunA17Chr4g0017571	MtrunA17Chr1g0169941	MtrunA17Chr4g0000751	MtrunA17Chr4g0015821
MtrunA17Chr1g0173301	MtrunA17Chr1g0150831	MtrunA17Chr4g0017571	MtrunA17Chr1g0194881	MtrunA17Chr4g0017581	MtrunA17Chr1g0170071	MtrunA17Chr4g0000761	MtrunA17Chr4g0015831
MtrunA17Chr1g0173311	MtrunA17Chr1g0150851	MtrunA17Chr4g0017581	MtrunA17Chr1g0194871	MtrunA17Chr4g0017591	MtrunA17Chr1g0170131	MtrunA17Chr4g0000771	MtrunA17Chr4g0015841
MtrunA17Chr1g0173321	MtrunA17Chr1g0150921	MtrunA17Chr4g0017591	MtrunA17Chr1g0197081	MtrunA17Chr4g0017601	MtrunA17Chr1g0170281	MtrunA17Chr4g0000781	MtrunA17Chr4g0015851
MtrunA17Chr1g0173361	MtrunA17Chr1g0150971	MtrunA17Chr4g0017601	MtrunA17Chr1g0197421	MtrunA17Chr4g0017611	MtrunA17Chr1g0170381	MtrunA17Chr4g0000791	MtrunA17Chr4g0015861
MtrunA17Chr1g0173393	MtrunA17Chr1g0151111	MtrunA17Chr4g0017611	MtrunA17Chr1g0199461	MtrunA17Chr4g0017621	MtrunA17Chr1g0170491	MtrunA17Chr4g0000791	MtrunA17Chr4g0015871
MtrunA17Chr1g0173632	MtrunA17Chr1g0151091	MtrunA17Chr4g0017621	MtrunA17Chr1g0199911	MtrunA17Chr4g0017631	MtrunA17Chr1g0170501	MtrunA17Chr4g0015471	MtrunA17Chr4g0015911
MtrunA17Chr1g0173741	MtrunA17Chr1g0151141	MtrunA17Chr4g0017631	MtrunA17Chr1g0200121	MtrunA17Chr4g0019951	MtrunA17Chr1g0170871	MtrunA17Chr4g0015481	MtrunA17Chr4g0015921
MtrunA17Chr1g0173781	MtrunA17Chr1g0151181	MtrunA17Chr4g0017641	MtrunA17Chr1g0200911	MtrunA17Chr4g0021621	MtrunA17Chr1g0171381	MtrunA17Chr4g0015521	MtrunA17Chr4g0015931
MtrunA17Chr1g0173861	MtrunA17Chr1g0151201	MtrunA17Chr4g0017651	MtrunA17Chr1g0201101	MtrunA17Chr4g1016649	MtrunA17Chr1g0171471	MtrunA17Chr4g0015531	MtrunA17Chr4g0015941
MtrunA17Chr1g0173881	MtrunA17Chr1g0151231	MtrunA17Chr4g0017661	MtrunA17Chr1g0202151	MtrunA17Chr4g0021921	MtrunA17Chr1g0171651	MtrunA17Chr4g0015511	MtrunA17Chr4g0015951
MtrunA17Chr1g0173891	MtrunA17Chr1g0151251	MtrunA17Chr4g0017671	MtrunA17Chr1g0202531	MtrunA17Chr4g0024011	MtrunA17Chr1g0171721	MtrunA17Chr4g0015541	MtrunA17Chr4g0015971
MtrunA17Chr1g0174121	MtrunA17Chr1g0151391	MtrunA17Chr4g0017681	MtrunA17Chr1g0202521	MtrunA17Chr4g0028302	MtrunA17Chr1g0171951	MtrunA17Chr4g0015551	MtrunA17Chr4g0015981
MtrunA17Chr1g0174411	MtrunA17Chr1g0151421	MtrunA17Chr4g0017691	MtrunA17Chr1g0204911	MtrunA17Chr4g0031201	MtrunA17Chr1g0172021	MtrunA17Chr4g0015561	MtrunA17Chr4g0016001
MtrunA17Chr1g0174551	MtrunA17Chr1g0151501	MtrunA17Chr4g0017701	MtrunA17Chr1g0204921	MtrunA17Chr4g0044301	MtrunA17Chr1g0172061	MtrunA17Chr4g0015571	MtrunA17Chr4g0016021
MtrunA17Chr1g0174631	MtrunA17Chr1g0151511	MtrunA17Chr4g0017761	MtrunA17Chr1g0204931	MtrunA17Chr4g0044311	MtrunA17Chr1g0172201	MtrunA17Chr4g0015581	MtrunA17Chr4g0016031
MtrunA17Chr1g0174751	MtrunA17Chr1g0151631	MtrunA17Chr4g0017771	MtrunA17Chr1g0205571	MtrunA17Chr4g1018924	MtrunA17Chr1g0172321	MtrunA17Chr4g0015741	MtrunA17Chr4g0016051
MtrunA17Chr1g0174812	MtrunA17Chr1g0151641	MtrunA17Chr4g0017781	MtrunA17Chr1g0206331	MtrunA17Chr4g0050541	MtrunA17Chr1g0172721	MtrunA17Chr4g0015791	MtrunA17Chr4g0015901
MtrunA17Chr1g1002128	MtrunA17Chr1g0151761	MtrunA17Chr4g0017791	MtrunA17Chr1g0206491	MtrunA17Chr4g0053391	MtrunA17Chr1g0173271	MtrunA17Chr4g0015801	MtrunA17Chr4g0016171
MtrunA17Chr1g0175301	MtrunA17Chr1g0151811	MtrunA17Chr4g0017801	MtrunA17Chr1g0207451	MtrunA17Chr4g0057451	MtrunA17Chr1g0173401	MtrunA17Chr4g0015751	MtrunA17Chr4g0016181
MtrunA17Chr1g0175321	MtrunA17Chr1g0151821	MtrunA17Chr4g0017811	MtrunA17Chr1g0208761	MtrunA17Chr4g0057441	MtrunA17Chr1g0173481	MtrunA17Chr4g0015771	MtrunA17Chr4g0016191
MtrunA17Chr1g0176491	MtrunA17Chr1g0151831	MtrunA17Chr4g0017821	MtrunA17Chr1g0210331	MtrunA17Chr4g0066261	MtrunA17Chr1g0173531	MtrunA17Chr4g0015811	MtrunA17Chr4g0016201
MtrunA17Chr1g0176651	MtrunA17Chr1g0152051	MtrunA17Chr4g0017831	MtrunA17Chr1g0210501	MtrunA17Chr5g0399801	MtrunA17Chr1g0173611	MtrunA17Chr4g0015841	MtrunA17Chr4g0016221
MtrunA17Chr1g0176681	MtrunA17Chr1g0152091	MtrunA17Chr4g0017711	MtrunA17Chr1g0210851	MtrunA17Chr5g0400361	MtrunA17Chr1g0173631	MtrunA17Chr4g0015821	MtrunA17Chr4g0016261
MtrunA17Chr1g0177271	MtrunA17Chr1g0152121	MtrunA17Chr4g0017721	MtrunA17Chr1g0211961	MtrunA17Chr5g0409831	MtrunA17Chr1g0173851	MtrunA17Chr4g0015861	MtrunA17Chr4g0016271
MtrunA17Chr1g0178111	MtrunA17Chr1g0152211	MtrunA17Chr4g0017731	MtrunA17Chr1g0213791	MtrunA17Chr5g0421621	MtrunA17Chr1g0173861	MtrunA17Chr4g0015871	MtrunA17Chr4g0016291
MtrunA17Chr1g0178341	MtrunA17Chr1g0152371	MtrunA17Chr4g0017741	MtrunA17Chr1g0213911	MtrunA17Chr5g0421701	MtrunA17Chr1g0174021	MtrunA17Chr4g0015831	MtrunA17Chr4g0016301
MtrunA17Chr1g1002490	MtrunA17Chr1g0152391	MtrunA17Chr4g0017751	MtrunA17Chr2g0276861	MtrunA17Chr5g0421911	MtrunA17Chr1g0174031	MtrunA17Chr4g0015881	MtrunA17Chr4g0016311
MtrunA17Chr1g0178841	MtrunA17Chr1g0152421	MtrunA17Chr4g0018491	MtrunA17Chr2g0277081	MtrunA17Chr5g0422031	MtrunA17Chr1g0174051	MtrunA17Chr4g0015891	MtrunA17Chr4g0016351
MtrunA17Chr1g0179121	MtrunA17Chr1g0152471	MtrunA17Chr4g0019421	MtrunA17Chr2g0277361	MtrunA17Chr5g0422031	MtrunA17Chr1g0174251	MtrunA17Chr4g0015851	MtrunA17Chr4g0016361
MtrunA17Chr1g0179221	MtrunA17Chr1g0152501	MtrunA17Chr4g1016073	MtrunA17Chr2g0277371	MtrunA17Chr5g0422021	MtrunA17Chr1g0174421	MtrunA17Chr4g0015901	MtrunA17Chr4g0016371
MtrunA17Chr1g1002515	MtrunA17Chr1g0152561	MtrunA17Chr4g0019431	MtrunA17Chr2g0278051	MtrunA17Chr5g0422061	MtrunA17Chr1g0174431	MtrunA17Chr4g0015911	MtrunA17Chr4g0016331
MtrunA17Chr1g0179361	MtrunA17Chr1g0152591	MtrunA17Chr4g0020131	MtrunA17Chr2g0278701	MtrunA17Chr5g0422041	MtrunA17Chr1g0174611	MtrunA17Chr4g0015921	MtrunA17Chr4g0016401
MtrunA17Chr1g0179371	MtrunA17Chr1g0152641	MtrunA17Chr4g0020611	MtrunA17Chr2g0278971	MtrunA17Chr5g0422091	MtrunA17Chr1g0174641	MtrunA17Chr4g0015931	MtrunA17Chr4g0016411
MtrunA17Chr1g0179571	MtrunA17Chr1g0152661	MtrunA17Chr4g0021151	MtrunA17Chr2g0279591	MtrunA17Chr5g0422101	MtrunA17Chr1g0174681	MtrunA17Chr4g0015991	MtrunA17Chr4g0016421
MtrunA17Chr1g0179601	MtrunA17Chr1g0152711	MtrunA17Chr4g0021471	MtrunA17Chr2g0281321	MtrunA17Chr5g0422111	MtrunA17Chr1g0174761	MtrunA17Chr4g0015951	MtrunA17Chr4g0016511
MtrunA17Chr1g0179731	MtrunA17Chr1g0152761	MtrunA17Chr4g1016515	MtrunA17Chr2g0281331	MtrunA17Chr5g0422071	MtrunA17Chr1g0174771	MtrunA17Chr4g0015961	MtrunA17Chr4g0016521
MtrunA17Chr1g0180061	MtrunA17Chr1g0152791	MtrunA17Chr4g0021551	MtrunA17Chr2g0282201	MtrunA17Chr5g0422081	MtrunA17Chr1g0175131	MtrunA17Chr4g0016021	MtrunA17Chr4g0016561
MtrunA17Chr1g0180631	MtrunA17Chr1g0152801	MtrunA17Chr4g0021621	MtrunA17Chr2g0282781	MtrunA17Chr5g0422131	MtrunA17Chr1g0175691	MtrunA17Chr4g0016031	MtrunA17Chr4g0016581
MtrunA17Chr1g0180751	MtrunA17Chr1g0152811	MtrunA17Chr4g0021921	MtrunA17Chr2g0285921	MtrunA17Chr5g0422171	MtrunA17Chr1g0176081	MtrunA17Chr4g0016041	MtrunA17Chr4g0016641
MtrunA17Chr1g0180761	MtrunA17Chr1g0152871	MtrunA17Chr4g0021921	MtrunA17Chr2g0289061	MtrunA17Chr5g0422141	MtrunA17Chr1g0176301	MtrunA17Chr4g0016161	MtrunA17Chr4g0016671
MtrunA17Chr1g0180771	MtrunA17Chr1g0152921	MtrunA17Chr4g1016649	MtrunA17Chr2g0289371	MtrunA17Chr5g0422161	MtrunA17Chr1g0176421	MtrunA17Chr4g0016181	MtrunA17Chr4g0016681
MtrunA17Chr1g0181051	MtrunA17Chr1g0152931	MtrunA17Chr4g0024011	MtrunA17Chr2g0289381	MtrunA17Chr5g0422181	MtrunA17Chr1g0177071	MtrunA17Chr4g0016191	MtrunA17Chr4g0016691
MtrunA17Chr1g0181101	MtrunA17Chr1g0152951	MtrunA17Chr4g0024011	MtrunA17Chr2g0290231	MtrunA17Chr5g0422182	MtrunA17Chr1g0177121	MtrunA17Chr4g0016311	MtrunA17Chr4g0016721
MtrunA17Chr1g0181401	MtrunA17Chr1g0153141	MtrunA17Chr4g0041851	MtrunA17Chr2g0290401	MtrunA17Chr5g0422062	MtrunA17Chr1g0177351	MtrunA17Chr4g0016271	MtrunA17Chr4g0016811
MtrunA17Chr1g0181761	MtrunA17Chr1g0153201	MtrunA17Chr4g0044301	MtrunA17Chr2g0291931	MtrunA17Chr5g0422051	MtrunA17Chr1g0178441	MtrunA17Chr4g0016281	MtrunA17Chr4g0016821
MtrunA17Chr1g0182481	MtrunA17Chr1g0153211	MtrunA17Chr4g0044311	MtrunA17Chr2g0293001	MtrunA17Chr5g0422151	MtrunA17Chr1g0178481	MtrunA17Chr4g0016291	MtrunA17Chr4g0016831
MtrunA17Chr1g0183201	MtrunA17Chr1g0153281	MtrunA17Chr4g0073101	MtrunA17Chr2g0293791	MtrunA17Chr5g0422121	MtrunA17Chr1g0178671	MtrunA17Chr4g0016321	MtrunA17Chr4g0016841
MtrunA17Chr1g0183771	MtrunA17Chr1g0153321	MtrunA17Chr4g0073111	MtrunA17Chr2g0293981	MtrunA17Chr5g0422161	MtrunA17Chr1g0178711	MtrunA17Chr4g0016331	MtrunA17Chr4g0016851
MtrunA17Chr1g1002854	MtrunA17Chr1g0153441	MtrunA17Chr4g0073112	MtrunA17Chr2g0294551	MtrunA17Chr5g0422181	MtrunA17Chr1g0178721	MtrunA17Chr4g0016341	MtrunA17Chr4g0016861
MtrunA17Chr1g0184481	MtrunA17Chr1g0153501	MtrunA17Chr4g0075881	MtrunA17Chr2g0295141	MtrunA17Chr5g0422182	MtrunA17Chr1g0178871	MtrunA17Chr4g0016321	MtrunA17Chr4g0016881
MtrunA17Chr1g0184491	MtrunA17Chr1g0153511	MtrunA17Chr4g0075882	MtrunA17Chr2g0295441	MtrunA17Chr5g0422231	MtrunA17Chr1g0179041	MtrunA17Chr4g0016331	MtrunA17Chr4g0016891
MtrunA17Chr1g0185031	MtrunA17Chr1g0153571	MtrunA17Chr4g0075881	MtrunA17Chr2g0296731	MtrunA17Chr5g0422241	MtrunA17Chr1g0179141	MtrunA17Chr4g0016341	MtrunA17Chr4g0016901
MtrunA17Chr1g0185011	MtrunA17Chr1g0153611	MtrunA17Chr4g0075882	MtrunA17Chr2g0297941	MtrunA17Chr5g0422281	MtrunA17Chr1g0179151	MtrunA17Chr4g0016351	MtrunA17Chr4g0016911
MtrunA17Chr1g0185041	MtrunA17Chr1g0153651	MtrunA17Chr5g0408961	MtrunA17Chr2g0298001	MtrunA17Chr5g0422291	MtrunA17Chr1g0179541	MtrunA17Chr4g0016371	MtrunA17Chr4g0016921
MtrunA17Chr1g1002954	MtrunA17Chr1g0153691	MtrunA17Chr5g0408951	MtrunA17Chr2g0298621	MtrunA17Chr5g0422261	MtrunA17Chr1g0179901	MtrunA17Chr4g0016381	MtrunA17Chr4g0016931
MtrunA17Chr1g0186161	MtrunA17Chr1g0153731	MtrunA17Chr5g0416941	MtrunA17Chr2g0299721	MtrunA17Chr5g0422301	MtrunA17Chr1g0180511	MtrunA17Chr4g0016361	MtrunA17Chr4g0016941
MtrunA17Chr1g0186471	MtrunA17Chr1g0153761	MtrunA17Chr5g0420061	MtrunA17Chr2g0299881	MtrunA17Chr5g0422271	MtrunA17Chr1g0180901	MtrunA17Chr4g0016571	MtrunA17Chr4g0016951
MtrunA17Chr1g0187081	MtrunA17Chr1g0153771	MtrunA17Chr5g0421061	MtrunA17Chr2g0299891	MtrunA17Chr5g0422311	MtrunA17Chr1g0180911	MtrunA17Chr4g0016591	MtrunA17Chr4g0016961
MtrunA17Chr1g0187371	MtrunA17Chr1g0153791	MtrunA17Chr5g0421071	MtrunA17Chr2g0299901	MtrunA17Chr5g0422321	MtrunA17Chr1g0180931	MtrunA17Chr4g0016551	MtrunA17Chr4g0016971
MtrunA17Chr1g0187531	MtrunA17Chr1g0153841	MtrunA17Chr5g0421621	MtrunA17Chr2g0300111	MtrunA17Chr5g0422311	MtrunA17Chr1g0180921	MtrunA17Chr4g0016561	MtrunA17Chr4g0016981
MtrunA17Chr1g0187691	MtrunA17Chr1g0153871	MtrunA17Chr5g0421611	MtrunA17Chr2g0300121	MtrunA17Chr5g0422321	MtrunA17Chr1g0181091	MtrunA17Chr4g0016641	MtrunA17Chr4g0016991
MtrunA17Chr1g0187721	MtrunA17Chr1g0153991	MtrunA17Chr5g0421651	MtrunA17Chr2g0300131	MtrunA17Chr5g0424281	MtrunA17Chr1g0181131	MtrunA17Chr4g0016631	MtrunA17Chr4g0017001
MtrunA17Chr1g0187811	MtrunA17Chr1g0154051	MtrunA17Chr5g0421701	MtrunA17Chr2g0302451	MtrunA17Chr6g0462791	MtrunA17Chr1g0181291	MtrunA17Chr4g0016651	MtrunA17Chr4g0017011
MtrunA17Chr1g0187941	MtrunA17Chr1g0154171	MtrunA17Chr5g0421771	MtrunA17Chr2g0303891	MtrunA17Chr6g0462801	MtrunA17Chr1g0181651	MtrunA17Chr4g0016661	MtrunA17Chr4g0017041
MtrunA17Chr1g0188211	MtrunA17Chr1g0154181	MtrunA17Chr5g0421781	MtrunA17Chr2g0304011	MtrunA17Chr6g0464761	MtrunA17Chr1g0181661	MtrunA17Chr4g0016681	MtrunA17Chr4g0017031
MtrunA17Chr1g0188381	MtrunA17Chr1g0154191	MtrunA17Chr5g0421871	MtrunA17Chr2g0304491	MtrunA17Chr6g0465961	MtrunA17Chr1g0181811	MtrunA17Chr4g0016691	MtrunA17Chr4g0017121
MtrunA17Chr1g0188461	MtrunA17Chr1g0154261	MtrunA17Chr5g0421911	MtrunA17Chr2g0304671	MtrunA17Chr6g0467401	MtrunA17Chr1g0181921	MtrunA17Chr4g0016861	MtrunA17Chr4g0017131
MtrunA17Chr1g0189051	MtrunA17Chr1g0154321	MtrunA17Chr5g0422031	MtrunA17Chr2g0304681	MtrunA17Chr6g0470451	MtrunA17Chr1g0181991	MtrunA17Chr4g0016881	MtrunA17Chr4g0017141
MtrunA17Chr1g0189671	MtrunA17Chr1g0154401	MtrunA17Chr5g0422021	MtrunA17Chr2g0305691	MtrunA17Chr6g0470461	MtrunA17Chr1g0182111	MtrunA17Chr4g0016831	MtrunA17Chr4g0017161
MtrunA17Chr1g0190061	MtrunA17Chr1g0154431	MtrunA17Chr5g0422061	MtrunA17Chr2g0306041	MtrunA17Chr6g0470491	MtrunA17Chr1g0182131	MtrunA17Chr4g0016841	MtrunA17Chr4g0017171
MtrunA17Chr1g0190501	MtrunA17Chr1g0154621	MtrunA17Chr5g0422041	MtrunA17Chr2g0306051	MtrunA17Chr6g0471261	MtrunA17Chr1g0182321	MtrunA17Chr4g0016891	MtrunA17Chr4g0017181
MtrunA17Chr1g0191421	MtrunA17Chr1g0154751	MtrunA17Chr5g0422091	MtrunA17Chr2g0306251	MtrunA17Chr6g0471431	MtrunA17Chr1g0182531	MtrunA17Chr4g0016851	MtrunA17Chr4g0018301
MtrunA17Chr1g0191451	MtrunA17Chr1g0154801	MtrunA17Chr5g0422101	MtrunA17Chr2g0306261	MtrunA17Chr6g0471641	MtrunA17Chr1g0182581	MtrunA17Chr4g0016931	MtrunA17Chr4g0018481
MtrunA17Chr1g0191431	MtrunA17Chr1g0154811	MtrunA17Chr5g0422111	MtrunA17Chr2g0306271	MtrunA17Chr6g0472761	MtrunA17Chr1g0182611	MtrunA17Chr4g0016941	MtrunA17Chr4g0019441
MtrunA17Chr1g0192161	MtrunA17Chr1g0154821	MtrunA17Chr5g0422071	MtrunA17Chr2g0306291	MtrunA17Chr6g0472761	MtrunA17Chr1g0182761	MtrunA17Chr4g0016951	MtrunA17Chr4g0021551
MtrunA17Chr1g0192591	MtrunA17Chr1g0154941	MtrunA17Chr5g0422081	MtrunA17Chr2g0306441	MtrunA17Chr6g0472821	MtrunA17Chr1g0182791	MtrunA17Chr4g0016911	MtrunA17Chr4g0021591
MtrunA17Chr1g0193141	MtrunA17Chr1g0154991	MtrunA17Chr5g0422131	MtrunA17Chr2g0306511	MtrunA17Chr6g0474941	MtrunA17Chr1g0182841	MtrunA17Chr4g0016971	MtrunA17Chr4g0021621
MtrunA17Chr1g0193151	MtrunA17Chr1g0155001	MtrunA17Chr5g0422171	MtrunA17Chr2g0306611	MtrunA17Chr6g0476611	MtrunA17Chr1g0182931	MtrunA17Chr4g0016921	MtrunA17Chr4g0021881
MtrunA17Chr1g0193171	MtrunA17Chr1g0155011	MtrunA17Chr5g0422141	MtrunA17Chr2g0306731	MtrunA17Chr6g0479871	MtrunA17Chr1g0182991	MtrunA17Chr4g0016981	MtrunA17Chr4g0021921
MtrunA17Chr1g0194001	MtrunA17Chr1g0155081	MtrunA17Chr5g0422161	MtrunA17Chr2g0306751	MtrunA17Chr6g0486363	MtrunA17Chr1g0183121	MtrunA17Chr4g0016991	MtrunA17Chr4g0031611
MtrunA17Chr1g0194281	MtrunA17Chr1g0155071	MtrunA17Chr5g0422181	MtrunA17Chr2g0306981	MtrunA17Chr6g0486361	MtrunA17Chr1g0183251	MtrunA17Chr4g0016961	MtrunA17Chr4g0041771
MtrunA17Chr1g0195591	MtrunA17Chr1g0155101	MtrunA17Chr5g0422182	MtrunA17Chr2g0308451	MtrunA17Chr6g0486371	MtrunA17Chr1g0183301	MtrunA17Chr4g0017001	MtrunA17Chr4g0044301
MtrunA17Chr1g0196062	MtrunA17Chr1g0155111	MtrunA17Chr5g0422191	MtrunA17Chr2g0309891	MtrunA17Chr6g0486451	MtrunA17Chr1g0183321	MtrunA17Chr4g0017011	MtrunA17Chr4g0044311
MtrunA17Chr1g0196281	MtrunA17Chr1g0155131	MtrunA17Chr5g0422062	MtrunA17Chr2g0310341	MtrunA17Chr7g0218351	MtrunA17Chr1g0184771	MtrunA17Chr4g0017021	MtrunA17Chr4g0051451
MtrunA17Chr1g0196291	MtrunA17Chr1g0155171	MtrunA17Chr5g0422051	MtrunA17Chr2g0310531	MtrunA17Chr7g0229061	MtrunA17Chr1g0184881	MtrunA17Chr4g0017031	MtrunA17Chr4g0051441
MtrunA17Chr1g0197071	MtrunA17Chr1g0155251	MtrunA17Chr5g0422151	MtrunA17Chr2g0311481	MtrunA17Chr7g0229911	MtrunA17Chr1g0185101	MtrunA17Chr4g0017071	MtrunA17Chr4g0053131
MtrunA17Chr1g0197201	MtrunA17Chr1g0155271	MtrunA17Chr5g0422121	MtrunA17Chr2g0312111	MtrunA17Chr7g0230191	MtrunA17Chr1g0185271	MtrunA17Chr4g0017081	MtrunA17Chr4g0070931
MtrunA17Chr1g0197211	MtrunA17Chr1g0155371	MtrunA17Chr5g0422231	MtrunA17Chr2g0312531	MtrunA17Chr7g0230201	MtrunA17Chr1g0185391	MtrunA17Chr4g0017091	MtrunA17Chr5g0396961
MtrunA17Chr1g0199121	MtrunA17Chr1g0155381	MtrunA17Chr5g0422241	MtrunA17Chr2g0312601	MtrunA17Chr7g0230251	MtrunA17Chr1g0185861	MtrunA17Chr4g0017041	MtrunA17Chr5g0402351
MtrunA17Chr1g0199361	MtrunA17Chr1g0155441	MtrunA17Chr5g0422281	MtrunA17Chr2g0313131	MtrunA17Chr7g0230521	MtrunA17Chr1g0185881	MtrunA17Chr4g0017051	MtrunA17Chr5g0409251
MtrunA17Chr1g0199341	MtrunA17Chr1g0155511	MtrunA17Chr5g0422291	MtrunA17Chr2g0313141	MtrunA17Chr7g0230541	MtrunA17Chr1g0185931	MtrunA17Chr4g1015884	MtrunA17Chr5g0411151
MtrunA17Chr1g0200111	MtrunA17Chr1g0155521	MtrunA17Chr5g0422261	MtrunA17Chr2g0316501	MtrunA17Chr7g0230571	MtrunA17Chr1g0186011	MtrunA17Chr4g0017061	MtrunA17Chr5g0412091
MtrunA17Chr1g0200411	MtrunA17Chr1g0155631	MtrunA17Chr5g0422301	MtrunA17Chr2g0317841	MtrunA17Chr7g0230811	MtrunA17Chr1g0186051	MtrunA17Chr4g0016871	MtrunA17Chr5g0421511
MtrunA17Chr1g0200431	MtrunA17Chr1g0155691	MtrunA17Chr5g0422271	MtrunA17Chr2g0318091	MtrunA17Chr7g0231161	MtrunA17Chr1g0186131	MtrunA17Chr4g0016901	MtrunA17Chr5g0421711
MtrunA17Chr1g0200451	MtrunA17Chr1g0155731	MtrunA17Chr5g0422311	MtrunA17Chr2g0318861	MtrunA17Chr7g0260641	MtrunA17Chr1g0186151	MtrunA17Chr4g0017131	MtrunA17Chr5g0422121
MtrunA17Chr1g0200801	MtrunA17Chr1g0155781	MtrunA17Chr5g0422321	MtrunA17Chr2g0318941	MtrunA17Chr7g0260631	MtrunA17Chr1g0186351	MtrunA17Chr4g0017141	MtrunA17Chr5g0422131
MtrunA17Chr1g0201401	MtrunA17Chr1g0155811	MtrunA17Chr5g0422311	MtrunA17Chr2g0320011	MtrunA17Chr7g0267831	MtrunA17Chr1g0186431	MtrunA17Chr4g0017151	MtrunA17Chr5g0422151
MtrunA17Chr1g0201411	MtrunA17Chr1g0155851	MtrunA17Chr5g0422321	MtrunA17Chr2g0320531	MtrunA17Chr7g1033815	MtrunA17Chr1g0187591	MtrunA17Chr4g0017161	MtrunA17Chr5g0422171
MtrunA17Chr1g0201591	MtrunA17Chr1g0155861	MtrunA17Chr5g0422331	MtrunA17Chr2g0320861	MtrunA17Chr7g0274991	MtrunA17Chr1g0188181	MtrunA17Chr4g0017171	MtrunA17Chr5g0422181
MtrunA17Chr1g1004050	MtrunA17Chr1g0155911	MtrunA17Chr5g0422341	MtrunA17Chr2g0321281	MtrunA17Chr7g0276161	MtrunA17Chr1g0188201	MtrunA17Chr4g0017481	MtrunA17Chr5g0423441
MtrunA17Chr1g0201601	MtrunA17Chr1g0155981	MtrunA17Chr5g0422551	MtrunA17Chr2g0321481	MtrunA17Chr8g0339821	MtrunA17Chr1g0188731	MtrunA17Chr4g0017491	MtrunA17Chr5g0438361
MtrunA17Chr1g0201601	MtrunA17Chr1g0155991	MtrunA17Chr5g0425381	MtrunA17Chr2g0321471	MtrunA17Chr8g0358471	MtrunA17Chr1g0189071	MtrunA17Chr4g0017501	MtrunA17Chr6g0450101
MtrunA17Chr1g0202121	MtrunA17Chr1g0156021	MtrunA17Chr5g0427171	MtrunA17Chr2g0321671	MtrunA17Chr8g0359241	MtrunA17Chr1g0190481	MtrunA17Chr4g0017511	MtrunA17Chr6g0450111
MtrunA17Chr1g0202311	MtrunA17Chr1g0156051	MtrunA17Chr5g0435931	MtrunA17Chr2g0321801	MtrunA17Chr8g0359261	MtrunA17Chr1g0190621	MtrunA17Chr4g0017521	MtrunA17Chr6g0450441
MtrunA17Chr1g0202391	MtrunA17Chr1g0156081	MtrunA17Chr5g0435941	MtrunA17Chr2g0322301	MtrunA17Chr8g0360581	MtrunA17Chr1g0190711	MtrunA17Chr4g0017451	MtrunA17Chr6g0459981
MtrunA17Chr1g0202791	MtrunA17Chr1g0156101	MtrunA17Chr5g0435911	MtrunA17Chr2g0323291	MtrunA17Chr8g0376491	MtrunA17Chr1g0190851	MtrunA17Chr4g0017461	MtrunA17Chr6g0460031
MtrunA17Chr1g0202841	MtrunA17Chr1g0156141	MtrunA17Chr6g0455992	MtrunA17Chr2g0324671	MtrunA17Chr8g0385411	MtrunA17Chr1g0191021	MtrunA17Chr4g0017471	MtrunA17Chr6g0462791
MtrunA17Chr1g0202832	MtrunA17Chr1g0156231	MtrunA17Chr6g0456101	MtrunA17Chr2g0324931	MtrunA17Chr8g0385391	MtrunA17Chr1g0192051	MtrunA17Chr4g0018491	MtrunA17Chr6g0462801
MtrunA17Chr1g0202851	MtrunA17Chr1g0156371	MtrunA17Chr6g0457331	MtrunA17Chr2g0326321	MtrunA17Chr8g0389771	MtrunA17Chr1g0192071	MtrunA17Chr4g0021491	MtrunA17Chr6g0465791
MtrunA17Chr1g0203021	MtrunA17Chr1g0156471	MtrunA17Chr6g0462791	MtrunA17Chr2g0327361	MtrunA17Chr8g1038993	MtrunA17Chr1g0192151	MtrunA17Chr4g0021621	MtrunA17Chr6g0465861
MtrunA17Chr1g0204201	MtrunA17Chr1g0156511	MtrunA17Chr6g0462801	MtrunA17Chr2g0328521		MtrunA17Chr1g0192391	MtrunA17Chr4g0021871	MtrunA17Chr6g0466201
MtrunA17Chr1g0205081	MtrunA17Chr1g0156691	MtrunA17Chr6g0469041	MtrunA17Chr2g0329971		MtrunA17Chr1g0193071	MtrunA17Chr4g1016628	MtrunA17Chr6g0466221
MtrunA17Chr1g0205091	MtrunA17Chr1g0156711	MtrunA17Chr6g0470451	MtrunA17Chr2g0330991		MtrunA17Chr1g0193081	MtrunA17Chr4g1016628	MtrunA17Chr6g0470711
MtrunA17Chr1g0205461	MtrunA17Chr1g0156821	MtrunA17Chr6g0470461	MtrunA17Chr2g0331361		MtrunA17Chr1g0193851	MtrunA17Chr4g1016649	MtrunA17Chr6g0470841
MtrunA17Chr1g0206451	MtrunA17Chr1g0156901	MtrunA17Chr6g0470471	MtrunA17Chr2g0332791		MtrunA17Chr1g0194611	MtrunA17Chr4g0021921	MtrunA17Chr6g0470871
MtrunA17Chr1g0206521	MtrunA17Chr1g0156911	MtrunA17Chr6g0470491	MtrunA17Chr2g0333321		MtrunA17Chr1g0194981	MtrunA17Chr5g0421621	MtrunA17Chr6g0471361
MtrunA17Chr1g0208021	MtrunA17Chr1g0156991	MtrunA17Chr6g0471261	MtrunA17Chr2g0333341		MtrunA17Chr1g0195441	MtrunA17Chr5g0421701	MtrunA17Chr6g0471391
MtrunA17Chr1g0208021	MtrunA17Chr1g0157011	MtrunA17Chr6g0471391	MtrunA17Chr2g0333451		MtrunA17Chr1g0195451	MtrunA17Chr5g0422131	MtrunA17Chr6g0471431
MtrunA17Chr1g0208241	MtrunA17Chr1g0157041	MtrunA17Chr6g0471581	MtrunA17Chr2g0333461		MtrunA17Chr1g0195591	MtrunA17Chr5g0422171	MtrunA17Chr6g0472771
MtrunA17Chr1g0208891	MtrunA17Chr1g0157121	MtrunA17Chr6g0472771	MtrunA17Chr2g0333571		MtrunA17Chr1g0195721	MtrunA17Chr5g0422141	MtrunA17Chr6g0472941
MtrunA17Chr1g0208931	MtrunA17Chr1g0157131	MtrunA17Chr6g0472821	MtrunA17Chr3g0078121		MtrunA17Chr1g0195781	MtrunA17Chr5g0422161	MtrunA17Chr6g0472951
MtrunA17Chr1g0208981	MtrunA17Chr1g0157181	MtrunA17Chr6g0473631	MtrunA17Chr3g0079441		MtrunA17Chr1g0196201	MtrunA17Chr5g0422181	MtrunA17Chr6g0473091
MtrunA17Chr1g0209871	MtrunA17Chr1g0157381	MtrunA17Chr6g0474041	MtrunA17Chr3g0079901		MtrunA17Chr1g0196311	MtrunA17Chr5g0422182	MtrunA17Chr6g0473631
MtrunA17Chr1g0210361	MtrunA17Chr1g0157441	MtrunA17Chr6g0477701	MtrunA17Chr3g0079931		MtrunA17Chr1g0196391	MtrunA17Chr5g0422151	MtrunA17Chr6g0476011
MtrunA17Chr1g0210501	MtrunA17Chr1g0157461	MtrunA17Chr6g0477991	MtrunA17Chr3g0080951		MtrunA17Chr1g0196421	MtrunA17Chr5g0422121	MtrunA17Chr6g0480111
MtrunA17Chr1g0210801	MtrunA17Chr1g0157671	MtrunA17Chr6g0478001	MtrunA17Chr3g0080991		MtrunA17Chr1g0196431	MtrunA17Chr5g0423721	MtrunA17Chr6g0485221
MtrunA17Chr1g0211131	MtrunA17Chr1g0157701	MtrunA17Chr6g0479861	MtrunA17Chr3g0081341		MtrunA17Chr1g0196521	MtrunA17Chr6g0460031	MtrunA17Chr6g0486951
MtrunA17Chr1g0211451	MtrunA17Chr1g0157711	MtrunA17Chr6g0479871	MtrunA17Chr3g0081351		MtrunA17Chr1g0196571	MtrunA17Chr6g0470331	MtrunA17Chr7g0214051
MtrunA17Chr1g0211461	MtrunA17Chr1g0157761	MtrunA17Chr6g0479871	MtrunA17Chr3g0081501		MtrunA17Chr1g0196931	MtrunA17Chr6g0470451	MtrunA17Chr7g0221821
MtrunA17Chr1g0211881	MtrunA17Chr1g0157751	MtrunA17Chr6g0480062	MtrunA17Chr3g0082061		MtrunA17Chr1g0196981	MtrunA17Chr6g0470461	MtrunA17Chr7g0221831
MtrunA17Chr1g0211911	MtrunA17Chr1g0157851	MtrunA17Chr7g0214062	MtrunA17Chr3g0084001		MtrunA17Chr1g0197081	MtrunA17Chr6g0470471	MtrunA17Chr7g0221841
MtrunA17Chr1g0212371	MtrunA17Chr1g0158081	MtrunA17Chr7g0214791	MtrunA17Chr3g0085661		MtrunA17Chr1g0197161	MtrunA17Chr6g0470491	MtrunA17Chr7g0221881
MtrunA17Chr1g0212381	MtrunA17Chr1g0158181	MtrunA17Chr7g0221121	MtrunA17Chr3g0085651		MtrunA17Chr1g0197171	MtrunA17Chr6g0471361	MtrunA17Chr7g0221891
MtrunA17Chr1g0212401	MtrunA17Chr1g0158191	MtrunA17Chr7g0228851	MtrunA17Chr3g0085791		MtrunA17Chr1g0197241	MtrunA17Chr6g0471391	MtrunA17Chr7g0221901
MtrunA17Chr1g0212421	MtrunA17Chr1g0158331	MtrunA17Chr7g0229031	MtrunA17Chr3g0085801		MtrunA17Chr1g0197431	MtrunA17Chr6g0471391	MtrunA17Chr7g0221911
MtrunA17Chr1g0212621	MtrunA17Chr1g0158571	MtrunA17Chr7g0229061	MtrunA17Chr3g0087211		MtrunA17Chr1g0197441	MtrunA17Chr6g0471431	MtrunA17Chr7g0221941
MtrunA17Chr1g0213031	MtrunA17Chr1g0158591	MtrunA17Chr7g1030275	MtrunA17Chr3g0087381		MtrunA17Chr1g0198121	MtrunA17Chr6g0471641	MtrunA17Chr7g0221961
MtrunA17Chr1g0213161	MtrunA17Chr1g0158751	MtrunA17Chr7g0229171	MtrunA17Chr3g0087541		MtrunA17Chr1g0198421	MtrunA17Chr6g0471661	MtrunA17Chr7g0221981
MtrunA17Chr1g0213771	MtrunA17Chr1g0158781	MtrunA17Chr7g0229391	MtrunA17Chr3g0087791		MtrunA17Chr1g0198431	MtrunA17Chr6g0472911	MtrunA17Chr7g0221951
MtrunA17Chr2g0277851	MtrunA17Chr1g0158971	MtrunA17Chr7g0229411	MtrunA17Chr3g0089141		MtrunA17Chr1g0198441	MtrunA17Chr6g0472951	MtrunA17Chr7g0222011
MtrunA17Chr2g0278201	MtrunA17Chr1g0158981	MtrunA17Chr7g0230521	MtrunA17Chr3g0089251		MtrunA17Chr1g0198461	MtrunA17Chr7g0221971	MtrunA17Chr7g0222021
MtrunA17Chr2g0278191	MtrunA17Chr1g0159111	MtrunA17Chr7g0230541	MtrunA17Chr3g0091181		MtrunA17Chr1g0198591	MtrunA17Chr7g0221961	MtrunA17Chr7g0222031
MtrunA17Chr2g0278211	MtrunA17Chr1g0159251	MtrunA17Chr7g0230571	MtrunA17Chr3g0091511		MtrunA17Chr1g0199151	MtrunA17Chr7g0221931	MtrunA17Chr7g0226131
MtrunA17Chr2g0278651	MtrunA17Chr1g0159301	MtrunA17Chr7g0230701	MtrunA17Chr3g0091851		MtrunA17Chr1g0199481	MtrunA17Chr7g0228851	MtrunA17Chr7g0228501
MtrunA17Chr2g0278721	MtrunA17Chr1g0159311	MtrunA17Chr7g0231161	MtrunA17Chr3g0093091		MtrunA17Chr1g0199731	MtrunA17Chr7g0229031	MtrunA17Chr7g0231041
MtrunA17Chr2g0278731	MtrunA17Chr1g0159441	MtrunA17Chr7g0231311	MtrunA17Chr3g0093111		MtrunA17Chr1g0199771	MtrunA17Chr7g0229171	MtrunA17Chr7g0231051
MtrunA17Chr2g0279441	MtrunA17Chr1g0159451	MtrunA17Chr7g0231291	MtrunA17Chr3g0093481		MtrunA17Chr1g0199821	MtrunA17Chr7g0229911	MtrunA17Chr7g0233151
MtrunA17Chr2g0280011	MtrunA17Chr1g0159471	MtrunA17Chr7g0231301	MtrunA17Chr3g0093511		MtrunA17Chr1g0199951	MtrunA17Chr7g0230521	MtrunA17Chr7g0233161
MtrunA17Chr2g0280031	MtrunA17Chr1g0159521	MtrunA17Chr7g0236962	MtrunA17Chr3g0093501		MtrunA17Chr1g0200081	MtrunA17Chr7g0231161	MtrunA17Chr7g0241571
MtrunA17Chr2g0280041	MtrunA17Chr1g0159621	MtrunA17Chr8g0334773	MtrunA17Chr3g0094081		MtrunA17Chr1g0200571	MtrunA17Chr8g0356851	MtrunA17Chr7g0245061
MtrunA17Chr2g0281241	MtrunA17Chr1g0159631	MtrunA17Chr8g0334781	MtrunA17Chr3g0094601		MtrunA17Chr1g0201521	MtrunA17Chr8g0359221	MtrunA17Chr7g0276011
MtrunA17Chr2g0281251	MtrunA17Chr1g0159681	MtrunA17Chr8g0356851	MtrunA17Chr3g0094701		MtrunA17Chr1g0201551	MtrunA17Chr8g0359241	MtrunA17Chr7g0276021
MtrunA17Chr2g0282881	MtrunA17Chr1g0159721	MtrunA17Chr8g0357851	MtrunA17Chr3g0095271		MtrunA17Chr1g0201731		MtrunA17Chr8g0334411
MtrunA17Chr2g0282891	MtrunA17Chr1g0159731	MtrunA17Chr8g0359241	MtrunA17Chr3g0096561		MtrunA17Chr1g0201751		MtrunA17Chr8g0336701
MtrunA17Chr2g0282931	MtrunA17Chr1g0159741	MtrunA17Chr8g0359261	MtrunA17Chr3g0097041		MtrunA17Chr1g0201761		MtrunA17Chr8g0336731
MtrunA17Chr2g0283211	MtrunA17Chr1g0159761	MtrunA17Chr8g0359572	MtrunA17Chr3g0098261		MtrunA17Chr1g0201891		MtrunA17Chr8g0353331
MtrunA17Chr2g0283221	MtrunA17Chr1g0159831	MtrunA17Chr8g0373592	MtrunA17Chr3g0100021		MtrunA17Chr1g0202021		MtrunA17Chr8g0357241
MtrunA17Chr2g0283241	MtrunA17Chr1g0159911	MtrunA17Chr8g0380241	MtrunA17Chr3g0100861		MtrunA17Chr1g0202111		MtrunA17Chr8g0357251
MtrunA17Chr2g0284021	MtrunA17Chr1g0159951	MtrunA17Chr8g0385221	MtrunA17Chr3g0100891		MtrunA17Chr1g0202121		MtrunA17Chr8g0359401
MtrunA17Chr2g0285061	MtrunA17Chr1g0160031	MtrunA17Chr8g0392691	MtrunA17Chr3g0102391		MtrunA17Chr1g0202521		MtrunA17Chr8g0363111
MtrunA17Chr2g0286401	MtrunA17Chr1g0160041		MtrunA17Chr3g0102541		MtrunA17Chr1g0202801		MtrunA17Chr8g0363481
MtrunA17Chr2g0286531	MtrunA17Chr1g0160321		MtrunA17Chr3g0103671		MtrunA17Chr1g0202831		MtrunA17Chr8g0365371
MtrunA17Chr2g0286581	MtrunA17Chr1g0160331		MtrunA17Chr3g0105551		MtrunA17Chr1g0202971		MtrunA17Chr8g0392331
MtrunA17Chr2g0287081	MtrunA17Chr1g0160461		MtrunA17Chr3g0105561		MtrunA17Chr1g0203341
MtrunA17Chr2g0287091	MtrunA17Chr1g0160471		MtrunA17Chr3g0107181		MtrunA17Chr1g0203461
MtrunA17Chr2g0287521	MtrunA17Chr1g0160481		MtrunA17Chr3g0110081		MtrunA17Chr1g0204031
MtrunA17Chr2g0287511	MtrunA17Chr1g0160771		MtrunA17Chr3g0111151		MtrunA17Chr1g0204201
MtrunA17Chr2g0287972	MtrunA17Chr1g0160781		MtrunA17Chr3g0111181		MtrunA17Chr1g0204211
MtrunA17Chr2g0287991	MtrunA17Chr1g0160841		MtrunA17Chr3g0111441		MtrunA17Chr1g0204331
MtrunA17Chr2g0288191	MtrunA17Chr1g0160931		MtrunA17Chr3g0111481		MtrunA17Chr1g0204341
MtrunA17Chr2g0288161	MtrunA17Chr1g0160981		MtrunA17Chr3g0111671		MtrunA17Chr1g0204701
MtrunA17Chr2g0288431	MtrunA17Chr1g0161091		MtrunA17Chr3g0111691		MtrunA17Chr1g0204711
MtrunA17Chr2g0288441	MtrunA17Chr1g0161101		MtrunA17Chr3g0112391		MtrunA17Chr1g0205281
MtrunA17Chr2g0288861	MtrunA17Chr1g0161111		MtrunA17Chr3g0113591		MtrunA17Chr1g0205331
MtrunA17Chr2g0288851	MtrunA17Chr1g0161151		MtrunA17Chr3g0113911		MtrunA17Chr1g0205391
MtrunA17Chr2g0289001	MtrunA17Chr1g0161261		MtrunA17Chr3g0115571		MtrunA17Chr1g0205451
MtrunA17Chr2g0289011	MtrunA17Chr1g0161271		MtrunA17Chr3g0115651		MtrunA17Chr1g0205751
MtrunA17Chr2g0289101	MtrunA17Chr1g0161291		MtrunA17Chr3g0115871		MtrunA17Chr1g0205781
MtrunA17Chr2g0289431	MtrunA17Chr1g0161301		MtrunA17Chr3g0117611		MtrunA17Chr1g0205791
MtrunA17Chr2g0289481	MtrunA17Chr1g0161371		MtrunA17Chr3g0118171		MtrunA17Chr1g0205891
MtrunA17Chr2g0289691	MtrunA17Chr1g0161451		MtrunA17Chr3g0119751		MtrunA17Chr1g0206371
MtrunA17Chr2g0290021	MtrunA17Chr1g0161491		MtrunA17Chr3g0121351		MtrunA17Chr1g0206451
MtrunA17Chr2g0290051	MtrunA17Chr1g0161521		MtrunA17Chr3g0121841		MtrunA17Chr1g0206571
MtrunA17Chr2g0290161	MtrunA17Chr1g0161721		MtrunA17Chr3g0122151		MtrunA17Chr1g0207511
MtrunA17Chr2g0290171	MtrunA17Chr1g0161751		MtrunA17Chr3g0124311		MtrunA17Chr1g0207521
MtrunA17Chr2g0291031	MtrunA17Chr1g0161761		MtrunA17Chr3g0126671		MtrunA17Chr1g0207561
MtrunA17Chr2g0291141	MtrunA17Chr1g0161771		MtrunA17Chr3g0127521		MtrunA17Chr1g0207621
MtrunA17Chr2g0291711	MtrunA17Chr1g0161781		MtrunA17Chr3g0127611		MtrunA17Chr1g0207651
MtrunA17Chr2g0291701	MtrunA17Chr1g0161801		MtrunA17Chr3g0127621		MtrunA17Chr1g0207791
MtrunA17Chr2g0291831	MtrunA17Chr1g0161811		MtrunA17Chr3g0129101		MtrunA17Chr1g0207801
MtrunA17Chr2g0293711	MtrunA17Chr1g0161831		MtrunA17Chr3g0129511		MtrunA17Chr1g0208141
MtrunA17Chr2g0294321	MtrunA17Chr1g0161841		MtrunA17Chr3g0130011		MtrunA17Chr1g0208151
MtrunA17Chr2g0295291	MtrunA17Chr1g0161941		MtrunA17Chr3g0130021		MtrunA17Chr1g0208711
MtrunA17Chr2g0295301	MtrunA17Chr1g0162051		MtrunA17Chr3g0132201		MtrunA17Chr1g0208931
MtrunA17Chr2g0295311	MtrunA17Chr1g0162181		MtrunA17Chr3g0137281		MtrunA17Chr1g0209001
MtrunA17Chr2g0295391	MtrunA17Chr1g0162201		MtrunA17Chr3g0137921		MtrunA17Chr1g0209151
MtrunA17Chr2g0295661	MtrunA17Chr1g0162291		MtrunA17Chr3g0138281		MtrunA17Chr1g0209321
MtrunA17Chr2g0295671	MtrunA17Chr1g0162341		MtrunA17Chr3g0140821		MtrunA17Chr1g0209361
MtrunA17Chr2g0296141	MtrunA17Chr1g0162351		MtrunA17Chr3g0141311		MtrunA17Chr1g0209401
MtrunA17Chr2g0296241	MtrunA17Chr1g0162561		MtrunA17Chr3g0141351		MtrunA17Chr1g0209981
MtrunA17Chr2g0296631	MtrunA17Chr1g0162611		MtrunA17Chr3g0141891		MtrunA17Chr1g0209991
MtrunA17Chr2g0296631	MtrunA17Chr1g0162731		MtrunA17Chr3g0142341		MtrunA17Chr1g0210231
MtrunA17Chr2g0296911	MtrunA17Chr1g0162741		MtrunA17Chr3g0142351		MtrunA17Chr1g0210301
MtrunA17Chr2g0296921	MtrunA17Chr1g0162791		MtrunA17Chr3g0142511		MtrunA17Chr1g0210331
MtrunA17Chr2g0297341	MtrunA17Chr1g0162871		MtrunA17Chr4g0000631		MtrunA17Chr1g0210501
MtrunA17Chr2g0297611	MtrunA17Chr1g0162951		MtrunA17Chr4g0002111		MtrunA17Chr1g0210821
MtrunA17Chr2g0299371	MtrunA17Chr1g0163001		MtrunA17Chr4g0004191		MtrunA17Chr1g0211431
MtrunA17Chr2g0299531	MtrunA17Chr1g0163011		MtrunA17Chr4g0005591		MtrunA17Chr1g0211621
MtrunA17Chr2g0300031	MtrunA17Chr1g0163021		MtrunA17Chr4g0006081		MtrunA17Chr1g0211951
MtrunA17Chr2g0300421	MtrunA17Chr1g0163031		MtrunA17Chr4g0006651		MtrunA17Chr1g0211961
MtrunA17Chr2g0300691	MtrunA17Chr1g0163381		MtrunA17Chr4g0006661		MtrunA17Chr1g0212081
MtrunA17Chr2g0301161	MtrunA17Chr1g0163461		MtrunA17Chr4g0007231		MtrunA17Chr1g0212321
MtrunA17Chr2g0301191	MtrunA17Chr1g0163581		MtrunA17Chr4g0007221		MtrunA17Chr1g0212421
MtrunA17Chr2g0301231	MtrunA17Chr1g0163591		MtrunA17Chr4g0008291		MtrunA17Chr1g0212971
MtrunA17Chr2g0302422	MtrunA17Chr1g0163641		MtrunA17Chr4g0010831		MtrunA17Chr1g0213091
MtrunA17Chr2g0303761	MtrunA17Chr1g0163651		MtrunA17Chr4g0010981		MtrunA17Chr1g0213271
MtrunA17Chr2g0304011	MtrunA17Chr1g0163801		MtrunA17Chr4g0011251		MtrunA17Chr1g0213501
MtrunA17Chr2g0304311	MtrunA17Chr1g0163821		MtrunA17Chr4g0012371		MtrunA17Chr1g0213511
MtrunA17Chr2g0304691	MtrunA17Chr1g0163891		MtrunA17Chr4g0013221		MtrunA17Chr1g0213671
MtrunA17Chr2g0304721	MtrunA17Chr1g0164141		MtrunA17Chr4g0013401		MtrunA17Chr1g0213681
MtrunA17Chr2g0304922	MtrunA17Chr1g0164171		MtrunA17Chr4g0013421		MtrunA17Chr1g0213691
MtrunA17Chr2g0305221	MtrunA17Chr1g0164221		MtrunA17Chr4g0014331		MtrunA17Chr1g0213741
MtrunA17Chr2g0305271	MtrunA17Chr1g0164281		MtrunA17Chr4g0014511		MtrunA17Chr1g0213751
MtrunA17Chr2g0305291	MtrunA17Chr1g0164301		MtrunA17Chr4g0014851		MtrunA17Chr1g0213971
MtrunA17Chr2g0305291	MtrunA17Chr1g0164491		MtrunA17Chr4g0014891		MtrunA17Chr2g0276861
MtrunA17Chr2g0305331	MtrunA17Chr1g0164501		MtrunA17Chr4g0014981		MtrunA17Chr2g0276881
MtrunA17Chr2g0305501	MtrunA17Chr1g0164551		MtrunA17Chr4g0015001		MtrunA17Chr2g0277081
MtrunA17Chr2g0305981	MtrunA17Chr1g0164581		MtrunA17Chr4g0014991		MtrunA17Chr2g0277311
MtrunA17Chr2g0306011	MtrunA17Chr1g0164621		MtrunA17Chr4g0016151		MtrunA17Chr2g0277351
MtrunA17Chr2g0306051	MtrunA17Chr1g0164771		MtrunA17Chr4g0016361		MtrunA17Chr2g0277361
MtrunA17Chr2g0306061	MtrunA17Chr1g0164801		MtrunA17Chr4g0016581		MtrunA17Chr2g0277371
MtrunA17Chr2g0306171	MtrunA17Chr1g0164941		MtrunA17Chr4g0016861		MtrunA17Chr2g0277461
MtrunA17Chr2g0306181	MtrunA17Chr1g0164951		MtrunA17Chr4g0016901		MtrunA17Chr2g0278001
MtrunA17Chr2g0306372	MtrunA17Chr1g0164981		MtrunA17Chr4g0016911		MtrunA17Chr2g0278191
MtrunA17Chr2g0306651	MtrunA17Chr1g0165031		MtrunA17Chr4g0016921		MtrunA17Chr2g0278311
MtrunA17Chr2g0306961	MtrunA17Chr1g0165081		MtrunA17Chr4g0016931		MtrunA17Chr2g0278451
MtrunA17Chr2g0307171	MtrunA17Chr1g0165111		MtrunA17Chr4g0016941		MtrunA17Chr2g0278851
MtrunA17Chr2g0308751	MtrunA17Chr1g0165131		MtrunA17Chr4g0016951		MtrunA17Chr2g0278871
MtrunA17Chr2g0308861	MtrunA17Chr1g0165151		MtrunA17Chr4g0016961		MtrunA17Chr2g0278881
MtrunA17Chr2g0308881	MtrunA17Chr1g0165191		MtrunA17Chr4g0016971		MtrunA17Chr2g0279001
MtrunA17Chr2g0308871	MtrunA17Chr1g0165341		MtrunA17Chr4g0016981		MtrunA17Chr2g0279011
MtrunA17Chr2g0309411	MtrunA17Chr1g0165431		MtrunA17Chr4g0016991		MtrunA17Chr2g0279291
MtrunA17Chr2g0309931	MtrunA17Chr1g0165451		MtrunA17Chr4g0017001		MtrunA17Chr2g0279351
MtrunA17Chr2g0310061	MtrunA17Chr1g0165521		MtrunA17Chr4g0017011		MtrunA17Chr2g0279471
MtrunA17Chr2g0310151	MtrunA17Chr1g0165771		MtrunA17Chr4g0018081		MtrunA17Chr2g0279531
MtrunA17Chr2g0310581	MtrunA17Chr1g0165841		MtrunA17Chr4g0018481		MtrunA17Chr2g0279591
MtrunA17Chr2g0311282	MtrunA17Chr1g0166071		MtrunA17Chr4g0018581		MtrunA17Chr2g0279711
MtrunA17Chr2g0311981	MtrunA17Chr1g0166101		MtrunA17Chr4g0018591		MtrunA17Chr2g0279721
MtrunA17Chr2g0312111	MtrunA17Chr1g0166121		MtrunA17Chr4g0019411		MtrunA17Chr2g0279761
MtrunA17Chr2g0312271	MtrunA17Chr1g0166191		MtrunA17Chr4g0019421		MtrunA17Chr2g0279951
MtrunA17Chr2g0312601	MtrunA17Chr1g0166201		MtrunA17Chr4g0019441		MtrunA17Chr2g0280711
MtrunA17Chr2g0313031	MtrunA17Chr1g0166241		MtrunA17Chr4g0019431		MtrunA17Chr2g0280881
MtrunA17Chr2g0313061	MtrunA17Chr1g0166251		MtrunA17Chr4g0020111		MtrunA17Chr2g0280981
MtrunA17Chr2g0314251	MtrunA17Chr1g0166261		MtrunA17Chr4g0020141		MtrunA17Chr2g0281001
MtrunA17Chr2g0314531	MtrunA17Chr1g0166301		MtrunA17Chr4g0020351		MtrunA17Chr2g0281021
MtrunA17Chr2g0315021	MtrunA17Chr1g0166381		MtrunA17Chr4g0020571		MtrunA17Chr2g0281361
MtrunA17Chr2g0315031	MtrunA17Chr1g0166541		MtrunA17Chr4g0020581		MtrunA17Chr2g0281891
MtrunA17Chr2g0315311	MtrunA17Chr1g0166531		MtrunA17Chr4g0021141		MtrunA17Chr2g0281901
MtrunA17Chr2g0315531	MtrunA17Chr1g0166551		MtrunA17Chr4g0021151		MtrunA17Chr2g0281911
MtrunA17Chr2g1008068	MtrunA17Chr1g0166581		MtrunA17Chr4g0021161		MtrunA17Chr2g0281931
MtrunA17Chr2g0315871	MtrunA17Chr1g0166621		MtrunA17Chr4g0021171		MtrunA17Chr2g0282191
MtrunA17Chr2g0317241	MtrunA17Chr1g0166641		MtrunA17Chr4g0021181		MtrunA17Chr2g0282251
MtrunA17Chr2g0318011	MtrunA17Chr1g0166691		MtrunA17Chr4g0021191		MtrunA17Chr2g0282481
MtrunA17Chr2g0319401	MtrunA17Chr1g0166811		MtrunA17Chr4g0021551		MtrunA17Chr2g0282491
MtrunA17Chr2g0319431	MtrunA17Chr1g0166841		MtrunA17Chr4g0021621		MtrunA17Chr2g0282561
MtrunA17Chr2g0320791	MtrunA17Chr1g0167301		MtrunA17Chr4g0021821		MtrunA17Chr2g0282831
MtrunA17Chr2g0320811	MtrunA17Chr1g0167361		MtrunA17Chr4g0021921		MtrunA17Chr2g0282891
MtrunA17Chr2g0322311	MtrunA17Chr1g0167561		MtrunA17Chr4g0022231		MtrunA17Chr2g0282931
MtrunA17Chr2g0323221	MtrunA17Chr1g0167651		MtrunA17Chr4g0022711		MtrunA17Chr2g0282961
MtrunA17Chr2g0323681	MtrunA17Chr1g0167701		MtrunA17Chr4g0022721		MtrunA17Chr2g0283021
MtrunA17Chr2g0323701	MtrunA17Chr1g0167761		MtrunA17Chr4g0022781		MtrunA17Chr2g0283361
MtrunA17Chr2g0324001	MtrunA17Chr1g0167851		MtrunA17Chr4g0023031		MtrunA17Chr2g0283471
MtrunA17Chr2g0324211	MtrunA17Chr1g0167861		MtrunA17Chr4g0023831		MtrunA17Chr2g0283901
MtrunA17Chr2g0325551	MtrunA17Chr1g0168011		MtrunA17Chr4g0024011		MtrunA17Chr2g0284561
MtrunA17Chr2g0326891	MtrunA17Chr1g0168041		MtrunA17Chr4g0024031		MtrunA17Chr2g0284571
MtrunA17Chr2g0327111	MtrunA17Chr1g0168081		MtrunA17Chr4g0024301		MtrunA17Chr2g0285011
MtrunA17Chr2g0328101	MtrunA17Chr1g0168141		MtrunA17Chr4g0024371		MtrunA17Chr2g0285021
MtrunA17Chr2g0328151	MtrunA17Chr1g0168251		MtrunA17Chr4g0024381		MtrunA17Chr2g0285761
MtrunA17Chr2g0328701	MtrunA17Chr1g0168361		MtrunA17Chr4g0024691		MtrunA17Chr2g0285771
MtrunA17Chr2g0328881	MtrunA17Chr1g0168391		MtrunA17Chr4g0025311		MtrunA17Chr2g0285921
MtrunA17Chr2g0329081	MtrunA17Chr1g0168411		MtrunA17Chr4g0025781		MtrunA17Chr2g0286001
MtrunA17Chr2g0329481	MtrunA17Chr1g0168501		MtrunA17Chr4g0025831		MtrunA17Chr2g0286081
MtrunA17Chr2g0329541	MtrunA17Chr1g0168531		MtrunA17Chr4g0027761		MtrunA17Chr2g0286071
MtrunA17Chr2g0329611	MtrunA17Chr1g0168561		MtrunA17Chr4g0027911		MtrunA17Chr2g0286091
MtrunA17Chr2g0329961	MtrunA17Chr1g0168581		MtrunA17Chr4g0027891		MtrunA17Chr2g0286481
MtrunA17Chr2g0330231	MtrunA17Chr1g0168621		MtrunA17Chr4g0029201		MtrunA17Chr2g0286501
MtrunA17Chr2g0330431	MtrunA17Chr1g0168611		MtrunA17Chr4g0029381		MtrunA17Chr2g0286851
MtrunA17Chr2g0330851	MtrunA17Chr1g0168781		MtrunA17Chr4g0029391		MtrunA17Chr2g0286861
MtrunA17Chr2g0330971	MtrunA17Chr1g0168851		MtrunA17Chr4g0029711		MtrunA17Chr2g0286891
MtrunA17Chr2g0330981	MtrunA17Chr1g0168881		MtrunA17Chr4g0029871		MtrunA17Chr2g0287021
MtrunA17Chr2g0331041	MtrunA17Chr1g0168911		MtrunA17Chr4g0029881		MtrunA17Chr2g0287111
MtrunA17Chr2g0331931	MtrunA17Chr1g0168941		MtrunA17Chr4g0030361		MtrunA17Chr2g0287621
MtrunA17Chr2g0332511	MtrunA17Chr1g0169091		MtrunA17Chr4g0030401		MtrunA17Chr2g0287741
MtrunA17Chr2g0333351	MtrunA17Chr1g0169301		MtrunA17Chr4g0031611		MtrunA17Chr2g0288151
MtrunA17Chr2g0333771	MtrunA17Chr1g0169341		MtrunA17Chr4g0031641		MtrunA17Chr2g0288171
MtrunA17Chr3g0077151	MtrunA17Chr1g0169351		MtrunA17Chr4g0032181		MtrunA17Chr2g0288341
MtrunA17Chr3g0077161	MtrunA17Chr1g0169361		MtrunA17Chr4g0034671		MtrunA17Chr2g0288531
MtrunA17Chr3g0078272	MtrunA17Chr1g0169431		MtrunA17Chr4g0036981		MtrunA17Chr2g0288571
MtrunA17Chr3g0080191	MtrunA17Chr1g0169461		MtrunA17Chr4g0037851		MtrunA17Chr2g0288611
MtrunA17Chr3g0080211	MtrunA17Chr1g0169571		MtrunA17Chr4g0038091		MtrunA17Chr2g0290021
MtrunA17Chr3g0080221	MtrunA17Chr1g0169641		MtrunA17Chr4g0039801		MtrunA17Chr2g0290041
MtrunA17Chr3g0080893	MtrunA17Chr1g0169691		MtrunA17Chr4g0040191		MtrunA17Chr2g0290051
MtrunA17Chr3g0081431	MtrunA17Chr1g0169901		MtrunA17Chr4g0040311		MtrunA17Chr2g0290061
MtrunA17Chr3g0082221	MtrunA17Chr1g0169951		MtrunA17Chr4g0040701		MtrunA17Chr2g0290111
MtrunA17Chr3g0082231	MtrunA17Chr1g0169981		MtrunA17Chr4g0040901		MtrunA17Chr2g0290131
MtrunA17Chr3g0083851	MtrunA17Chr1g0170001		MtrunA17Chr4g0043301		MtrunA17Chr2g0290141
MtrunA17Chr3g0084211	MtrunA17Chr1g0170051		MtrunA17Chr4g0043291		MtrunA17Chr2g0290151
MtrunA17Chr3g0085511	MtrunA17Chr1g0170071		MtrunA17Chr4g0043351		MtrunA17Chr2g0290401
MtrunA17Chr3g0085611	MtrunA17Chr1g0170171		MtrunA17Chr4g0044301		MtrunA17Chr2g0290531
MtrunA17Chr3g0085721	MtrunA17Chr1g0170231		MtrunA17Chr4g0044311		MtrunA17Chr2g0290921
MtrunA17Chr3g0085901	MtrunA17Chr1g0170241		MtrunA17Chr4g0044321		MtrunA17Chr2g0290961
MtrunA17Chr3g0086172	MtrunA17Chr1g0170261		MtrunA17Chr4g0044701		MtrunA17Chr2g0291461
MtrunA17Chr3g0087691	MtrunA17Chr1g0170281		MtrunA17Chr4g0044781		MtrunA17Chr2g0291501
MtrunA17Chr3g0088831	MtrunA17Chr1g0170381		MtrunA17Chr4g0045981		MtrunA17Chr2g0291511
MtrunA17Chr3g0088951	MtrunA17Chr1g0170411		MtrunA17Chr4g0046371		MtrunA17Chr2g0291561
MtrunA17Chr3g0089311	MtrunA17Chr1g0170491		MtrunA17Chr4g0046401		MtrunA17Chr2g0291811
MtrunA17Chr3g0089321	MtrunA17Chr1g0170501		MtrunA17Chr4g0047691		MtrunA17Chr2g0291921
MtrunA17Chr3g0089491	MtrunA17Chr1g0170531		MtrunA17Chr4g0047731		MtrunA17Chr2g0291931
MtrunA17Chr3g0090481	MtrunA17Chr1g0170541		MtrunA17Chr4g0048521		MtrunA17Chr2g0292091
MtrunA17Chr3g0090491	MtrunA17Chr1g0170581		MtrunA17Chr4g0051621		MtrunA17Chr2g0292271
MtrunA17Chr3g0090501	MtrunA17Chr1g0170661		MtrunA17Chr4g0053141		MtrunA17Chr2g0292281
MtrunA17Chr3g0090751	MtrunA17Chr1g0170671		MtrunA17Chr4g0053131		MtrunA17Chr2g0292331
MtrunA17Chr3g0090761	MtrunA17Chr1g0170721		MtrunA17Chr4g0053521		MtrunA17Chr2g0292391
MtrunA17Chr3g0090771	MtrunA17Chr1g0170771		MtrunA17Chr4g0053561		MtrunA17Chr2g0293071
MtrunA17Chr3g0090803	MtrunA17Chr1g0170791		MtrunA17Chr4g0053911		MtrunA17Chr2g0293271
MtrunA17Chr3g0090781	MtrunA17Chr1g0170851		MtrunA17Chr4g0054811		MtrunA17Chr2g0293631
MtrunA17Chr3g0090791	MtrunA17Chr1g0170871		MtrunA17Chr4g0056041		MtrunA17Chr2g0293641
MtrunA17Chr3g0090801	MtrunA17Chr1g0170911		MtrunA17Chr4g0056061		MtrunA17Chr2g0293841
MtrunA17Chr3g0090802	MtrunA17Chr1g0170921		MtrunA17Chr4g0056321		MtrunA17Chr2g0293851
MtrunA17Chr3g0090831	MtrunA17Chr1g0171221		MtrunA17Chr4g0057451		MtrunA17Chr2g0293871
MtrunA17Chr3g0090841	MtrunA17Chr1g0171231		MtrunA17Chr4g0058721		MtrunA17Chr2g0293861
MtrunA17Chr3g0090851	MtrunA17Chr1g0171261		MtrunA17Chr4g0058751		MtrunA17Chr2g0293921
MtrunA17Chr3g0090811	MtrunA17Chr1g0171311		MtrunA17Chr4g0059411		MtrunA17Chr2g0294261
MtrunA17Chr3g0090831	MtrunA17Chr1g0171341		MtrunA17Chr4g0059751		MtrunA17Chr2g0294271
MtrunA17Chr3g0090841	MtrunA17Chr1g0171371		MtrunA17Chr4g0059921		MtrunA17Chr2g0294361
MtrunA17Chr3g0090851	MtrunA17Chr1g0171381		MtrunA17Chr4g0061351		MtrunA17Chr2g0294371
MtrunA17Chr3g0090811	MtrunA17Chr1g0171391		MtrunA17Chr4g0063031		MtrunA17Chr2g0294711
MtrunA17Chr3g0090821	MtrunA17Chr1g0171401		MtrunA17Chr4g0063531		MtrunA17Chr2g0294761
MtrunA17Chr3g0090861	MtrunA17Chr1g0171471		MtrunA17Chr4g0064391		MtrunA17Chr2g0295191
MtrunA17Chr3g0090871	MtrunA17Chr1g0171491		MtrunA17Chr4g0064451		MtrunA17Chr2g0295631
MtrunA17Chr3g0090881	MtrunA17Chr1g0171531		MtrunA17Chr4g0066271		MtrunA17Chr2g0295691
MtrunA17Chr3g0091521	MtrunA17Chr1g0171561		MtrunA17Chr4g0068001		MtrunA17Chr2g0295741
MtrunA17Chr3g0091861	MtrunA17Chr1g0171621		MtrunA17Chr4g0068171		MtrunA17Chr2g0295751
MtrunA17Chr3g0092491	MtrunA17Chr1g0171771		MtrunA17Chr4g0068801		MtrunA17Chr2g0296301
MtrunA17Chr3g0092721	MtrunA17Chr1g0171821		MtrunA17Chr4g0069781		MtrunA17Chr2g0296401
MtrunA17Chr3g0092781	MtrunA17Chr1g0171861		MtrunA17Chr4g0069791		MtrunA17Chr2g0296411
MtrunA17Chr3g1010623	MtrunA17Chr1g0171871		MtrunA17Chr4g0070041		MtrunA17Chr2g0296581
MtrunA17Chr3g0093061	MtrunA17Chr1g0171921		MtrunA17Chr4g0070921		MtrunA17Chr2g0296621
MtrunA17Chr3g0093071	MtrunA17Chr1g0171961		MtrunA17Chr4g0071251		MtrunA17Chr2g0296661
MtrunA17Chr3g0093121	MtrunA17Chr1g0171971		MtrunA17Chr4g0072941		MtrunA17Chr2g0297281
MtrunA17Chr3g0093211	MtrunA17Chr1g0171981		MtrunA17Chr4g0073711		MtrunA17Chr2g0297341
MtrunA17Chr3g0093211	MtrunA17Chr1g0171991		MtrunA17Chr4g0074281		MtrunA17Chr2g0297371
MtrunA17Chr3g0093211	MtrunA17Chr1g0172031		MtrunA17Chr4g0074601		MtrunA17Chr2g0297971
MtrunA17Chr3g0093541	MtrunA17Chr1g0172051		MtrunA17Chr4g0075581		MtrunA17Chr2g0299001
MtrunA17Chr3g1010754	MtrunA17Chr1g0172201		MtrunA17Chr4g0075841		MtrunA17Chr2g0299531
MtrunA17Chr3g0094131	MtrunA17Chr1g0172321		MtrunA17Chr4g0075851		MtrunA17Chr2g0299701
MtrunA17Chr3g0094221	MtrunA17Chr1g0172431		MtrunA17Chr5g0393461		MtrunA17Chr2g0300021
MtrunA17Chr3g0094451	MtrunA17Chr1g0172631		MtrunA17Chr5g0394041		MtrunA17Chr2g0300031
MtrunA17Chr3g0094452	MtrunA17Chr1g0172641		MtrunA17Chr5g0394491		MtrunA17Chr2g0300111
MtrunA17Chr3g0095171	MtrunA17Chr1g0172721		MtrunA17Chr5g0394521		MtrunA17Chr2g0300121
MtrunA17Chr3g0095251	MtrunA17Chr1g0172801		MtrunA17Chr5g0395291		MtrunA17Chr2g0300611
MtrunA17Chr3g0095361	MtrunA17Chr1g0172811		MtrunA17Chr5g0395741		MtrunA17Chr2g0300971
MtrunA17Chr3g0095601	MtrunA17Chr1g0172861		MtrunA17Chr5g0396131		MtrunA17Chr2g0301071
MtrunA17Chr3g0095721	MtrunA17Chr1g0172941		MtrunA17Chr5g0396711		MtrunA17Chr2g0301141
MtrunA17Chr3g0096081	MtrunA17Chr1g0173051		MtrunA17Chr5g0396961		MtrunA17Chr2g0301511
MtrunA17Chr3g0096431	MtrunA17Chr1g0173081		MtrunA17Chr5g0397151		MtrunA17Chr2g0302041
MtrunA17Chr3g0096691	MtrunA17Chr1g0173111		MtrunA17Chr5g0397531		MtrunA17Chr2g0302141
MtrunA17Chr3g0096921	MtrunA17Chr1g0173121		MtrunA17Chr5g0397541		MtrunA17Chr2g0302601
MtrunA17Chr3g0096931	MtrunA17Chr1g0173231		MtrunA17Chr5g0399191		MtrunA17Chr2g0302791
MtrunA17Chr3g0097171	MtrunA17Chr1g0173261		MtrunA17Chr5g0399711		MtrunA17Chr2g0303091
MtrunA17Chr3g0097601	MtrunA17Chr1g0173271		MtrunA17Chr5g0400101		MtrunA17Chr2g0303081
MtrunA17Chr3g0098801	MtrunA17Chr1g0173371		MtrunA17Chr5g0405111		MtrunA17Chr2g0303271
MtrunA17Chr3g0100181	MtrunA17Chr1g0173381		MtrunA17Chr5g0405261		MtrunA17Chr2g0303421
MtrunA17Chr3g0100761	MtrunA17Chr1g0173511		MtrunA17Chr5g0405271		MtrunA17Chr2g0303441
MtrunA17Chr3g0100871	MtrunA17Chr1g0173531		MtrunA17Chr5g0408961		MtrunA17Chr2g0303451
MtrunA17Chr3g0100861	MtrunA17Chr1g0173841		MtrunA17Chr5g0409091		MtrunA17Chr2g0303841
MtrunA17Chr3g0100861	MtrunA17Chr1g0173971		MtrunA17Chr5g0410301		MtrunA17Chr2g0303971
MtrunA17Chr3g0100901	MtrunA17Chr1g0174011		MtrunA17Chr5g0416941		MtrunA17Chr2g0304011
MtrunA17Chr3g0100891	MtrunA17Chr1g0174051		MtrunA17Chr5g0418291		MtrunA17Chr2g0304001
MtrunA17Chr3g0100891	MtrunA17Chr1g0174161		MtrunA17Chr5g0418611		MtrunA17Chr2g0304101
MtrunA17Chr3g0100971	MtrunA17Chr1g0174171		MtrunA17Chr5g0421511		MtrunA17Chr2g0304591
MtrunA17Chr3g0100981	MtrunA17Chr1g0174241		MtrunA17Chr5g0421771		MtrunA17Chr2g0304671
MtrunA17Chr3g0101181	MtrunA17Chr1g0174251		MtrunA17Chr5g0421781		MtrunA17Chr2g0304681
MtrunA17Chr3g0101901	MtrunA17Chr1g0174281		MtrunA17Chr5g0421871		MtrunA17Chr2g0304841
MtrunA17Chr3g0101971	MtrunA17Chr1g0174511		MtrunA17Chr5g0421911		MtrunA17Chr2g0304861
MtrunA17Chr3g0102201	MtrunA17Chr1g0175041		MtrunA17Chr5g0422031		MtrunA17Chr2g0304941
MtrunA17Chr3g0102361	MtrunA17Chr1g0175091		MtrunA17Chr5g0422051		MtrunA17Chr2g0305071
MtrunA17Chr3g0102361	MtrunA17Chr1g0175131		MtrunA17Chr5g0422061		MtrunA17Chr2g0305351
MtrunA17Chr3g0102381	MtrunA17Chr1g0175161		MtrunA17Chr5g0422071		MtrunA17Chr2g0305491
MtrunA17Chr3g0102411	MtrunA17Chr1g0175191		MtrunA17Chr5g0422091		MtrunA17Chr2g0305591
MtrunA17Chr3g0102711	MtrunA17Chr1g0175201		MtrunA17Chr5g0422101		MtrunA17Chr2g0305691
MtrunA17Chr3g0102911	MtrunA17Chr1g0175321		MtrunA17Chr5g0422111		MtrunA17Chr2g0306041
MtrunA17Chr3g0103751	MtrunA17Chr1g0175401		MtrunA17Chr5g0422121		MtrunA17Chr2g0306051
MtrunA17Chr3g0103851	MtrunA17Chr1g0175411		MtrunA17Chr5g0422131		MtrunA17Chr2g0306101
MtrunA17Chr3g0103861	MtrunA17Chr1g0175431		MtrunA17Chr5g0422151		MtrunA17Chr2g0306251
MtrunA17Chr3g0103911	MtrunA17Chr1g0175601		MtrunA17Chr5g0422171		MtrunA17Chr2g0306501
MtrunA17Chr3g0104511	MtrunA17Chr1g0175631		MtrunA17Chr5g0422181		MtrunA17Chr2g0306521
MtrunA17Chr3g0104531	MtrunA17Chr1g0175691		MtrunA17Chr5g0422261		MtrunA17Chr2g0306641
MtrunA17Chr3g0105061	MtrunA17Chr1g0175701		MtrunA17Chr5g0422281		MtrunA17Chr2g0306751
MtrunA17Chr3g0105081	MtrunA17Chr1g0175761		MtrunA17Chr5g0422301		MtrunA17Chr2g0306981
MtrunA17Chr3g0105951	MtrunA17Chr1g0175771		MtrunA17Chr5g0422311		MtrunA17Chr2g0307011
MtrunA17Chr3g0105991	MtrunA17Chr1g0175851		MtrunA17Chr5g0422321		MtrunA17Chr2g0307701
MtrunA17Chr3g0106001	MtrunA17Chr1g0175861		MtrunA17Chr5g0422341		MtrunA17Chr2g0307731
MtrunA17Chr3g0106291	MtrunA17Chr1g0176001		MtrunA17Chr5g0422351		MtrunA17Chr2g0307961
MtrunA17Chr3g0107122	MtrunA17Chr1g0176091		MtrunA17Chr5g0422361		MtrunA17Chr2g0307971
MtrunA17Chr3g0107231	MtrunA17Chr1g0176101		MtrunA17Chr5g0423211		MtrunA17Chr2g0308451
MtrunA17Chr3g0107501	MtrunA17Chr1g0176191		MtrunA17Chr5g0424701		MtrunA17Chr2g0308761
MtrunA17Chr3g0107571	MtrunA17Chr1g0176271		MtrunA17Chr5g0426341		MtrunA17Chr2g0308751
MtrunA17Chr3g0108021	MtrunA17Chr1g0176301		MtrunA17Chr5g0427401		MtrunA17Chr2g0309211
MtrunA17Chr3g0108131	MtrunA17Chr1g0176471		MtrunA17Chr5g0428751		MtrunA17Chr2g0309431
MtrunA17Chr3g0108141	MtrunA17Chr1g0176701		MtrunA17Chr5g0429911		MtrunA17Chr2g0309821
MtrunA17Chr3g0109041	MtrunA17Chr1g0176881		MtrunA17Chr5g0430661		MtrunA17Chr2g0309981
MtrunA17Chr3g0109681	MtrunA17Chr1g0176961		MtrunA17Chr5g0430671		MtrunA17Chr2g0310581
MtrunA17Chr3g0110001	MtrunA17Chr1g0177071		MtrunA17Chr5g0431071		MtrunA17Chr2g0310751
MtrunA17Chr3g0110321	MtrunA17Chr1g0177101		MtrunA17Chr5g0431111		MtrunA17Chr2g0310781
MtrunA17Chr3g0111381	MtrunA17Chr1g0177121		MtrunA17Chr5g0431121		MtrunA17Chr2g0310791
MtrunA17Chr3g0111381	MtrunA17Chr1g0177141		MtrunA17Chr5g0431321		MtrunA17Chr2g0311481
MtrunA17Chr3g0111371	MtrunA17Chr1g0177161		MtrunA17Chr5g0431331		MtrunA17Chr2g0311571
MtrunA17Chr3g1012380	MtrunA17Chr1g0177241		MtrunA17Chr5g0431461		MtrunA17Chr2g0311811
MtrunA17Chr3g0112661	MtrunA17Chr1g0177251		MtrunA17Chr5g0432631		MtrunA17Chr2g0311761
MtrunA17Chr3g0112842	MtrunA17Chr1g0177411		MtrunA17Chr5g0433611		MtrunA17Chr2g0312191
MtrunA17Chr3g0112851	MtrunA17Chr1g0177471		MtrunA17Chr5g0434101		MtrunA17Chr2g0312281
MtrunA17Chr3g1012488	MtrunA17Chr1g0177581		MtrunA17Chr5g0434311		MtrunA17Chr2g0312441
MtrunA17Chr3g0113311	MtrunA17Chr1g0177691		MtrunA17Chr5g0434701		MtrunA17Chr2g0312581
MtrunA17Chr3g0113591	MtrunA17Chr1g0177731		MtrunA17Chr5g0435111		MtrunA17Chr2g0312991
MtrunA17Chr3g0113641	MtrunA17Chr1g0177751		MtrunA17Chr5g0435911		MtrunA17Chr2g0313001
MtrunA17Chr3g0113741	MtrunA17Chr1g0177811		MtrunA17Chr5g0439251		MtrunA17Chr2g0313171
MtrunA17Chr3g0114591	MtrunA17Chr1g0177871		MtrunA17Chr5g0440151		MtrunA17Chr2g0313221
MtrunA17Chr3g1012618	MtrunA17Chr1g0177961		MtrunA17Chr5g0440141		MtrunA17Chr2g0313621
MtrunA17Chr3g0115981	MtrunA17Chr1g0177981		MtrunA17Chr5g0440461		MtrunA17Chr2g0313881
MtrunA17Chr3g0116001	MtrunA17Chr1g0178041		MtrunA17Chr5g0442381		MtrunA17Chr2g0314641
MtrunA17Chr3g0116151	MtrunA17Chr1g0178171		MtrunA17Chr5g0442791		MtrunA17Chr2g0314681
MtrunA17Chr3g0116521	MtrunA17Chr1g0178301		MtrunA17Chr5g0442801		MtrunA17Chr2g0315181
MtrunA17Chr3g0117841	MtrunA17Chr1g0178341		MtrunA17Chr5g0443461		MtrunA17Chr2g0315411
MtrunA17Chr3g0118021	MtrunA17Chr1g0178331		MtrunA17Chr5g0443581		MtrunA17Chr2g0315431
MtrunA17Chr3g0118011	MtrunA17Chr1g0178441		MtrunA17Chr5g0443651		MtrunA17Chr2g0315531
MtrunA17Chr3g0118681	MtrunA17Chr1g0178481		MtrunA17Chr5g0443891		MtrunA17Chr2g0315851
MtrunA17Chr3g0118911	MtrunA17Chr1g0178521		MtrunA17Chr5g0444021		MtrunA17Chr2g0316211
MtrunA17Chr3g0118921	MtrunA17Chr1g0178671		MtrunA17Chr5g0444041		MtrunA17Chr2g0316221
MtrunA17Chr3g0119141	MtrunA17Chr1g0178711		MtrunA17Chr5g0444591		MtrunA17Chr2g0316311
MtrunA17Chr3g0119341	MtrunA17Chr1g0178721		MtrunA17Chr5g0445451		MtrunA17Chr2g0316361
MtrunA17Chr3g0119331	MtrunA17Chr1g0178851		MtrunA17Chr5g0445961		MtrunA17Chr2g0317071
MtrunA17Chr3g0120221	MtrunA17Chr1g0178871		MtrunA17Chr5g0446781		MtrunA17Chr2g0317121
MtrunA17Chr3g0120421	MtrunA17Chr1g0178981		MtrunA17Chr6g0449211		MtrunA17Chr2g0318131
MtrunA17Chr3g0120761	MtrunA17Chr1g0179081		MtrunA17Chr6g0449441		MtrunA17Chr2g0318141
MtrunA17Chr3g0121541	MtrunA17Chr1g0179151		MtrunA17Chr6g0449531		MtrunA17Chr2g0318351
MtrunA17Chr3g0121651	MtrunA17Chr1g0179191		MtrunA17Chr6g0451081		MtrunA17Chr2g0318511
MtrunA17Chr3g0122181	MtrunA17Chr1g0179211		MtrunA17Chr6g0451341		MtrunA17Chr2g0319121
MtrunA17Chr3g0122361	MtrunA17Chr1g0179241		MtrunA17Chr6g0451441		MtrunA17Chr2g0319181
MtrunA17Chr3g0122471	MtrunA17Chr1g0179291		MtrunA17Chr6g0451841		MtrunA17Chr2g0319241
MtrunA17Chr3g0122461	MtrunA17Chr1g0179331		MtrunA17Chr6g0453141		MtrunA17Chr2g0319461
MtrunA17Chr3g0122761	MtrunA17Chr1g0179371		MtrunA17Chr6g0453151		MtrunA17Chr2g0319551
MtrunA17Chr3g0122761	MtrunA17Chr1g0179441		MtrunA17Chr6g0454441		MtrunA17Chr2g0319621
MtrunA17Chr3g0122871	MtrunA17Chr1g0179451		MtrunA17Chr6g0455661		MtrunA17Chr2g0319731
MtrunA17Chr3g0123811	MtrunA17Chr1g0179521		MtrunA17Chr6g0456391		MtrunA17Chr2g0319751
MtrunA17Chr3g0123931	MtrunA17Chr1g0179531		MtrunA17Chr6g0456701		MtrunA17Chr2g0320641
MtrunA17Chr3g0123941	MtrunA17Chr1g0179541		MtrunA17Chr6g0456891		MtrunA17Chr2g0320921
MtrunA17Chr3g0123951	MtrunA17Chr1g0179561		MtrunA17Chr6g0457311		MtrunA17Chr2g0321531
MtrunA17Chr3g0125081	MtrunA17Chr1g0179571		MtrunA17Chr6g0457321		MtrunA17Chr2g0322121
MtrunA17Chr3g0126531	MtrunA17Chr1g0179631		MtrunA17Chr6g0457331		MtrunA17Chr2g0322251
MtrunA17Chr3g0126541	MtrunA17Chr1g0179661		MtrunA17Chr6g0457351		MtrunA17Chr2g0322671
MtrunA17Chr3g0127611	MtrunA17Chr1g0179711		MtrunA17Chr6g0458481		MtrunA17Chr2g0323441
MtrunA17Chr3g0128101	MtrunA17Chr1g0179761		MtrunA17Chr6g0459331		MtrunA17Chr2g0323511
MtrunA17Chr3g0128711	MtrunA17Chr1g0179771		MtrunA17Chr6g0459971		MtrunA17Chr2g0323661
MtrunA17Chr3g0128721	MtrunA17Chr1g0179841		MtrunA17Chr6g0460031		MtrunA17Chr2g0323741
MtrunA17Chr3g0128742	MtrunA17Chr1g0179991		MtrunA17Chr6g0460291		MtrunA17Chr2g0323991
MtrunA17Chr3g0128901	MtrunA17Chr1g0180061		MtrunA17Chr6g0460821		MtrunA17Chr2g0324311
MtrunA17Chr3g0129111	MtrunA17Chr1g0180401		MtrunA17Chr6g0460831		MtrunA17Chr2g0324421
MtrunA17Chr3g1013657	MtrunA17Chr1g0180421		MtrunA17Chr6g0462101		MtrunA17Chr2g0324441
MtrunA17Chr3g0129231	MtrunA17Chr1g0180541		MtrunA17Chr6g0462791		MtrunA17Chr2g0324671
MtrunA17Chr3g0129251	MtrunA17Chr1g0180551		MtrunA17Chr6g0462801		MtrunA17Chr2g0324781
MtrunA17Chr3g0130541	MtrunA17Chr1g0180611		MtrunA17Chr6g0463071		MtrunA17Chr2g0324911
MtrunA17Chr3g0131551	MtrunA17Chr1g0180651		MtrunA17Chr6g0463481		MtrunA17Chr2g0324931
MtrunA17Chr3g0131591	MtrunA17Chr1g0180661		MtrunA17Chr6g0463491		MtrunA17Chr2g0324971
MtrunA17Chr3g0132161	MtrunA17Chr1g0180771		MtrunA17Chr6g0464851		MtrunA17Chr2g0325391
MtrunA17Chr3g0132851	MtrunA17Chr1g0180791		MtrunA17Chr6g0465101		MtrunA17Chr2g0325471
MtrunA17Chr3g0133061	MtrunA17Chr1g0180841		MtrunA17Chr6g0465791		MtrunA17Chr2g0325991
MtrunA17Chr3g1013933	MtrunA17Chr1g0180881		MtrunA17Chr6g0466131		MtrunA17Chr2g0326031
MtrunA17Chr3g0134591	MtrunA17Chr1g0180901		MtrunA17Chr6g0466141		MtrunA17Chr2g0326181
MtrunA17Chr3g1013989	MtrunA17Chr1g0180911		MtrunA17Chr6g0466361		MtrunA17Chr2g0326271
MtrunA17Chr3g0135701	MtrunA17Chr1g0180931		MtrunA17Chr6g0466921		MtrunA17Chr2g0326391
MtrunA17Chr3g0135692	MtrunA17Chr1g0180951		MtrunA17Chr6g0466931		MtrunA17Chr2g0326411
MtrunA17Chr3g0135821	MtrunA17Chr1g0181051		MtrunA17Chr6g0467201		MtrunA17Chr2g0326461
MtrunA17Chr3g0136371	MtrunA17Chr1g0181061		MtrunA17Chr6g0468181		MtrunA17Chr2g0326721
MtrunA17Chr3g0136381	MtrunA17Chr1g0181131		MtrunA17Chr6g0468991		MtrunA17Chr2g0326761
MtrunA17Chr3g0136461	MtrunA17Chr1g0181241		MtrunA17Chr6g0469031		MtrunA17Chr2g0326781
MtrunA17Chr3g0136521	MtrunA17Chr1g0181271		MtrunA17Chr6g0469041		MtrunA17Chr2g0327491
MtrunA17Chr3g0137203	MtrunA17Chr1g0181281		MtrunA17Chr6g0470721		MtrunA17Chr2g0327571
MtrunA17Chr3g0137221	MtrunA17Chr1g0181291		MtrunA17Chr6g0470711		MtrunA17Chr2g0327611
MtrunA17Chr3g0137211	MtrunA17Chr1g0181351		MtrunA17Chr6g0470841		MtrunA17Chr2g0328031
MtrunA17Chr3g0137641	MtrunA17Chr1g0181391		MtrunA17Chr6g0470871		MtrunA17Chr2g0328041
MtrunA17Chr3g0137773	MtrunA17Chr1g0181401		MtrunA17Chr6g0470931		MtrunA17Chr2g0328071
MtrunA17Chr3g0139391	MtrunA17Chr1g0181481		MtrunA17Chr6g0471391		MtrunA17Chr2g0328141
MtrunA17Chr3g0139441	MtrunA17Chr1g0181551		MtrunA17Chr6g0471431		MtrunA17Chr2g0328531
MtrunA17Chr3g1014285	MtrunA17Chr1g0181581		MtrunA17Chr6g0471681		MtrunA17Chr2g0328671
MtrunA17Chr3g0139521	MtrunA17Chr1g0181651		MtrunA17Chr6g0471861		MtrunA17Chr2g0328871
MtrunA17Chr3g0140451	MtrunA17Chr1g0181661		MtrunA17Chr6g0471911		MtrunA17Chr2g0328881
MtrunA17Chr3g0140561	MtrunA17Chr1g0181701		MtrunA17Chr6g0472771		MtrunA17Chr2g0329751
MtrunA17Chr3g0141151	MtrunA17Chr1g0181721		MtrunA17Chr6g0472951		MtrunA17Chr2g0330351
MtrunA17Chr3g0141241	MtrunA17Chr1g0181751		MtrunA17Chr6g0473441		MtrunA17Chr2g0330361
MtrunA17Chr3g0141651	MtrunA17Chr1g0181761		MtrunA17Chr6g0473631		MtrunA17Chr2g0330551
MtrunA17Chr3g0141671	MtrunA17Chr1g0181781		MtrunA17Chr6g0473821		MtrunA17Chr2g0330731
MtrunA17Chr3g0142272	MtrunA17Chr1g0181791		MtrunA17Chr6g0473831		MtrunA17Chr2g0330891
MtrunA17Chr3g0142331	MtrunA17Chr1g0181801		MtrunA17Chr6g0473891		MtrunA17Chr2g0331861
MtrunA17Chr3g0142411	MtrunA17Chr1g0181811		MtrunA17Chr6g0473921		MtrunA17Chr2g0332071
MtrunA17Chr3g0142411	MtrunA17Chr1g0181821		MtrunA17Chr6g0474351		MtrunA17Chr2g0332501
MtrunA17Chr3g0142441	MtrunA17Chr1g0181831		MtrunA17Chr6g0474611		MtrunA17Chr2g0332511
MtrunA17Chr3g0142451	MtrunA17Chr1g0181851		MtrunA17Chr6g0475041		MtrunA17Chr2g0332521
MtrunA17Chr3g0143211	MtrunA17Chr1g0181981		MtrunA17Chr6g0475051		MtrunA17Chr2g0332761
MtrunA17Chr3g0143221	MtrunA17Chr1g0182161		MtrunA17Chr6g0475611		MtrunA17Chr2g0332791
MtrunA17Chr3g0143231	MtrunA17Chr1g0182291		MtrunA17Chr6g0475851		MtrunA17Chr2g0333001
MtrunA17Chr3g0143401	MtrunA17Chr1g0182321		MtrunA17Chr6g0476011		MtrunA17Chr2g0333081
MtrunA17Chr3g0143761	MtrunA17Chr1g0182351		MtrunA17Chr6g0476231		MtrunA17Chr2g0333151
MtrunA17Chr3g0143961	MtrunA17Chr1g0182361		MtrunA17Chr6g0476221		MtrunA17Chr2g0333171
MtrunA17Chr3g0144141	MtrunA17Chr1g0182381		MtrunA17Chr6g0476321		MtrunA17Chr2g0333291
MtrunA17Chr3g0144121	MtrunA17Chr1g0182481		MtrunA17Chr6g0476971		MtrunA17Chr3g0077341
MtrunA17Chr3g0144131	MtrunA17Chr1g0182511		MtrunA17Chr6g0478371		MtrunA17Chr3g0077591
MtrunA17Chr3g0144481	MtrunA17Chr1g0182521		MtrunA17Chr6g0478931		MtrunA17Chr3g0077601
MtrunA17Chr3g0144801	MtrunA17Chr1g0182591		MtrunA17Chr6g0478941		MtrunA17Chr3g0077641
MtrunA17Chr3g0145341	MtrunA17Chr1g0182691		MtrunA17Chr6g0480071		MtrunA17Chr3g0077831
MtrunA17Chr3g0145491	MtrunA17Chr1g0182761		MtrunA17Chr6g0481321		MtrunA17Chr3g0077921
MtrunA17Chr3g0145771	MtrunA17Chr1g0182791		MtrunA17Chr6g0482111		MtrunA17Chr3g0078161
MtrunA17Chr4g0000632	MtrunA17Chr1g0182841		MtrunA17Chr6g0483411		MtrunA17Chr3g0078901
MtrunA17Chr4g0000641	MtrunA17Chr1g0182901		MtrunA17Chr6g0484321		MtrunA17Chr3g0079181
MtrunA17Chr4g0000661	MtrunA17Chr1g0182961		MtrunA17Chr6g0484631		MtrunA17Chr3g0079211
MtrunA17Chr4g0000631	MtrunA17Chr1g0182971		MtrunA17Chr6g0485361		MtrunA17Chr3g0079221
MtrunA17Chr4g0001752	MtrunA17Chr1g0183001		MtrunA17Chr6g0486091		MtrunA17Chr3g0079401
MtrunA17Chr4g0001951	MtrunA17Chr1g0183041		MtrunA17Chr6g0486231		MtrunA17Chr3g0079391
MtrunA17Chr4g0002101	MtrunA17Chr1g0183071		MtrunA17Chr6g0487171		MtrunA17Chr3g0079731
MtrunA17Chr4g0002161	MtrunA17Chr1g0183101		MtrunA17Chr7g0214601		MtrunA17Chr3g0079781
MtrunA17Chr4g0002711	MtrunA17Chr1g0183201		MtrunA17Chr7g0214791		MtrunA17Chr3g0079841
MtrunA17Chr4g0002901	MtrunA17Chr1g0183211		MtrunA17Chr7g0214951		MtrunA17Chr3g0079931
MtrunA17Chr4g0005161	MtrunA17Chr1g0183321		MtrunA17Chr7g0214961		MtrunA17Chr3g0080111
MtrunA17Chr4g0005671	MtrunA17Chr1g0183341		MtrunA17Chr7g0215581		MtrunA17Chr3g0080311
MtrunA17Chr4g0005741	MtrunA17Chr1g0183361		MtrunA17Chr7g0217281		MtrunA17Chr3g0080801
MtrunA17Chr4g0005731	MtrunA17Chr1g0183461		MtrunA17Chr7g0219341		MtrunA17Chr3g0080811
MtrunA17Chr4g0006861	MtrunA17Chr1g0183681		MtrunA17Chr7g0220161		MtrunA17Chr3g0080871
MtrunA17Chr4g0007581	MtrunA17Chr1g0183691		MtrunA17Chr7g0221111		MtrunA17Chr3g0080891
MtrunA17Chr4g0008331	MtrunA17Chr1g0183861		MtrunA17Chr7g0221121		MtrunA17Chr3g0080951
MtrunA17Chr4g0008351	MtrunA17Chr1g0183871		MtrunA17Chr7g0221131		MtrunA17Chr3g0080991
MtrunA17Chr4g0008681	MtrunA17Chr1g0183971		MtrunA17Chr7g0221171		MtrunA17Chr3g0081341
MtrunA17Chr4g0008683	MtrunA17Chr1g0183981		MtrunA17Chr7g0221401		MtrunA17Chr3g0081351
MtrunA17Chr4g0009651	MtrunA17Chr1g0184111		MtrunA17Chr7g0222181		MtrunA17Chr3g0081461
MtrunA17Chr4g0009891	MtrunA17Chr1g0184391		MtrunA17Chr7g0222481		MtrunA17Chr3g0081611
MtrunA17Chr4g0010541	MtrunA17Chr1g0184421		MtrunA17Chr7g0224891		MtrunA17Chr3g0081661
MtrunA17Chr4g0011651	MtrunA17Chr1g0184471		MtrunA17Chr7g0225541		MtrunA17Chr3g0082231
MtrunA17Chr4g0013101	MtrunA17Chr1g0184671		MtrunA17Chr7g0226131		MtrunA17Chr3g0082241
MtrunA17Chr4g0013151	MtrunA17Chr1g0184741		MtrunA17Chr7g0226171		MtrunA17Chr3g0082471
MtrunA17Chr4g0014541	MtrunA17Chr1g0184761		MtrunA17Chr7g0226181		MtrunA17Chr3g0083491
MtrunA17Chr4g0016091	MtrunA17Chr1g0184841		MtrunA17Chr7g0226481		MtrunA17Chr3g0083851
MtrunA17Chr4g0016101	MtrunA17Chr1g0184881		MtrunA17Chr7g0227611		MtrunA17Chr3g0084031
MtrunA17Chr4g0016111	MtrunA17Chr1g0184931		MtrunA17Chr7g0227701		MtrunA17Chr3g0084271
MtrunA17Chr4g0016122	MtrunA17Chr1g0184951		MtrunA17Chr7g0228061		MtrunA17Chr3g0084891
MtrunA17Chr4g0016131	MtrunA17Chr1g0185031		MtrunA17Chr7g0228101		MtrunA17Chr3g0085151
MtrunA17Chr4g0016141	MtrunA17Chr1g0185091		MtrunA17Chr7g0228381		MtrunA17Chr3g0085371
MtrunA17Chr4g0016152	MtrunA17Chr1g0185101		MtrunA17Chr7g0228641		MtrunA17Chr3g0085521
MtrunA17Chr4g0016151	MtrunA17Chr1g0185131		MtrunA17Chr7g0228691		MtrunA17Chr3g0085601
MtrunA17Chr4g0016951	MtrunA17Chr1g0185161		MtrunA17Chr7g0228701		MtrunA17Chr3g0085651
MtrunA17Chr4g0016911	MtrunA17Chr1g0185181		MtrunA17Chr7g0228931		MtrunA17Chr3g0085851
MtrunA17Chr4g0016971	MtrunA17Chr1g0185241		MtrunA17Chr7g0229061		MtrunA17Chr3g0085991
MtrunA17Chr4g0016921	MtrunA17Chr1g0185301		MtrunA17Chr7g0229161		MtrunA17Chr3g0086131
MtrunA17Chr4g0016981	MtrunA17Chr1g0185341		MtrunA17Chr7g0229141		MtrunA17Chr3g0086341
MtrunA17Chr4g0016991	MtrunA17Chr1g0185421		MtrunA17Chr7g0229201		MtrunA17Chr3g0086581
MtrunA17Chr4g0016921	MtrunA17Chr1g0185491		MtrunA17Chr7g0229411		MtrunA17Chr3g0086591
MtrunA17Chr4g0016981	MtrunA17Chr1g0185501		MtrunA17Chr7g0229751		MtrunA17Chr3g0087221
MtrunA17Chr4g0016991	MtrunA17Chr1g0185511		MtrunA17Chr7g0230571		MtrunA17Chr3g0087881
MtrunA17Chr4g0016961	MtrunA17Chr1g0185551		MtrunA17Chr7g0230581		MtrunA17Chr3g0088231
MtrunA17Chr4g0016961	MtrunA17Chr1g0185581		MtrunA17Chr7g0231041		MtrunA17Chr3g0088311
MtrunA17Chr4g0017001	MtrunA17Chr1g0185621		MtrunA17Chr7g0231051		MtrunA17Chr3g0088481
MtrunA17Chr4g0017011	MtrunA17Chr1g0185661		MtrunA17Chr7g0231121		MtrunA17Chr3g0088521
MtrunA17Chr4g0017021	MtrunA17Chr1g0185671		MtrunA17Chr7g0231291		MtrunA17Chr3g0088541
MtrunA17Chr4g0017561	MtrunA17Chr1g0185741		MtrunA17Chr7g0231321		MtrunA17Chr3g0088551
MtrunA17Chr4g0017571	MtrunA17Chr1g0185751		MtrunA17Chr7g0231341		MtrunA17Chr3g0088781
MtrunA17Chr4g0017581	MtrunA17Chr1g0185771		MtrunA17Chr7g0231311		MtrunA17Chr3g0088771
MtrunA17Chr4g0017591	MtrunA17Chr1g0185811		MtrunA17Chr7g0231331		MtrunA17Chr3g0089281
MtrunA17Chr4g0017601	MtrunA17Chr1g0185821		MtrunA17Chr7g0231671		MtrunA17Chr3g0089621
MtrunA17Chr4g0017611	MtrunA17Chr1g0185841		MtrunA17Chr7g0232061		MtrunA17Chr3g0089631
MtrunA17Chr4g0017621	MtrunA17Chr1g0185851		MtrunA17Chr7g0232351		MtrunA17Chr3g0089871
MtrunA17Chr4g0017631	MtrunA17Chr1g0185861		MtrunA17Chr7g0233601		MtrunA17Chr3g0090071
MtrunA17Chr4g0018261	MtrunA17Chr1g0185871		MtrunA17Chr7g0233791		MtrunA17Chr3g0090101
MtrunA17Chr4g0018991	MtrunA17Chr1g0185881		MtrunA17Chr7g0234111		MtrunA17Chr3g0090501
MtrunA17Chr4g0019191	MtrunA17Chr1g0185901		MtrunA17Chr7g0235621		MtrunA17Chr3g0090511
MtrunA17Chr4g0019331	MtrunA17Chr1g0185911		MtrunA17Chr7g0236411		MtrunA17Chr3g0090651
MtrunA17Chr4g1016073	MtrunA17Chr1g0185921		MtrunA17Chr7g0237801		MtrunA17Chr3g0090741
MtrunA17Chr4g0019781	MtrunA17Chr1g0185941		MtrunA17Chr7g0238681		MtrunA17Chr3g0090751
MtrunA17Chr4g0019951	MtrunA17Chr1g0186011		MtrunA17Chr7g0239851		MtrunA17Chr3g0090761
MtrunA17Chr4g0020131	MtrunA17Chr1g0186021		MtrunA17Chr7g0240301		MtrunA17Chr3g0091061
MtrunA17Chr4g0020421	MtrunA17Chr1g0186041		MtrunA17Chr7g0240861		MtrunA17Chr3g0091071
MtrunA17Chr4g0021402	MtrunA17Chr1g0186071		MtrunA17Chr7g0240871		MtrunA17Chr3g0091281
MtrunA17Chr4g0021402	MtrunA17Chr1g0186101		MtrunA17Chr7g0242531		MtrunA17Chr3g0092001
MtrunA17Chr4g0021491	MtrunA17Chr1g0186121		MtrunA17Chr7g0242541		MtrunA17Chr3g0092011
MtrunA17Chr4g0021921	MtrunA17Chr1g0186151		MtrunA17Chr7g0243941		MtrunA17Chr3g0092161
MtrunA17Chr4g0022191	MtrunA17Chr1g0186161		MtrunA17Chr7g0247881		MtrunA17Chr3g0092751
MtrunA17Chr4g0022501	MtrunA17Chr1g0186191		MtrunA17Chr7g0248101		MtrunA17Chr3g0093281
MtrunA17Chr4g0022821	MtrunA17Chr1g0186351		MtrunA17Chr7g0248361		MtrunA17Chr3g0093441
MtrunA17Chr4g0022831	MtrunA17Chr1g0186391		MtrunA17Chr7g0249511		MtrunA17Chr3g0093511
MtrunA17Chr4g0022931	MtrunA17Chr1g0186421		MtrunA17Chr7g0250441		MtrunA17Chr3g0093571
MtrunA17Chr4g0023021	MtrunA17Chr1g0186481		MtrunA17Chr7g0250971		MtrunA17Chr3g0094111
MtrunA17Chr4g0023291	MtrunA17Chr1g0186621		MtrunA17Chr7g0251541		MtrunA17Chr3g0094391
MtrunA17Chr4g0024812	MtrunA17Chr1g0186641		MtrunA17Chr7g0251551		MtrunA17Chr3g0094701
MtrunA17Chr4g0024881	MtrunA17Chr1g0186661		MtrunA17Chr7g0252091		MtrunA17Chr3g0094921
MtrunA17Chr4g0025131	MtrunA17Chr1g0186761		MtrunA17Chr7g0252801		MtrunA17Chr3g0095201
MtrunA17Chr4g0025371	MtrunA17Chr1g0186771		MtrunA17Chr7g0253321		MtrunA17Chr3g0095271
MtrunA17Chr4g0025591	MtrunA17Chr1g0186821		MtrunA17Chr7g0254571		MtrunA17Chr3g0095621
MtrunA17Chr4g0026421	MtrunA17Chr1g0186881		MtrunA17Chr7g0258701		MtrunA17Chr3g0096731
MtrunA17Chr4g0026801	MtrunA17Chr1g0186961		MtrunA17Chr7g0259211		MtrunA17Chr3g0096821
MtrunA17Chr4g0026981	MtrunA17Chr1g0186981		MtrunA17Chr7g0260771		MtrunA17Chr3g0096831
MtrunA17Chr4g0026971	MtrunA17Chr1g0187071		MtrunA17Chr7g0262921		MtrunA17Chr3g0096941
MtrunA17Chr4g0027231	MtrunA17Chr1g0187251		MtrunA17Chr7g0263381		MtrunA17Chr3g0096981
MtrunA17Chr4g0027241	MtrunA17Chr1g0187271		MtrunA17Chr7g0263391		MtrunA17Chr3g0097001
MtrunA17Chr4g0027321	MtrunA17Chr1g0187281		MtrunA17Chr7g0263561		MtrunA17Chr3g0097121
MtrunA17Chr4g0027901	MtrunA17Chr1g0187381		MtrunA17Chr7g0264231		MtrunA17Chr3g0097921
MtrunA17Chr4g0027941	MtrunA17Chr1g0187411		MtrunA17Chr7g0265601		MtrunA17Chr3g0098121
MtrunA17Chr4g0027933	MtrunA17Chr1g0187431		MtrunA17Chr7g0265791		MtrunA17Chr3g0098201
MtrunA17Chr4g0027932	MtrunA17Chr1g0187441		MtrunA17Chr7g0266521		MtrunA17Chr3g0098361
MtrunA17Chr4g0028741	MtrunA17Chr1g0187471		MtrunA17Chr7g0266531		MtrunA17Chr3g0098611
MtrunA17Chr4g0028962	MtrunA17Chr1g0187481		MtrunA17Chr7g0266891		MtrunA17Chr3g0098701
MtrunA17Chr4g0028971	MtrunA17Chr1g0187531		MtrunA17Chr7g0272101		MtrunA17Chr3g0098901
MtrunA17Chr4g0029101	MtrunA17Chr1g0187601		MtrunA17Chr7g0272211		MtrunA17Chr3g0098931
MtrunA17Chr4g0029111	MtrunA17Chr1g0187681		MtrunA17Chr7g0272801		MtrunA17Chr3g0098991
MtrunA17Chr4g1017474	MtrunA17Chr1g0187721		MtrunA17Chr7g0273091		MtrunA17Chr3g0099421
MtrunA17Chr4g0030421	MtrunA17Chr1g0187771		MtrunA17Chr7g0274961		MtrunA17Chr3g0099871
MtrunA17Chr4g0030411	MtrunA17Chr1g0187821		MtrunA17Chr8g0336451		MtrunA17Chr3g0099961
MtrunA17Chr4g0030521	MtrunA17Chr1g0187861		MtrunA17Chr8g0336951		MtrunA17Chr3g0100011
MtrunA17Chr4g0031151	MtrunA17Chr1g0187901		MtrunA17Chr8g0337441		MtrunA17Chr3g0100231
MtrunA17Chr4g1017587	MtrunA17Chr1g0187941		MtrunA17Chr8g0339191		MtrunA17Chr3g0100531
MtrunA17Chr4g1017642	MtrunA17Chr1g0187981		MtrunA17Chr8g0340761		MtrunA17Chr3g0100511
MtrunA17Chr4g0032271	MtrunA17Chr1g0188021		MtrunA17Chr8g0344221		MtrunA17Chr3g0100861
MtrunA17Chr4g0034421	MtrunA17Chr1g0188031		MtrunA17Chr8g0344231		MtrunA17Chr3g0100891
MtrunA17Chr4g0034581	MtrunA17Chr1g0188041		MtrunA17Chr8g0345201		MtrunA17Chr3g0101291
MtrunA17Chr4g0035041	MtrunA17Chr1g0188071		MtrunA17Chr8g0345431		MtrunA17Chr3g0101881
MtrunA17Chr4g0035311	MtrunA17Chr1g0188091		MtrunA17Chr8g0346271		MtrunA17Chr3g0101901
MtrunA17Chr4g0035331	MtrunA17Chr1g0188181		MtrunA17Chr8g0346671		MtrunA17Chr3g0102051
MtrunA17Chr4g0035351	MtrunA17Chr1g0188201		MtrunA17Chr8g0347131		MtrunA17Chr3g0102371
MtrunA17Chr4g0035621	MtrunA17Chr1g0188211		MtrunA17Chr8g0350141		MtrunA17Chr3g0102391
MtrunA17Chr4g0035801	MtrunA17Chr1g0188221		MtrunA17Chr8g0350251		MtrunA17Chr3g0102481
MtrunA17Chr4g0035821	MtrunA17Chr1g0188361		MtrunA17Chr8g0350261		MtrunA17Chr3g0102711
MtrunA17Chr4g0035831	MtrunA17Chr1g0188411		MtrunA17Chr8g0351871		MtrunA17Chr3g0102881
MtrunA17Chr4g0035901	MtrunA17Chr1g0188421		MtrunA17Chr8g0352411		MtrunA17Chr3g0103111
MtrunA17Chr4g0036321	MtrunA17Chr1g0188561		MtrunA17Chr8g0352421		MtrunA17Chr3g0103901
MtrunA17Chr4g0037231	MtrunA17Chr1g0188571		MtrunA17Chr8g0352541		MtrunA17Chr3g0104431
MtrunA17Chr4g0037461	MtrunA17Chr1g0188711		MtrunA17Chr8g0352951		MtrunA17Chr3g0104621
MtrunA17Chr4g0037521	MtrunA17Chr1g0188771		MtrunA17Chr8g0356351		MtrunA17Chr3g0104771
MtrunA17Chr4g0037921	MtrunA17Chr1g0188921		MtrunA17Chr8g0356371		MtrunA17Chr3g0105481
MtrunA17Chr4g0037911	MtrunA17Chr1g0189001		MtrunA17Chr8g0356961		MtrunA17Chr3g0105561
MtrunA17Chr4g0038081	MtrunA17Chr1g0189021		MtrunA17Chr8g0357851		MtrunA17Chr3g0105551
MtrunA17Chr4g0038251	MtrunA17Chr1g0189071		MtrunA17Chr8g0358741		MtrunA17Chr3g0105751
MtrunA17Chr4g0038371	MtrunA17Chr1g0189131		MtrunA17Chr8g0359391		MtrunA17Chr3g0105781
MtrunA17Chr4g0038401	MtrunA17Chr1g0189141		MtrunA17Chr8g0359611		MtrunA17Chr3g0106041
MtrunA17Chr4g0039371	MtrunA17Chr1g0189251		MtrunA17Chr8g0359621		MtrunA17Chr3g0106171
MtrunA17Chr4g0039501	MtrunA17Chr1g0189351		MtrunA17Chr8g0359651		MtrunA17Chr3g0106221
MtrunA17Chr4g0041171	MtrunA17Chr1g0189451		MtrunA17Chr8g0360321		MtrunA17Chr3g0106361
MtrunA17Chr4g0041321	MtrunA17Chr1g0189591		MtrunA17Chr8g0361371		MtrunA17Chr3g0106541
MtrunA17Chr4g0041611	MtrunA17Chr1g0189681		MtrunA17Chr8g0361831		MtrunA17Chr3g0107601
MtrunA17Chr4g0041851	MtrunA17Chr1g0189761		MtrunA17Chr8g0363431		MtrunA17Chr3g0107841
MtrunA17Chr4g0043151	MtrunA17Chr1g0189821		MtrunA17Chr8g0364131		MtrunA17Chr3g0107851
MtrunA17Chr4g0044111	MtrunA17Chr1g0189831		MtrunA17Chr8g0365371		MtrunA17Chr3g0107961
MtrunA17Chr4g0044211	MtrunA17Chr1g0189841		MtrunA17Chr8g0366501		MtrunA17Chr3g0108101
MtrunA17Chr4g0044321	MtrunA17Chr1g0189851		MtrunA17Chr8g0366621		MtrunA17Chr3g0108321
MtrunA17Chr4g0044751	MtrunA17Chr1g0189881		MtrunA17Chr8g0368591		MtrunA17Chr3g0108441
MtrunA17Chr4g0044791	MtrunA17Chr1g0189991		MtrunA17Chr8g0368901		MtrunA17Chr3g0108451
MtrunA17Chr4g0044881	MtrunA17Chr1g0190081		MtrunA17Chr8g0369501		MtrunA17Chr3g0108461
MtrunA17Chr4g0044931	MtrunA17Chr1g0190121		MtrunA17Chr8g0370041		MtrunA17Chr3g0108471
MtrunA17Chr4g0045271	MtrunA17Chr1g0190131		MtrunA17Chr8g0370421		MtrunA17Chr3g0108481
MtrunA17Chr4g0045661	MtrunA17Chr1g0190161		MtrunA17Chr8g0370841		MtrunA17Chr3g0109041
MtrunA17Chr4g0045651	MtrunA17Chr1g0190191		MtrunA17Chr8g0374501		MtrunA17Chr3g0109081
MtrunA17Chr4g0045651	MtrunA17Chr1g0190281		MtrunA17Chr8g0374871		MtrunA17Chr3g0109331
MtrunA17Chr4g0046301	MtrunA17Chr1g0190351		MtrunA17Chr8g0375601		MtrunA17Chr3g0109371
MtrunA17Chr4g0048421	MtrunA17Chr1g0190391		MtrunA17Chr8g0376491		MtrunA17Chr3g0109411
MtrunA17Chr4g0048671	MtrunA17Chr1g0190401		MtrunA17Chr8g0376791		MtrunA17Chr3g0109701
MtrunA17Chr4g0048681	MtrunA17Chr1g0190471		MtrunA17Chr8g0376801		MtrunA17Chr3g0110191
MtrunA17Chr4g0049451	MtrunA17Chr1g0190501		MtrunA17Chr8g0376901		MtrunA17Chr3g0110271
MtrunA17Chr4g0049481	MtrunA17Chr1g0190511		MtrunA17Chr8g0377241		MtrunA17Chr3g0110601
MtrunA17Chr4g0049711	MtrunA17Chr1g0190521		MtrunA17Chr8g0377231		MtrunA17Chr3g0110971
MtrunA17Chr4g0049721	MtrunA17Chr1g0190601		MtrunA17Chr8g0377371		MtrunA17Chr3g0111291
MtrunA17Chr4g0050071	MtrunA17Chr1g0190761		MtrunA17Chr8g0379571		MtrunA17Chr3g0112091
MtrunA17Chr4g0050461	MtrunA17Chr1g0190831		MtrunA17Chr8g0381131		MtrunA17Chr3g0112131
MtrunA17Chr4g0050471	MtrunA17Chr1g0190871		MtrunA17Chr8g0381521		MtrunA17Chr3g0112211
MtrunA17Chr4g1018924	MtrunA17Chr1g0190881		MtrunA17Chr8g0382391		MtrunA17Chr3g0112291
MtrunA17Chr4g0050541	MtrunA17Chr1g0190931		MtrunA17Chr8g0382461		MtrunA17Chr3g0112761
MtrunA17Chr4g0050821	MtrunA17Chr1g0190961		MtrunA17Chr8g0382821		MtrunA17Chr3g0112991
MtrunA17Chr4g0051291	MtrunA17Chr1g0191001		MtrunA17Chr8g0382831		MtrunA17Chr3g0113131
MtrunA17Chr4g0052111	MtrunA17Chr1g0191011		MtrunA17Chr8g0383671		MtrunA17Chr3g0113141
MtrunA17Chr4g0052171	MtrunA17Chr1g0191121		MtrunA17Chr8g0384051		MtrunA17Chr3g0113231
MtrunA17Chr4g0052181	MtrunA17Chr1g0191171		MtrunA17Chr8g0385031		MtrunA17Chr3g0113241
MtrunA17Chr4g0052911	MtrunA17Chr1g0191331		MtrunA17Chr8g0385511		MtrunA17Chr3g0113411
MtrunA17Chr4g1019174	MtrunA17Chr1g0191341		MtrunA17Chr8g0389431		MtrunA17Chr3g0113421
MtrunA17Chr4g1019173	MtrunA17Chr1g0191411		MtrunA17Chr8g0389991		MtrunA17Chr3g0113431
MtrunA17Chr4g1019173	MtrunA17Chr1g0191421		MtrunA17Chr8g0390731		MtrunA17Chr3g0113591
MtrunA17Chr4g0054341	MtrunA17Chr1g0191451		MtrunA17Chr8g0391261		MtrunA17Chr3g0113901
MtrunA17Chr4g0054981	MtrunA17Chr1g0191441		MtrunA17Chr8g0391271		MtrunA17Chr3g0113981
MtrunA17Chr4g0055761	MtrunA17Chr1g0191561		MtrunA17Chr8g0391751		MtrunA17Chr3g0114291
MtrunA17Chr4g0055831	MtrunA17Chr1g0191571		MtrunA17Chr8g0392701		MtrunA17Chr3g0114301
MtrunA17Chr4g0056061	MtrunA17Chr1g0191621		MtrunA17Chr8g0392751		MtrunA17Chr3g0114841
MtrunA17Chr4g0056331	MtrunA17Chr1g0191671		MtrunA17Chr8g0392961		MtrunA17Chr3g0115061
MtrunA17Chr4g0056451	MtrunA17Chr1g0191701				MtrunA17Chr3g0115271
MtrunA17Chr4g0057601	MtrunA17Chr1g0191831				MtrunA17Chr3g0115791
MtrunA17Chr4g0057581	MtrunA17Chr1g0191931				MtrunA17Chr3g0115801
MtrunA17Chr4g0058271	MtrunA17Chr1g0191961				MtrunA17Chr3g0115971
MtrunA17Chr4g0058601	MtrunA17Chr1g0192021				MtrunA17Chr3g0116201
MtrunA17Chr4g0059161	MtrunA17Chr1g0192081				MtrunA17Chr3g0116211
MtrunA17Chr4g0059591	MtrunA17Chr1g0192181				MtrunA17Chr3g0116261
MtrunA17Chr4g0059581	MtrunA17Chr1g0192251				MtrunA17Chr3g0116271
MtrunA17Chr4g0060101	MtrunA17Chr1g0192341				MtrunA17Chr3g0116341
MtrunA17Chr4g0060781	MtrunA17Chr1g0192361				MtrunA17Chr3g0116651
MtrunA17Chr4g0060781	MtrunA17Chr1g0192401				MtrunA17Chr3g0116821
MtrunA17Chr4g0060801	MtrunA17Chr1g0192421				MtrunA17Chr3g0116831
MtrunA17Chr4g0060801	MtrunA17Chr1g0192441				MtrunA17Chr3g0116851
MtrunA17Chr4g0061011	MtrunA17Chr1g0192451				MtrunA17Chr3g0116861
MtrunA17Chr4g0061361	MtrunA17Chr1g0192471				MtrunA17Chr3g0117131
MtrunA17Chr4g1019703	MtrunA17Chr1g0192541				MtrunA17Chr3g0117141
MtrunA17Chr4g0061451	MtrunA17Chr1g0192551				MtrunA17Chr3g0117411
MtrunA17Chr4g0061971	MtrunA17Chr1g0192591				MtrunA17Chr3g0118001
MtrunA17Chr4g0061961	MtrunA17Chr1g0192601				MtrunA17Chr3g0118351
MtrunA17Chr4g0061962	MtrunA17Chr1g0192711				MtrunA17Chr3g0118371
MtrunA17Chr4g0063301	MtrunA17Chr1g0192791				MtrunA17Chr3g0118401
MtrunA17Chr4g0063311	MtrunA17Chr1g0192901				MtrunA17Chr3g0118461
MtrunA17Chr4g0064721	MtrunA17Chr1g0192981				MtrunA17Chr3g0119301
MtrunA17Chr4g0065001	MtrunA17Chr1g0193081				MtrunA17Chr3g0119481
MtrunA17Chr4g0064991	MtrunA17Chr1g0193141				MtrunA17Chr3g0119671
MtrunA17Chr4g0065731	MtrunA17Chr1g0193161				MtrunA17Chr3g0120081
MtrunA17Chr4g0065801	MtrunA17Chr1g0193181				MtrunA17Chr3g0120371
MtrunA17Chr4g0066001	MtrunA17Chr1g0193211				MtrunA17Chr3g0120381
MtrunA17Chr4g0066121	MtrunA17Chr1g0193221				MtrunA17Chr3g0120411
MtrunA17Chr4g0066261	MtrunA17Chr1g0193231				MtrunA17Chr3g0120421
MtrunA17Chr4g0066311	MtrunA17Chr1g0193301				MtrunA17Chr3g0120471
MtrunA17Chr4g0066531	MtrunA17Chr1g0193341				MtrunA17Chr3g0120481
MtrunA17Chr4g0066532	MtrunA17Chr1g0193331				MtrunA17Chr3g0120731
MtrunA17Chr4g0067111	MtrunA17Chr1g0193381				MtrunA17Chr3g0120961
MtrunA17Chr4g0067301	MtrunA17Chr1g0193501				MtrunA17Chr3g0121631
MtrunA17Chr4g0067321	MtrunA17Chr1g0193511				MtrunA17Chr3g0121661
MtrunA17Chr4g0067551	MtrunA17Chr1g0193521				MtrunA17Chr3g0121861
MtrunA17Chr4g0067711	MtrunA17Chr1g0193661				MtrunA17Chr3g0122171
MtrunA17Chr4g0067851	MtrunA17Chr1g0193691				MtrunA17Chr3g0122181
MtrunA17Chr4g0067831	MtrunA17Chr1g0193831				MtrunA17Chr3g0122511
MtrunA17Chr4g0067931	MtrunA17Chr1g0193851				MtrunA17Chr3g0122761
MtrunA17Chr4g0067941	MtrunA17Chr1g0193981				MtrunA17Chr3g0122861
MtrunA17Chr4g0068471	MtrunA17Chr1g0193991				MtrunA17Chr3g0122871
MtrunA17Chr4g0068481	MtrunA17Chr1g0194011				MtrunA17Chr3g0123521
MtrunA17Chr4g0068491	MtrunA17Chr1g0194021				MtrunA17Chr3g0123731
MtrunA17Chr4g0069001	MtrunA17Chr1g0194031				MtrunA17Chr3g0124631
MtrunA17Chr4g0069491	MtrunA17Chr1g0194001				MtrunA17Chr3g0124841
MtrunA17Chr4g0069961	MtrunA17Chr1g0194051				MtrunA17Chr3g0124981
MtrunA17Chr4g0070591	MtrunA17Chr1g0194271				MtrunA17Chr3g0125061
MtrunA17Chr4g0071131	MtrunA17Chr1g0194281				MtrunA17Chr3g0125071
MtrunA17Chr4g0071631	MtrunA17Chr1g0194351				MtrunA17Chr3g0125051
MtrunA17Chr4g1020428	MtrunA17Chr1g0194371				MtrunA17Chr3g0125441
MtrunA17Chr4g0072752	MtrunA17Chr1g0194411				MtrunA17Chr3g0125541
MtrunA17Chr4g0073081	MtrunA17Chr1g0194471				MtrunA17Chr3g0125781
MtrunA17Chr4g0073091	MtrunA17Chr1g0194501				MtrunA17Chr3g0125791
MtrunA17Chr4g0073113	MtrunA17Chr1g0194511				MtrunA17Chr3g0125961
MtrunA17Chr4g0073113	MtrunA17Chr1g0194531				MtrunA17Chr3g0125971
MtrunA17Chr4g0073101	MtrunA17Chr1g0194601				MtrunA17Chr3g0125991
MtrunA17Chr4g0073111	MtrunA17Chr1g0194631				MtrunA17Chr3g0126261
MtrunA17Chr4g0073111	MtrunA17Chr1g0194681				MtrunA17Chr3g0126671
MtrunA17Chr4g0073112	MtrunA17Chr1g0194701				MtrunA17Chr3g0126831
MtrunA17Chr4g0073121	MtrunA17Chr1g0194711				MtrunA17Chr3g0126931
MtrunA17Chr4g0073311	MtrunA17Chr1g0194721				MtrunA17Chr3g0127051
MtrunA17Chr4g0074201	MtrunA17Chr1g0194801				MtrunA17Chr3g0127641
MtrunA17Chr4g0074241	MtrunA17Chr1g0194891				MtrunA17Chr3g0127941
MtrunA17Chr4g0074312	MtrunA17Chr1g0194901				MtrunA17Chr3g0127971
MtrunA17Chr4g0074751	MtrunA17Chr1g0194981				MtrunA17Chr3g0127961
MtrunA17Chr4g0074891	MtrunA17Chr1g0195111				MtrunA17Chr3g0127981
MtrunA17Chr4g0075091	MtrunA17Chr1g0195191				MtrunA17Chr3g0128211
MtrunA17Chr4g0075291	MtrunA17Chr1g0195441				MtrunA17Chr3g0128271
MtrunA17Chr4g0075421	MtrunA17Chr1g0195451				MtrunA17Chr3g0128361
MtrunA17Chr4g0075801	MtrunA17Chr1g0195431				MtrunA17Chr3g0128461
MtrunA17Chr4g0076501	MtrunA17Chr1g0195461				MtrunA17Chr3g0128541
MtrunA17Chr4g0076841	MtrunA17Chr1g0195471				MtrunA17Chr3g0128641
MtrunA17Chr4g0076851	MtrunA17Chr1g0195481				MtrunA17Chr3g0128751
MtrunA17Chr4g0076861	MtrunA17Chr1g0195521				MtrunA17Chr3g0129021
MtrunA17Chr4g0076871	MtrunA17Chr1g0195531				MtrunA17Chr3g0129101
MtrunA17Chr4g0077071	MtrunA17Chr1g0195571				MtrunA17Chr3g0129301
MtrunA17Chr4g0077061	MtrunA17Chr1g0195591				MtrunA17Chr3g0129861
MtrunA17Chr5g0393851	MtrunA17Chr1g0195601				MtrunA17Chr3g0129871
MtrunA17Chr5g0396371	MtrunA17Chr1g0195731				MtrunA17Chr3g0129921
MtrunA17Chr5g0396881	MtrunA17Chr1g0195751				MtrunA17Chr3g0130011
MtrunA17Chr5g0397211	MtrunA17Chr1g0195911				MtrunA17Chr3g0130021
MtrunA17Chr5g0397311	MtrunA17Chr1g0196001				MtrunA17Chr3g0130091
MtrunA17Chr5g0397361	MtrunA17Chr1g0196061				MtrunA17Chr3g0130331
MtrunA17Chr5g0397601	MtrunA17Chr1g0196201				MtrunA17Chr3g0130501
MtrunA17Chr5g0397611	MtrunA17Chr1g0196221				MtrunA17Chr3g0130541
MtrunA17Chr5g0397691	MtrunA17Chr1g0196261				MtrunA17Chr3g0130581
MtrunA17Chr5g0398441	MtrunA17Chr1g0196291				MtrunA17Chr3g0130651
MtrunA17Chr5g0398461	MtrunA17Chr1g0196321				MtrunA17Chr3g0130901
MtrunA17Chr5g0399081	MtrunA17Chr1g0196341				MtrunA17Chr3g0131181
MtrunA17Chr5g0399721	MtrunA17Chr1g0196391				MtrunA17Chr3g0131401
MtrunA17Chr5g0399731	MtrunA17Chr1g0196401				MtrunA17Chr3g0131511
MtrunA17Chr5g0400141	MtrunA17Chr1g0196421				MtrunA17Chr3g0131611
MtrunA17Chr5g0400171	MtrunA17Chr1g0196431				MtrunA17Chr3g0131741
MtrunA17Chr5g0400581	MtrunA17Chr1g0196461				MtrunA17Chr3g0131821
MtrunA17Chr5g0400661	MtrunA17Chr1g0196521				MtrunA17Chr3g0131961
MtrunA17Chr5g0401081	MtrunA17Chr1g0196531				MtrunA17Chr3g0132011
MtrunA17Chr5g0402341	MtrunA17Chr1g0196571				MtrunA17Chr3g0132121
21de5b8d-f3c9-4336-9ee2-f8b4754d7403	MtrunA17Chr1g0196821				MtrunA17Chr3g0132201
MtrunA17Chr5g0403321	MtrunA17Chr1g0196841				MtrunA17Chr3g0132261
MtrunA17Chr5g0403361	MtrunA17Chr1g0197041				MtrunA17Chr3g0132301
MtrunA17Chr5g0403371	MtrunA17Chr1g0197051				MtrunA17Chr3g0132361
MtrunA17Chr5g0403761	MtrunA17Chr1g0197061				MtrunA17Chr3g0132491
MtrunA17Chr5g0403751	MtrunA17Chr1g0197101				MtrunA17Chr3g0132651
MtrunA17Chr5g0404881	MtrunA17Chr1g0197151				MtrunA17Chr3g0132841
MtrunA17Chr5g0404921	MtrunA17Chr1g0197171				MtrunA17Chr3g0133011
MtrunA17Chr5g0405051	MtrunA17Chr1g0197201				MtrunA17Chr3g0133061
MtrunA17Chr5g0405321	MtrunA17Chr1g0197221				MtrunA17Chr3g0133541
MtrunA17Chr5g0405501	MtrunA17Chr1g0197251				MtrunA17Chr3g0133601
MtrunA17Chr5g0405771	MtrunA17Chr1g0197281				MtrunA17Chr3g0133771
MtrunA17Chr5g0407151	MtrunA17Chr1g0197291				MtrunA17Chr3g0133781
MtrunA17Chr5g0407801	MtrunA17Chr1g0197321				MtrunA17Chr3g0133891
MtrunA17Chr5g0407891	MtrunA17Chr1g0197331				MtrunA17Chr3g0134221
MtrunA17Chr5g0407901	MtrunA17Chr1g0197381				MtrunA17Chr3g0134271
MtrunA17Chr5g0408071	MtrunA17Chr1g0197391				MtrunA17Chr3g0134561
MtrunA17Chr5g0409151	MtrunA17Chr1g0197401				MtrunA17Chr3g0134671
MtrunA17Chr5g0409831	MtrunA17Chr1g0197431				MtrunA17Chr3g0135321
MtrunA17Chr5g0410771	MtrunA17Chr1g0197441				MtrunA17Chr3g0135611
MtrunA17Chr5g0411051	MtrunA17Chr1g0197521				MtrunA17Chr3g0135851
MtrunA17Chr5g0411281	MtrunA17Chr1g0197621				MtrunA17Chr3g0136231
MtrunA17Chr5g0412351	MtrunA17Chr1g0197631				MtrunA17Chr3g0136241
MtrunA17Chr5g0412371	MtrunA17Chr1g0197651				MtrunA17Chr3g0136251
MtrunA17Chr5g0412702	MtrunA17Chr1g0197681				MtrunA17Chr3g0136261
MtrunA17Chr5g0412761	MtrunA17Chr1g0197731				MtrunA17Chr3g0136551
MtrunA17Chr5g0412741	MtrunA17Chr1g0197851				MtrunA17Chr3g0136701
MtrunA17Chr5g0414991	MtrunA17Chr1g0197861				MtrunA17Chr3g0136941
MtrunA17Chr5g0415171	MtrunA17Chr1g0198011				MtrunA17Chr3g0136931
MtrunA17Chr5g0415251	MtrunA17Chr1g0198041				MtrunA17Chr3g0137101
MtrunA17Chr5g0417711	MtrunA17Chr1g0198051				MtrunA17Chr3g0137141
MtrunA17Chr5g0418081	MtrunA17Chr1g0198151				MtrunA17Chr3g0137201
MtrunA17Chr5g0418271	MtrunA17Chr1g0198161				MtrunA17Chr3g0137211
MtrunA17Chr5g0418351	MtrunA17Chr1g0198281				MtrunA17Chr3g0137661
MtrunA17Chr5g0418381	MtrunA17Chr1g0198291				MtrunA17Chr3g0137721
MtrunA17Chr5g0418382	MtrunA17Chr1g0198321				MtrunA17Chr3g0137921
MtrunA17Chr5g0418451	MtrunA17Chr1g0198341				MtrunA17Chr3g0138511
MtrunA17Chr5g0419401	MtrunA17Chr1g0198481				MtrunA17Chr3g0139051
MtrunA17Chr5g0419661	MtrunA17Chr1g0198521				MtrunA17Chr3g0139061
MtrunA17Chr5g0420021	MtrunA17Chr1g0198661				MtrunA17Chr3g0139221
MtrunA17Chr5g0420321	MtrunA17Chr1g0198681				MtrunA17Chr3g0139261
MtrunA17Chr5g0420721	MtrunA17Chr1g0198781				MtrunA17Chr3g0139381
MtrunA17Chr5g0420722	MtrunA17Chr1g0198771				MtrunA17Chr3g0139471
MtrunA17Chr5g0420731	MtrunA17Chr1g0198861				MtrunA17Chr3g0139981
MtrunA17Chr5g0420901	MtrunA17Chr1g0198921				MtrunA17Chr3g0140161
MtrunA17Chr5g0421081	MtrunA17Chr1g0199051				MtrunA17Chr3g0140421
MtrunA17Chr5g0421091	MtrunA17Chr1g0199101				MtrunA17Chr3g0140461
MtrunA17Chr5g0421221	MtrunA17Chr1g0199111				MtrunA17Chr3g0140661
MtrunA17Chr5g0421261	MtrunA17Chr1g0199121				MtrunA17Chr3g0140721
MtrunA17Chr5g0421621	MtrunA17Chr1g0199191				MtrunA17Chr3g0140821
MtrunA17Chr5g0421651	MtrunA17Chr1g0199221				MtrunA17Chr3g0141271
MtrunA17Chr5g0421671	MtrunA17Chr1g0199291				MtrunA17Chr3g0141901
MtrunA17Chr5g0421693	MtrunA17Chr1g0199311				MtrunA17Chr3g0142061
MtrunA17Chr5g0421701	MtrunA17Chr1g0199351				MtrunA17Chr3g0142271
MtrunA17Chr5g0421771	MtrunA17Chr1g0199361				MtrunA17Chr3g0142381
MtrunA17Chr5g0421781	MtrunA17Chr1g0199411				MtrunA17Chr3g0142411
MtrunA17Chr5g0421761	MtrunA17Chr1g0199461				MtrunA17Chr3g0143011
MtrunA17Chr5g0421791	MtrunA17Chr1g0199501				MtrunA17Chr3g0143021
MtrunA17Chr5g0421871	MtrunA17Chr1g0199561				MtrunA17Chr3g0143391
MtrunA17Chr5g0421891	MtrunA17Chr1g0199661				MtrunA17Chr3g0143621
MtrunA17Chr5g0421901	MtrunA17Chr1g0199681				MtrunA17Chr3g0143811
MtrunA17Chr5g0421911	MtrunA17Chr1g0199771				MtrunA17Chr3g0143901
MtrunA17Chr5g0422031	MtrunA17Chr1g0199791				MtrunA17Chr3g0143931
MtrunA17Chr5g0422021	MtrunA17Chr1g0199801				MtrunA17Chr3g0144161
MtrunA17Chr5g0422061	MtrunA17Chr1g0199821				MtrunA17Chr3g0144261
MtrunA17Chr5g0422041	MtrunA17Chr1g0199841				MtrunA17Chr3g0145011
MtrunA17Chr5g0422091	MtrunA17Chr1g0199851				MtrunA17Chr3g0145251
MtrunA17Chr5g0422101	MtrunA17Chr1g0199911				MtrunA17Chr3g0145481
MtrunA17Chr5g0422111	MtrunA17Chr1g0199921				MtrunA17Chr3g0145491
MtrunA17Chr5g0422071	MtrunA17Chr1g0200001				MtrunA17Chr3g0145551
MtrunA17Chr5g0422081	MtrunA17Chr1g0200091				MtrunA17Chr3g0146031
MtrunA17Chr5g0422131	MtrunA17Chr1g0200101				MtrunA17Chr4g0000321
MtrunA17Chr5g0422171	MtrunA17Chr1g0200111				MtrunA17Chr4g0001591
MtrunA17Chr5g0422141	MtrunA17Chr1g0200181				MtrunA17Chr4g0001601
MtrunA17Chr5g0422161	MtrunA17Chr1g0200341				MtrunA17Chr4g0001611
MtrunA17Chr5g0422181	MtrunA17Chr1g0200381				MtrunA17Chr4g0002111
MtrunA17Chr5g0422182	MtrunA17Chr1g0200391				MtrunA17Chr4g0002121
MtrunA17Chr5g0422062	MtrunA17Chr1g0200401				MtrunA17Chr4g0002301
MtrunA17Chr5g0422051	MtrunA17Chr1g0200441				MtrunA17Chr4g0002501
MtrunA17Chr5g0422151	MtrunA17Chr1g0200451				MtrunA17Chr4g0002511
MtrunA17Chr5g0422121	MtrunA17Chr1g0200691				MtrunA17Chr4g0002601
MtrunA17Chr5g0422161	MtrunA17Chr1g0200721				MtrunA17Chr4g0002911
MtrunA17Chr5g0422181	MtrunA17Chr1g0200791				MtrunA17Chr4g0003101
MtrunA17Chr5g0422182	MtrunA17Chr1g0200831				MtrunA17Chr4g0003181
MtrunA17Chr5g0422231	MtrunA17Chr1g0200841				MtrunA17Chr4g0003311
MtrunA17Chr5g0422241	MtrunA17Chr1g0200901				MtrunA17Chr4g0003831
MtrunA17Chr5g0422281	MtrunA17Chr1g0201021				MtrunA17Chr4g0003841
MtrunA17Chr5g0422291	MtrunA17Chr1g0201111				MtrunA17Chr4g0003891
MtrunA17Chr5g0422261	MtrunA17Chr1g0201131				MtrunA17Chr4g0003931
MtrunA17Chr5g0422301	MtrunA17Chr1g0201191				MtrunA17Chr4g0003941
MtrunA17Chr5g0422271	MtrunA17Chr1g0201231				MtrunA17Chr4g0003951
MtrunA17Chr5g0422311	MtrunA17Chr1g0201241				MtrunA17Chr4g0004581
MtrunA17Chr5g0422321	MtrunA17Chr1g0201361				MtrunA17Chr4g0004961
MtrunA17Chr5g0422311	MtrunA17Chr1g0201531				MtrunA17Chr4g0004971
MtrunA17Chr5g0422321	MtrunA17Chr1g0201571				MtrunA17Chr4g0005191
MtrunA17Chr5g0422331	MtrunA17Chr1g0201601				MtrunA17Chr4g0005261
MtrunA17Chr5g0422341	MtrunA17Chr1g0201611				MtrunA17Chr4g0005301
MtrunA17Chr5g0422411	MtrunA17Chr1g0201751				MtrunA17Chr4g0005941
MtrunA17Chr5g0422401	MtrunA17Chr1g0201761				MtrunA17Chr4g0006131
MtrunA17Chr5g0423421	MtrunA17Chr1g0201891				MtrunA17Chr4g0006651
MtrunA17Chr5g0423411	MtrunA17Chr1g0201911				MtrunA17Chr4g0006741
MtrunA17Chr5g0423631	MtrunA17Chr1g0201941				MtrunA17Chr4g0007081
MtrunA17Chr5g1023014	MtrunA17Chr1g0201951				MtrunA17Chr4g0007641
MtrunA17Chr5g0423651	MtrunA17Chr1g0201971				MtrunA17Chr4g0008271
MtrunA17Chr5g0423861	MtrunA17Chr1g0202021				MtrunA17Chr4g0008301
MtrunA17Chr5g0424321	MtrunA17Chr1g0202081				MtrunA17Chr4g0008371
MtrunA17Chr5g0424331	MtrunA17Chr1g0202111				MtrunA17Chr4g0010101
MtrunA17Chr5g0424311	MtrunA17Chr1g0202121				MtrunA17Chr4g0010221
MtrunA17Chr5g1023097	MtrunA17Chr1g0202161				MtrunA17Chr4g0010261
MtrunA17Chr5g0424611	MtrunA17Chr1g0202171				MtrunA17Chr4g0010291
MtrunA17Chr5g0426211	MtrunA17Chr1g0202201				MtrunA17Chr4g0010751
MtrunA17Chr5g0426212	MtrunA17Chr1g0202291				MtrunA17Chr4g0011251
MtrunA17Chr5g0426221	MtrunA17Chr1g0202321				MtrunA17Chr4g0011301
MtrunA17Chr5g0426231	MtrunA17Chr1g0202331				MtrunA17Chr4g0012401
MtrunA17Chr5g0427731	MtrunA17Chr1g0202391				MtrunA17Chr4g0012741
MtrunA17Chr5g0427721	MtrunA17Chr1g0202431				MtrunA17Chr4g0012751
MtrunA17Chr5g0428601	MtrunA17Chr1g0202441				MtrunA17Chr4g0012841
MtrunA17Chr5g0428603	MtrunA17Chr1g0202451				MtrunA17Chr4g0013091
MtrunA17Chr5g0429471	MtrunA17Chr1g0202471				MtrunA17Chr4g0013101
MtrunA17Chr5g0430122	MtrunA17Chr1g0202481				MtrunA17Chr4g0013371
MtrunA17Chr5g0430651	MtrunA17Chr1g0202511				MtrunA17Chr4g0013411
MtrunA17Chr5g0430671	MtrunA17Chr1g0202521				MtrunA17Chr4g0013421
MtrunA17Chr5g0431111	MtrunA17Chr1g0202531				MtrunA17Chr4g0013811
MtrunA17Chr5g1023669	MtrunA17Chr1g0202561				MtrunA17Chr4g0013841
MtrunA17Chr5g0431121	MtrunA17Chr1g0202671				MtrunA17Chr4g0014701
MtrunA17Chr5g0431311	MtrunA17Chr1g0202681				MtrunA17Chr4g0016511
MtrunA17Chr5g1023723	MtrunA17Chr1g0202691				MtrunA17Chr4g0016901
MtrunA17Chr5g0431831	MtrunA17Chr1g0202721				MtrunA17Chr4g0016911
MtrunA17Chr5g0432121	MtrunA17Chr1g0202761				MtrunA17Chr4g0016921
MtrunA17Chr5g0433231	MtrunA17Chr1g0202781				MtrunA17Chr4g0016931
MtrunA17Chr5g0433452	MtrunA17Chr1g0202791				MtrunA17Chr4g0016941
MtrunA17Chr5g0433591	MtrunA17Chr1g0202881				MtrunA17Chr4g0016951
MtrunA17Chr5g0433831	MtrunA17Chr1g0202891				MtrunA17Chr4g0016961
MtrunA17Chr5g0433881	MtrunA17Chr1g0203031				MtrunA17Chr4g0016971
MtrunA17Chr5g0434191	MtrunA17Chr1g0203051				MtrunA17Chr4g0016981
MtrunA17Chr5g0434481	MtrunA17Chr1g0203061				MtrunA17Chr4g0016991
MtrunA17Chr5g0434491	MtrunA17Chr1g0203071				MtrunA17Chr4g0017001
MtrunA17Chr5g0434501	MtrunA17Chr1g0203081				MtrunA17Chr4g0017011
MtrunA17Chr5g0434791	MtrunA17Chr1g0203101				MtrunA17Chr4g0017351
MtrunA17Chr5g0435221	MtrunA17Chr1g0203131				MtrunA17Chr4g0017341
MtrunA17Chr5g0435511	MtrunA17Chr1g0203191				MtrunA17Chr4g0018081
MtrunA17Chr5g0435931	MtrunA17Chr1g0203241				MtrunA17Chr4g0018481
MtrunA17Chr5g0435941	MtrunA17Chr1g0203291				MtrunA17Chr4g0018901
MtrunA17Chr5g0435911	MtrunA17Chr1g0203301				MtrunA17Chr4g0018941
MtrunA17Chr5g0435931	MtrunA17Chr1g0203441				MtrunA17Chr4g0019011
MtrunA17Chr5g0435941	MtrunA17Chr1g0203471				MtrunA17Chr4g0019131
MtrunA17Chr5g0435911	MtrunA17Chr1g0203561				MtrunA17Chr4g0019381
MtrunA17Chr5g0435961	MtrunA17Chr1g0203581				MtrunA17Chr4g0019401
MtrunA17Chr5g0435921	MtrunA17Chr1g0203631				MtrunA17Chr4g0019411
MtrunA17Chr5g0436601	MtrunA17Chr1g0203681				MtrunA17Chr4g0019421
MtrunA17Chr5g0436711	MtrunA17Chr1g0203711				MtrunA17Chr4g0019431
MtrunA17Chr5g0437371	MtrunA17Chr1g0203761				MtrunA17Chr4g0019441
MtrunA17Chr5g0437751	MtrunA17Chr1g0203771				MtrunA17Chr4g0019561
MtrunA17Chr5g1024300	MtrunA17Chr1g0203971				MtrunA17Chr4g0019701
MtrunA17Chr5g0439651	MtrunA17Chr1g0203981				MtrunA17Chr4g0019891
MtrunA17Chr5g0439722	MtrunA17Chr1g0204001				MtrunA17Chr4g0019941
MtrunA17Chr5g0439741	MtrunA17Chr1g0204091				MtrunA17Chr4g0020001
MtrunA17Chr5g0440461	MtrunA17Chr1g0204121				MtrunA17Chr4g0020141
MtrunA17Chr5g0440481	MtrunA17Chr1g0204131				MtrunA17Chr4g0020221
MtrunA17Chr5g0441401	MtrunA17Chr1g0204171				MtrunA17Chr4g0020281
MtrunA17Chr5g0441951	MtrunA17Chr1g0204191				MtrunA17Chr4g0020291
MtrunA17Chr5g0442441	MtrunA17Chr1g0204201				MtrunA17Chr4g0020301
MtrunA17Chr5g0442521	MtrunA17Chr1g0204211				MtrunA17Chr4g0020671
MtrunA17Chr5g0442561	MtrunA17Chr1g0204241				MtrunA17Chr4g0021121
MtrunA17Chr5g0442551	MtrunA17Chr1g0204251				MtrunA17Chr4g0021221
MtrunA17Chr5g0442581	MtrunA17Chr1g0204261				MtrunA17Chr4g0021261
MtrunA17Chr5g0442591	MtrunA17Chr1g0204271				MtrunA17Chr4g0021331
MtrunA17Chr5g0442601	MtrunA17Chr1g0204331				MtrunA17Chr4g0021511
MtrunA17Chr5g0442591	MtrunA17Chr1g0204431				MtrunA17Chr4g0021621
MtrunA17Chr5g0442601	MtrunA17Chr1g0204441				MtrunA17Chr4g0021921
MtrunA17Chr5g0442781	MtrunA17Chr1g0204531				MtrunA17Chr4g0021931
MtrunA17Chr5g0442791	MtrunA17Chr1g0204571				MtrunA17Chr4g0022031
MtrunA17Chr5g0443041	MtrunA17Chr1g0204611				MtrunA17Chr4g0022231
MtrunA17Chr5g0443621	MtrunA17Chr1g0204621				MtrunA17Chr4g0022551
MtrunA17Chr5g0443731	MtrunA17Chr1g0204781				MtrunA17Chr4g0022711
MtrunA17Chr5g0444651	MtrunA17Chr1g0204841				MtrunA17Chr4g0022721
MtrunA17Chr5g0445111	MtrunA17Chr1g0204941				MtrunA17Chr4g0023381
MtrunA17Chr5g0445481	MtrunA17Chr1g0204981				MtrunA17Chr4g0023391
MtrunA17Chr5g0445661	MtrunA17Chr1g0205061				MtrunA17Chr4g0023651
MtrunA17Chr5g0445681	MtrunA17Chr1g0205081				MtrunA17Chr4g0023721
MtrunA17Chr5g0446741	MtrunA17Chr1g0205141				MtrunA17Chr4g0023731
MtrunA17Chr5g0447271	MtrunA17Chr1g0205221				MtrunA17Chr4g0024001
MtrunA17Chr5g0448651	MtrunA17Chr1g0205331				MtrunA17Chr4g0024011
MtrunA17Chr6g0448861	MtrunA17Chr1g0205341				MtrunA17Chr4g0024041
MtrunA17Chr6g0449041	MtrunA17Chr1g0205391				MtrunA17Chr4g0024071
MtrunA17Chr6g0449161	MtrunA17Chr1g0205401				MtrunA17Chr4g0024151
MtrunA17Chr6g0449441	MtrunA17Chr1g0205451				MtrunA17Chr4g0024161
MtrunA17Chr6g0449611	MtrunA17Chr1g0205461				MtrunA17Chr4g0024411
MtrunA17Chr6g0449731	MtrunA17Chr1g0205571				MtrunA17Chr4g0024641
MtrunA17Chr6g0450001	MtrunA17Chr1g0205581				MtrunA17Chr4g0025261
MtrunA17Chr6g0450011	MtrunA17Chr1g0205601				MtrunA17Chr4g0025441
MtrunA17Chr6g0450231	MtrunA17Chr1g0205591				MtrunA17Chr4g0025691
MtrunA17Chr6g0450561	MtrunA17Chr1g0205611				MtrunA17Chr4g0025761
MtrunA17Chr6g0451771	MtrunA17Chr1g0205661				MtrunA17Chr4g0025931
MtrunA17Chr6g0453171	MtrunA17Chr1g0205651				MtrunA17Chr4g0025961
MtrunA17Chr6g0453641	MtrunA17Chr1g0205711				MtrunA17Chr4g0025991
MtrunA17Chr6g0453851	MtrunA17Chr1g0205751				MtrunA17Chr4g0026031
MtrunA17Chr6g0455191	MtrunA17Chr1g0205791				MtrunA17Chr4g0026041
MtrunA17Chr6g0456261	MtrunA17Chr1g0205881				MtrunA17Chr4g0026391
MtrunA17Chr6g0456331	MtrunA17Chr1g0205931				MtrunA17Chr4g0026621
MtrunA17Chr6g0457331	MtrunA17Chr1g0205941				MtrunA17Chr4g0026631
MtrunA17Chr6g0457331	MtrunA17Chr1g0205951				MtrunA17Chr4g0027621
MtrunA17Chr6g0457311	MtrunA17Chr1g0206051				MtrunA17Chr4g0027771
MtrunA17Chr6g0457311	MtrunA17Chr1g0206061				MtrunA17Chr4g0027911
MtrunA17Chr6g0457321	MtrunA17Chr1g0206121				MtrunA17Chr4g0027921
MtrunA17Chr6g0457341	MtrunA17Chr1g0206141				MtrunA17Chr4g0027931
MtrunA17Chr6g0457441	MtrunA17Chr1g0206151				MtrunA17Chr4g0027891
MtrunA17Chr6g0457731	MtrunA17Chr1g0206231				MtrunA17Chr4g0028131
MtrunA17Chr6g0459281	MtrunA17Chr1g0206461				MtrunA17Chr4g0028591
MtrunA17Chr6g0459271	MtrunA17Chr1g0206481				MtrunA17Chr4g0028601
MtrunA17Chr6g0459731	MtrunA17Chr1g0206521				MtrunA17Chr4g0028851
MtrunA17Chr6g0459921	MtrunA17Chr1g0206791				MtrunA17Chr4g0029231
MtrunA17Chr6g0459941	MtrunA17Chr1g0206821				MtrunA17Chr4g0029381
MtrunA17Chr6g0460031	MtrunA17Chr1g0207031				MtrunA17Chr4g0029391
MtrunA17Chr6g0460061	MtrunA17Chr1g0207261				MtrunA17Chr4g0029501
MtrunA17Chr6g0461111	MtrunA17Chr1g0207271				MtrunA17Chr4g0029691
MtrunA17Chr6g0461702	MtrunA17Chr1g0207291				MtrunA17Chr4g0029791
MtrunA17Chr6g1025751	MtrunA17Chr1g0207411				MtrunA17Chr4g0029801
MtrunA17Chr6g0462421	MtrunA17Chr1g0207501				MtrunA17Chr4g0029851
MtrunA17Chr6g0462881	MtrunA17Chr1g0207561				MtrunA17Chr4g0029921
MtrunA17Chr6g0463441	MtrunA17Chr1g0207581				MtrunA17Chr4g0030951
MtrunA17Chr6g0464231	MtrunA17Chr1g0207601				MtrunA17Chr4g0030971
MtrunA17Chr6g0464821	MtrunA17Chr1g0207661				MtrunA17Chr4g0031061
MtrunA17Chr6g0464831	MtrunA17Chr1g0207701				MtrunA17Chr4g0031191
MtrunA17Chr6g0465171	MtrunA17Chr1g0207731				MtrunA17Chr4g0031201
MtrunA17Chr6g0465961	MtrunA17Chr1g0207741				MtrunA17Chr4g0031301
MtrunA17Chr6g0466951	MtrunA17Chr1g0207831				MtrunA17Chr4g0031531
MtrunA17Chr6g0467211	MtrunA17Chr1g0207851				MtrunA17Chr4g0031601
MtrunA17Chr6g0467211	MtrunA17Chr1g0207861				MtrunA17Chr4g0031611
MtrunA17Chr6g0467291	MtrunA17Chr1g0207981				MtrunA17Chr4g0031821
MtrunA17Chr6g0468831	MtrunA17Chr1g0207991				MtrunA17Chr4g0031841
MtrunA17Chr6g0468991	MtrunA17Chr1g0208091				MtrunA17Chr4g0032101
MtrunA17Chr6g0469331	MtrunA17Chr1g0208141				MtrunA17Chr4g0032531
MtrunA17Chr6g0469771	MtrunA17Chr1g0208151				MtrunA17Chr4g0032541
MtrunA17Chr6g0470021	MtrunA17Chr1g0208161				MtrunA17Chr4g0032761
MtrunA17Chr6g0470082	MtrunA17Chr1g0208191				MtrunA17Chr4g0033451
MtrunA17Chr6g0470071	MtrunA17Chr1g0208201				MtrunA17Chr4g0034261
MtrunA17Chr6g0470451	MtrunA17Chr1g0208231				MtrunA17Chr4g0034331
MtrunA17Chr6g0470461	MtrunA17Chr1g0208271				MtrunA17Chr4g0034451
MtrunA17Chr6g0470491	MtrunA17Chr1g0208291				MtrunA17Chr4g0034661
MtrunA17Chr6g0470571	MtrunA17Chr1g0208311				MtrunA17Chr4g0034851
MtrunA17Chr6g0470711	MtrunA17Chr1g0208371				MtrunA17Chr4g0035051
MtrunA17Chr6g0470741	MtrunA17Chr1g0208381				MtrunA17Chr4g0035401
MtrunA17Chr6g0470791	MtrunA17Chr1g0208471				MtrunA17Chr4g0035811
MtrunA17Chr6g0470831	MtrunA17Chr1g0208501				MtrunA17Chr4g0035821
MtrunA17Chr6g0470881	MtrunA17Chr1g0208681				MtrunA17Chr4g0036011
MtrunA17Chr6g1026715	MtrunA17Chr1g0208711				MtrunA17Chr4g0036091
MtrunA17Chr6g1026716	MtrunA17Chr1g0208721				MtrunA17Chr4g0036101
MtrunA17Chr6g0470951	MtrunA17Chr1g0208751				MtrunA17Chr4g0036521
MtrunA17Chr6g0471431	MtrunA17Chr1g0208801				MtrunA17Chr4g0036901
MtrunA17Chr6g0471431	MtrunA17Chr1g0208921				MtrunA17Chr4g0036921
MtrunA17Chr6g0472341	MtrunA17Chr1g0208961				MtrunA17Chr4g0037011
MtrunA17Chr6g0472391	MtrunA17Chr1g0208981				MtrunA17Chr4g0037701
MtrunA17Chr6g0472401	MtrunA17Chr1g0209001				MtrunA17Chr4g0037791
MtrunA17Chr6g0472791	MtrunA17Chr1g0209151				MtrunA17Chr4g0038001
MtrunA17Chr6g0472961	MtrunA17Chr1g0209221				MtrunA17Chr4g0038431
MtrunA17Chr6g0472971	MtrunA17Chr1g0209251				MtrunA17Chr4g0038441
MtrunA17Chr6g0472981	MtrunA17Chr1g0209351				MtrunA17Chr4g0038671
MtrunA17Chr6g0473301	MtrunA17Chr1g0209481				MtrunA17Chr4g0038681
MtrunA17Chr6g0473281	MtrunA17Chr1g0209491				MtrunA17Chr4g0038871
MtrunA17Chr6g0473581	MtrunA17Chr1g0209501				MtrunA17Chr4g0038911
MtrunA17Chr6g0473581	MtrunA17Chr1g0209511				MtrunA17Chr4g0039251
MtrunA17Chr6g0473631	MtrunA17Chr1g0209521				MtrunA17Chr4g0039501
MtrunA17Chr6g0473681	MtrunA17Chr1g0209551				MtrunA17Chr4g0039541
MtrunA17Chr6g0473901	MtrunA17Chr1g0209581				MtrunA17Chr4g0039661
MtrunA17Chr6g0473951	MtrunA17Chr1g0209591				MtrunA17Chr4g0039671
MtrunA17Chr6g0473971	MtrunA17Chr1g0209631				MtrunA17Chr4g0040111
MtrunA17Chr6g0475151	MtrunA17Chr1g0209711				MtrunA17Chr4g0040121
MtrunA17Chr6g0475211	MtrunA17Chr1g0209731				MtrunA17Chr4g0040391
MtrunA17Chr6g0475451	MtrunA17Chr1g0209741				MtrunA17Chr4g0040411
MtrunA17Chr6g0475811	MtrunA17Chr1g0209781				MtrunA17Chr4g0040471
MtrunA17Chr6g0476071	MtrunA17Chr1g0209791				MtrunA17Chr4g0041151
MtrunA17Chr6g0476451	MtrunA17Chr1g0209811				MtrunA17Chr4g0041191
MtrunA17Chr6g0476741	MtrunA17Chr1g0209861				MtrunA17Chr4g0041341
MtrunA17Chr6g0476921	MtrunA17Chr1g0209871				MtrunA17Chr4g0041421
MtrunA17Chr6g0476931	MtrunA17Chr1g0210021				MtrunA17Chr4g0041831
MtrunA17Chr6g0476991	MtrunA17Chr1g0210041				MtrunA17Chr4g0042221
MtrunA17Chr6g0477043	MtrunA17Chr1g0210101				MtrunA17Chr4g0042861
MtrunA17Chr6g0477042	MtrunA17Chr1g0210161				MtrunA17Chr4g0042921
MtrunA17Chr6g0477141	MtrunA17Chr1g0210201				MtrunA17Chr4g0042931
MtrunA17Chr6g0477161	MtrunA17Chr1g0210291				MtrunA17Chr4g0043001
MtrunA17Chr6g0477321	MtrunA17Chr1g0210301				MtrunA17Chr4g0043011
MtrunA17Chr6g0478461	MtrunA17Chr1g0210321				MtrunA17Chr4g0043021
MtrunA17Chr6g0478471	MtrunA17Chr1g0210331				MtrunA17Chr4g0043031
MtrunA17Chr6g0479592	MtrunA17Chr1g0210461				MtrunA17Chr4g0043241
MtrunA17Chr6g0479721	MtrunA17Chr1g0210471				MtrunA17Chr4g0043671
MtrunA17Chr6g0480171	MtrunA17Chr1g0210501				MtrunA17Chr4g0043911
MtrunA17Chr6g0480332	MtrunA17Chr1g0210541				MtrunA17Chr4g0044301
MtrunA17Chr6g0480411	MtrunA17Chr1g0210571				MtrunA17Chr4g0044311
MtrunA17Chr6g0480541	MtrunA17Chr1g0210591				MtrunA17Chr4g0044321
MtrunA17Chr6g0481731	MtrunA17Chr1g0210711				MtrunA17Chr4g0044381
MtrunA17Chr6g0482021	MtrunA17Chr1g0210721				MtrunA17Chr4g0044371
MtrunA17Chr6g0482651	MtrunA17Chr1g0210741				MtrunA17Chr4g0044411
MtrunA17Chr6g0482931	MtrunA17Chr1g0210801				MtrunA17Chr4g0044431
MtrunA17Chr6g0484501	MtrunA17Chr1g0210811				MtrunA17Chr4g0044711
MtrunA17Chr6g0484641	MtrunA17Chr1g0210821				MtrunA17Chr4g0044881
MtrunA17Chr6g0485771	MtrunA17Chr1g0210851				MtrunA17Chr4g0045261
MtrunA17Chr6g0486181	MtrunA17Chr1g0210961				MtrunA17Chr4g0045561
MtrunA17Chr6g0486222	MtrunA17Chr1g0210981				MtrunA17Chr4g0045651
MtrunA17Chr6g0486221	MtrunA17Chr1g0211001				MtrunA17Chr4g0045661
MtrunA17Chr6g0486361	MtrunA17Chr1g0211131				MtrunA17Chr4g0045921
MtrunA17Chr6g0486371	MtrunA17Chr1g0211141				MtrunA17Chr4g0045981
MtrunA17Chr6g0486901	MtrunA17Chr1g0211291				MtrunA17Chr4g0046301
MtrunA17Chr6g0487081	MtrunA17Chr1g0211331				MtrunA17Chr4g0046311
MtrunA17Chr6g0487211	MtrunA17Chr1g0211401				MtrunA17Chr4g0046411
MtrunA17Chr6g0487401	MtrunA17Chr1g0211431				MtrunA17Chr4g0046511
MtrunA17Chr6g1028637	MtrunA17Chr1g0211501				MtrunA17Chr4g0046591
MtrunA17Chr6g0487601	MtrunA17Chr1g0211561				MtrunA17Chr4g0046751
MtrunA17Chr6g0488001	MtrunA17Chr1g0211601				MtrunA17Chr4g0047171
MtrunA17Chr6g0488921	MtrunA17Chr1g0211611				MtrunA17Chr4g0047321
MtrunA17Chr7g0214711	MtrunA17Chr1g0211621				MtrunA17Chr4g0047551
MtrunA17Chr7g1028880	MtrunA17Chr1g0211821				MtrunA17Chr4g0048401
MtrunA17Chr7g0215291	MtrunA17Chr1g0211841				MtrunA17Chr4g0048421
MtrunA17Chr7g0215331	MtrunA17Chr1g0211871				MtrunA17Chr4g0048541
MtrunA17Chr7g0216721	MtrunA17Chr1g0211891				MtrunA17Chr4g0048811
MtrunA17Chr7g0217262	MtrunA17Chr1g0211901				MtrunA17Chr4g0048821
MtrunA17Chr7g0217661	MtrunA17Chr1g0211941				MtrunA17Chr4g0049411
MtrunA17Chr7g0218231	MtrunA17Chr1g0211971				MtrunA17Chr4g0049441
MtrunA17Chr7g0218331	MtrunA17Chr1g0211981				MtrunA17Chr4g0049451
MtrunA17Chr7g0219041	MtrunA17Chr1g0212001				MtrunA17Chr4g0049611
MtrunA17Chr7g0219081	MtrunA17Chr1g0212071				MtrunA17Chr4g0049671
MtrunA17Chr7g0219901	MtrunA17Chr1g0212081				MtrunA17Chr4g0050041
MtrunA17Chr7g0220141	MtrunA17Chr1g0212191				MtrunA17Chr4g0050151
MtrunA17Chr7g0220131	MtrunA17Chr1g0212261				MtrunA17Chr4g0050481
MtrunA17Chr7g0220181	MtrunA17Chr1g0212321				MtrunA17Chr4g0050511
MtrunA17Chr7g0220291	MtrunA17Chr1g0212351				MtrunA17Chr4g0050531
MtrunA17Chr7g0220411	MtrunA17Chr1g0212381				MtrunA17Chr4g0050541
MtrunA17Chr7g0220471	MtrunA17Chr1g0212411				MtrunA17Chr4g0050641
MtrunA17Chr7g0220531	MtrunA17Chr1g0212551				MtrunA17Chr4g0051041
MtrunA17Chr7g0220661	MtrunA17Chr1g0212611				MtrunA17Chr4g0051091
MtrunA17Chr7g0221111	MtrunA17Chr1g0212631				MtrunA17Chr4g0051831
MtrunA17Chr7g0221111	MtrunA17Chr1g0212651				MtrunA17Chr4g0052011
MtrunA17Chr7g1029558	MtrunA17Chr1g0212661				MtrunA17Chr4g0052841
MtrunA17Chr7g0222441	MtrunA17Chr1g0212861				MtrunA17Chr4g0053911
MtrunA17Chr7g0222791	MtrunA17Chr1g0212851				MtrunA17Chr4g0054021
MtrunA17Chr7g0222981	MtrunA17Chr1g0212891				MtrunA17Chr4g0054151
MtrunA17Chr7g0223151	MtrunA17Chr1g0212991				MtrunA17Chr4g0054181
MtrunA17Chr7g0223621	MtrunA17Chr1g0213011				MtrunA17Chr4g0054191
MtrunA17Chr7g0223831	MtrunA17Chr1g0213021				MtrunA17Chr4g0054521
MtrunA17Chr7g0223971	MtrunA17Chr1g0213091				MtrunA17Chr4g0054721
MtrunA17Chr7g0223981	MtrunA17Chr1g0213131				MtrunA17Chr4g0054871
MtrunA17Chr7g1029697	MtrunA17Chr1g0213151				MtrunA17Chr4g0054961
MtrunA17Chr7g0224291	MtrunA17Chr1g0213171				MtrunA17Chr4g0055031
MtrunA17Chr7g0225651	MtrunA17Chr1g0213211				MtrunA17Chr4g0055711
MtrunA17Chr7g0225801	MtrunA17Chr1g0213221				MtrunA17Chr4g0055721
MtrunA17Chr7g0226201	MtrunA17Chr1g0213261				MtrunA17Chr4g0055761
MtrunA17Chr7g0226201	MtrunA17Chr1g0213271				MtrunA17Chr4g0055771
MtrunA17Chr7g0226231	MtrunA17Chr1g0213301				MtrunA17Chr4g0056111
MtrunA17Chr7g0226481	MtrunA17Chr1g0213331				MtrunA17Chr4g0056451
MtrunA17Chr7g0227001	MtrunA17Chr1g0213351				MtrunA17Chr4g0056471
MtrunA17Chr7g0227131	MtrunA17Chr1g0213391				MtrunA17Chr4g0056511
MtrunA17Chr7g0227111	MtrunA17Chr1g0213461				MtrunA17Chr4g0056611
MtrunA17Chr7g0227191	MtrunA17Chr1g0213481				MtrunA17Chr4g0056621
MtrunA17Chr7g1029989	MtrunA17Chr1g0213511				MtrunA17Chr4g0056761
MtrunA17Chr7g0227411	MtrunA17Chr1g0213541				MtrunA17Chr4g0056821
MtrunA17Chr7g0227651	MtrunA17Chr1g0213651				MtrunA17Chr4g0056941
MtrunA17Chr7g0227671	MtrunA17Chr1g0213741				MtrunA17Chr4g0057031
MtrunA17Chr7g0227761	MtrunA17Chr1g0213751				MtrunA17Chr4g0057051
MtrunA17Chr7g0228101	MtrunA17Chr1g0213771				MtrunA17Chr4g0057291
MtrunA17Chr7g0228671	MtrunA17Chr1g0213791				MtrunA17Chr4g0057451
MtrunA17Chr7g0228851	MtrunA17Chr1g0213921				MtrunA17Chr4g0057791
MtrunA17Chr7g0229031	MtrunA17Chr1g0213931				MtrunA17Chr4g0057941
MtrunA17Chr7g0229031	MtrunA17Chr1g0213941				MtrunA17Chr4g0057951
MtrunA17Chr7g0229081	MtrunA17Chr1g0213951				MtrunA17Chr4g0058291
MtrunA17Chr7g0229412	MtrunA17Chr1g0213961				MtrunA17Chr4g0058421
MtrunA17Chr7g0229391	MtrunA17Chr2g0276721				MtrunA17Chr4g0058431
MtrunA17Chr7g0229371	MtrunA17Chr2g0276831				MtrunA17Chr4g0058441
MtrunA17Chr7g0229381	MtrunA17Chr2g0276881				MtrunA17Chr4g0058511
MtrunA17Chr7g0229412	MtrunA17Chr2g0276901				MtrunA17Chr4g0058541
MtrunA17Chr7g0229391	MtrunA17Chr2g0276951				MtrunA17Chr4g0058591
MtrunA17Chr7g0229411	MtrunA17Chr2g0277021				MtrunA17Chr4g0058601
MtrunA17Chr7g0229431	MtrunA17Chr2g0277081				MtrunA17Chr4g0058681
MtrunA17Chr7g0229471	MtrunA17Chr2g0277131				MtrunA17Chr4g0059031
MtrunA17Chr7g0229491	MtrunA17Chr2g0277181				MtrunA17Chr4g0059561
MtrunA17Chr7g0229551	MtrunA17Chr2g0277261				MtrunA17Chr4g0059611
MtrunA17Chr7g0230041	MtrunA17Chr2g0277291				MtrunA17Chr4g0059751
MtrunA17Chr7g0230072	MtrunA17Chr2g0277361				MtrunA17Chr4g0059921
MtrunA17Chr7g0230181	MtrunA17Chr2g0277371				MtrunA17Chr4g0059951
MtrunA17Chr7g0230471	MtrunA17Chr2g0277401				MtrunA17Chr4g0060141
MtrunA17Chr7g0230821	MtrunA17Chr2g0277431				MtrunA17Chr4g0060151
MtrunA17Chr7g0230831	MtrunA17Chr2g0277451				MtrunA17Chr4g0060191
MtrunA17Chr7g0230871	MtrunA17Chr2g0277491				MtrunA17Chr4g0060551
MtrunA17Chr7g0230881	MtrunA17Chr2g0277521				MtrunA17Chr4g0060601
MtrunA17Chr7g0230981	MtrunA17Chr2g0277581				MtrunA17Chr4g0060771
MtrunA17Chr7g0231101	MtrunA17Chr2g0277661				MtrunA17Chr4g0060791
MtrunA17Chr7g0231161	MtrunA17Chr2g0277731				MtrunA17Chr4g0060951
MtrunA17Chr7g0231271	MtrunA17Chr2g0277821				MtrunA17Chr4g0061121
MtrunA17Chr7g0231351	MtrunA17Chr2g0277991				MtrunA17Chr4g0061111
MtrunA17Chr7g0232001	MtrunA17Chr2g0278191				MtrunA17Chr4g0061211
MtrunA17Chr7g0232292	MtrunA17Chr2g0278231				MtrunA17Chr4g0061651
MtrunA17Chr7g0232292	MtrunA17Chr2g0278241				MtrunA17Chr4g0062391
MtrunA17Chr7g0232321	MtrunA17Chr2g0278281				MtrunA17Chr4g0062381
MtrunA17Chr7g0232351	MtrunA17Chr2g0278301				MtrunA17Chr4g0062401
MtrunA17Chr7g0232391	MtrunA17Chr2g0278311				MtrunA17Chr4g0062891
MtrunA17Chr7g1031142	MtrunA17Chr2g0278351				MtrunA17Chr4g0062971
MtrunA17Chr7g0232953	MtrunA17Chr2g0278391				MtrunA17Chr4g0063251
MtrunA17Chr7g0232954	MtrunA17Chr2g0278421				MtrunA17Chr4g0063701
MtrunA17Chr7g1031176	MtrunA17Chr2g0278451				MtrunA17Chr4g0063921
MtrunA17Chr7g0232952	MtrunA17Chr2g0278641				MtrunA17Chr4g0064061
MtrunA17Chr7g0233141	MtrunA17Chr2g0278651				MtrunA17Chr4g0064341
MtrunA17Chr7g0233231	MtrunA17Chr2g0278661				MtrunA17Chr4g0064551
MtrunA17Chr7g0233601	MtrunA17Chr2g0278711				MtrunA17Chr4g0064561
MtrunA17Chr7g0234121	MtrunA17Chr2g0278741				MtrunA17Chr4g0065261
MtrunA17Chr7g0235461	MtrunA17Chr2g0278781				MtrunA17Chr4g0065651
MtrunA17Chr7g0235511	MtrunA17Chr2g0278791				MtrunA17Chr4g0065961
MtrunA17Chr7g0235561	MtrunA17Chr2g0279001				MtrunA17Chr4g0066221
MtrunA17Chr7g0235691	MtrunA17Chr2g0279061				MtrunA17Chr4g0066231
MtrunA17Chr7g0236011	MtrunA17Chr2g0279081				MtrunA17Chr4g0066241
MtrunA17Chr7g0237341	MtrunA17Chr2g0279231				MtrunA17Chr4g0066251
MtrunA17Chr7g0238201	MtrunA17Chr2g0279241				MtrunA17Chr4g0066271
MtrunA17Chr7g0238201	MtrunA17Chr2g0279251				MtrunA17Chr4g0066281
MtrunA17Chr7g0238211	MtrunA17Chr2g0279301				MtrunA17Chr4g0066581
MtrunA17Chr7g0238471	MtrunA17Chr2g0279311				MtrunA17Chr4g0066611
MtrunA17Chr7g0239311	MtrunA17Chr2g0279331				MtrunA17Chr4g0066741
MtrunA17Chr7g0239401	MtrunA17Chr2g0279341				MtrunA17Chr4g0066951
MtrunA17Chr7g0239391	MtrunA17Chr2g0279391				MtrunA17Chr4g0067411
MtrunA17Chr7g0239481	MtrunA17Chr2g0279431				MtrunA17Chr4g0067551
MtrunA17Chr7g0239501	MtrunA17Chr2g0279441				MtrunA17Chr4g0067561
MtrunA17Chr7g0242311	MtrunA17Chr2g0279451				MtrunA17Chr4g0067631
MtrunA17Chr7g0242921	MtrunA17Chr2g0279501				MtrunA17Chr4g0067781
MtrunA17Chr7g0242931	MtrunA17Chr2g0279591				MtrunA17Chr4g0067771
MtrunA17Chr7g0243162	MtrunA17Chr2g0279621				MtrunA17Chr4g0068561
MtrunA17Chr7g0243661	MtrunA17Chr2g0279671				MtrunA17Chr4g0068571
MtrunA17Chr7g0243641	MtrunA17Chr2g0279711				MtrunA17Chr4g0068631
MtrunA17Chr7g0243691	MtrunA17Chr2g0279721				MtrunA17Chr4g0069681
MtrunA17Chr7g0243781	MtrunA17Chr2g0279751				MtrunA17Chr4g0069691
MtrunA17Chr7g0244011	MtrunA17Chr2g0279791				MtrunA17Chr4g0069881
MtrunA17Chr7g0244222	MtrunA17Chr2g0279821				MtrunA17Chr4g0070031
MtrunA17Chr7g0244341	MtrunA17Chr2g0279851				MtrunA17Chr4g0070781
MtrunA17Chr7g0244601	MtrunA17Chr2g0279951				MtrunA17Chr4g0070791
MtrunA17Chr7g0244981	MtrunA17Chr2g0280001				MtrunA17Chr4g0070801
MtrunA17Chr7g0245061	MtrunA17Chr2g0280031				MtrunA17Chr4g0070881
MtrunA17Chr7g0245091	MtrunA17Chr2g0280041				MtrunA17Chr4g0070921
MtrunA17Chr7g0245071	MtrunA17Chr2g0280051				MtrunA17Chr4g0071161
MtrunA17Chr7g0246131	MtrunA17Chr2g0280061				MtrunA17Chr4g0071431
MtrunA17Chr7g0246591	MtrunA17Chr2g0280091				MtrunA17Chr4g0072521
MtrunA17Chr7g0247801	MtrunA17Chr2g0280121				MtrunA17Chr4g0073021
MtrunA17Chr7g0248081	MtrunA17Chr2g0280181				MtrunA17Chr4g0073031
MtrunA17Chr7g0248121	MtrunA17Chr2g0280211				MtrunA17Chr4g0073081
MtrunA17Chr7g0248171	MtrunA17Chr2g0280321				MtrunA17Chr4g0073091
MtrunA17Chr7g0248161	MtrunA17Chr2g0280421				MtrunA17Chr4g0073151
MtrunA17Chr7g0248671	MtrunA17Chr2g0280431				MtrunA17Chr4g0073141
MtrunA17Chr7g0249161	MtrunA17Chr2g0280441				MtrunA17Chr4g0073181
MtrunA17Chr7g1032525	MtrunA17Chr2g0280911				MtrunA17Chr4g0073311
MtrunA17Chr7g0249621	MtrunA17Chr2g0280931				MtrunA17Chr4g0073321
MtrunA17Chr7g0249731	MtrunA17Chr2g0281001				MtrunA17Chr4g0073471
MtrunA17Chr7g0249741	MtrunA17Chr2g0281081				MtrunA17Chr4g0074081
MtrunA17Chr7g0249751	MtrunA17Chr2g0281181				MtrunA17Chr4g0074191
MtrunA17Chr7g0249761	MtrunA17Chr2g0281221				MtrunA17Chr4g0074281
MtrunA17Chr7g0249831	MtrunA17Chr2g0281301				MtrunA17Chr4g0074481
MtrunA17Chr7g0250581	MtrunA17Chr2g0281311				MtrunA17Chr4g0074551
MtrunA17Chr7g0250651	MtrunA17Chr2g0281341				MtrunA17Chr4g0074561
MtrunA17Chr7g0250891	MtrunA17Chr2g0281371				MtrunA17Chr4g0074701
MtrunA17Chr7g0250901	MtrunA17Chr2g0281401				MtrunA17Chr4g0075041
MtrunA17Chr7g0250921	MtrunA17Chr2g0281431				MtrunA17Chr4g0075181
MtrunA17Chr7g1032696	MtrunA17Chr2g0281481				MtrunA17Chr4g0075191
MtrunA17Chr7g0252201	MtrunA17Chr2g0281581				MtrunA17Chr4g0075251
MtrunA17Chr7g0255341	MtrunA17Chr2g0281651				MtrunA17Chr4g0075941
MtrunA17Chr7g0256141	MtrunA17Chr2g0281741				MtrunA17Chr4g0076531
MtrunA17Chr7g0256471	MtrunA17Chr2g0281781				MtrunA17Chr4g0076591
MtrunA17Chr7g0256461	MtrunA17Chr2g0281861				MtrunA17Chr4g0076611
MtrunA17Chr7g0256951	MtrunA17Chr2g0281881				MtrunA17Chr4g0076651
MtrunA17Chr7g0257481	MtrunA17Chr2g0281941				MtrunA17Chr4g0076661
MtrunA17Chr7g0258031	MtrunA17Chr2g0281981				MtrunA17Chr4g0076821
MtrunA17Chr7g0258221	MtrunA17Chr2g0282001				MtrunA17Chr4g0076841
MtrunA17Chr7g0258921	MtrunA17Chr2g0282021				MtrunA17Chr4g0076831
MtrunA17Chr7g1033194	MtrunA17Chr2g0282071				MtrunA17Chr4g0076851
MtrunA17Chr7g0259111	MtrunA17Chr2g0282081				MtrunA17Chr4g0076861
MtrunA17Chr7g0259301	MtrunA17Chr2g0282171				MtrunA17Chr4g0076881
MtrunA17Chr7g0260031	MtrunA17Chr2g0282191				MtrunA17Chr5g0393651
MtrunA17Chr7g0260641	MtrunA17Chr2g0282201				MtrunA17Chr5g0394301
MtrunA17Chr7g0260631	MtrunA17Chr2g0282321				MtrunA17Chr5g0394501
MtrunA17Chr7g0260981	MtrunA17Chr2g0282331				MtrunA17Chr5g0394641
MtrunA17Chr7g0261041	MtrunA17Chr2g0282361				MtrunA17Chr5g0394661
MtrunA17Chr7g0261121	MtrunA17Chr2g0282381				MtrunA17Chr5g0395041
MtrunA17Chr7g0261141	MtrunA17Chr2g0282401				MtrunA17Chr5g0395201
MtrunA17Chr7g0261131	MtrunA17Chr2g0282471				MtrunA17Chr5g0395291
MtrunA17Chr7g0261471	MtrunA17Chr2g0282491				MtrunA17Chr5g0396051
MtrunA17Chr7g0261491	MtrunA17Chr2g0282551				MtrunA17Chr5g0396061
MtrunA17Chr7g0261761	MtrunA17Chr2g0282561				MtrunA17Chr5g0396361
MtrunA17Chr7g0262551	MtrunA17Chr2g0282581				MtrunA17Chr5g0396531
MtrunA17Chr7g0262711	MtrunA17Chr2g0282601				MtrunA17Chr5g0396811
MtrunA17Chr7g0262721	MtrunA17Chr2g0282671				MtrunA17Chr5g0397071
MtrunA17Chr7g0262971	MtrunA17Chr2g0282771				MtrunA17Chr5g0397151
MtrunA17Chr7g0262981	MtrunA17Chr2g0282831				MtrunA17Chr5g0397501
MtrunA17Chr7g0263471	MtrunA17Chr2g0282921				MtrunA17Chr5g0397691
MtrunA17Chr7g0263571	MtrunA17Chr2g0282931				MtrunA17Chr5g0397761
MtrunA17Chr7g0263581	MtrunA17Chr2g0283011				MtrunA17Chr5g0397751
MtrunA17Chr7g0263941	MtrunA17Chr2g0283001				MtrunA17Chr5g0398111
MtrunA17Chr7g0265101	MtrunA17Chr2g0283021				MtrunA17Chr5g0398501
MtrunA17Chr7g0265471	MtrunA17Chr2g0283031				MtrunA17Chr5g0399251
MtrunA17Chr7g0266541	MtrunA17Chr2g0283221				MtrunA17Chr5g0399291
MtrunA17Chr7g0266501	MtrunA17Chr2g0283241				MtrunA17Chr5g0399751
MtrunA17Chr7g0266521	MtrunA17Chr2g0283301				MtrunA17Chr5g0399761
MtrunA17Chr7g0267591	MtrunA17Chr2g0283311				MtrunA17Chr5g0399831
MtrunA17Chr7g0267671	MtrunA17Chr2g0283361				MtrunA17Chr5g0400061
MtrunA17Chr7g0267681	MtrunA17Chr2g0283421				MtrunA17Chr5g0400151
MtrunA17Chr7g0267761	MtrunA17Chr2g0283441				MtrunA17Chr5g0400161
MtrunA17Chr7g0267831	MtrunA17Chr2g0283681				MtrunA17Chr5g0400361
MtrunA17Chr7g1033815	MtrunA17Chr2g0283691				MtrunA17Chr5g0400631
MtrunA17Chr7g0268341	MtrunA17Chr2g0283771				MtrunA17Chr5g0400681
MtrunA17Chr7g0269041	MtrunA17Chr2g0283871				MtrunA17Chr5g0400701
MtrunA17Chr7g0269051	MtrunA17Chr2g0283891				MtrunA17Chr5g0400731
MtrunA17Chr7g0269481	MtrunA17Chr2g0283901				MtrunA17Chr5g0400931
MtrunA17Chr7g0269491	MtrunA17Chr2g0283951				MtrunA17Chr5g0401051
MtrunA17Chr7g0269781	MtrunA17Chr2g0283981				MtrunA17Chr5g0401191
MtrunA17Chr7g0270261	MtrunA17Chr2g0284011				MtrunA17Chr5g0401781
MtrunA17Chr7g0270271	MtrunA17Chr2g0284041				MtrunA17Chr5g0402251
MtrunA17Chr7g0271791	MtrunA17Chr2g0284051				MtrunA17Chr5g0402411
MtrunA17Chr7g0272721	MtrunA17Chr2g0284201				MtrunA17Chr5g0403161
MtrunA17Chr7g0273321	MtrunA17Chr2g0284221				MtrunA17Chr5g0403251
MtrunA17Chr7g0273491	MtrunA17Chr2g0284281				MtrunA17Chr5g0403381
MtrunA17Chr7g1034244	MtrunA17Chr2g0284321				MtrunA17Chr5g0403601
MtrunA17Chr7g0274461	MtrunA17Chr2g0284491				MtrunA17Chr5g0404201
MtrunA17Chr7g0274731	MtrunA17Chr2g0284501				MtrunA17Chr5g0404231
MtrunA17Chr7g0274761	MtrunA17Chr2g0284521				MtrunA17Chr5g0404271
MtrunA17Chr7g0275431	MtrunA17Chr2g0284541				MtrunA17Chr5g0404321
MtrunA17Chr7g0275521	MtrunA17Chr2g0284641				MtrunA17Chr5g0404441
MtrunA17Chr7g0275521	MtrunA17Chr2g0284651				MtrunA17Chr5g0404501
MtrunA17Chr7g0275611	MtrunA17Chr2g0284711				MtrunA17Chr5g0404961
MtrunA17Chr7g0276161	MtrunA17Chr2g0284751				MtrunA17Chr5g0404981
MtrunA17Chr7g0276171	MtrunA17Chr2g0284791				MtrunA17Chr5g0405581
MtrunA17Chr7g0276181	MtrunA17Chr2g0284801				MtrunA17Chr5g0405591
MtrunA17Chr7g0276211	MtrunA17Chr2g0284901				MtrunA17Chr5g0406141
MtrunA17Chr7g0276221	MtrunA17Chr2g0285101				MtrunA17Chr5g0406151
MtrunA17Chr7g0276231	MtrunA17Chr2g0285151				MtrunA17Chr5g0406891
MtrunA17Chr7g0276241	MtrunA17Chr2g0285181				MtrunA17Chr5g0407481
MtrunA17Chr7g0276661	MtrunA17Chr2g0285421				MtrunA17Chr5g0407491
MtrunA17Chr8g0334773	MtrunA17Chr2g0285461				MtrunA17Chr5g0407541
MtrunA17Chr8g0334781	MtrunA17Chr2g0285541				MtrunA17Chr5g0407721
MtrunA17Chr8g0334773	MtrunA17Chr2g0285561				MtrunA17Chr5g0407811
MtrunA17Chr8g0334781	MtrunA17Chr2g0285571				MtrunA17Chr5g0408051
MtrunA17Chr8g0336791	MtrunA17Chr2g0285601				MtrunA17Chr5g0408041
MtrunA17Chr8g0336801	MtrunA17Chr2g0285611				MtrunA17Chr5g0408071
MtrunA17Chr8g0336821	MtrunA17Chr2g0285641				MtrunA17Chr5g0408621
MtrunA17Chr8g0336831	MtrunA17Chr2g0285651				MtrunA17Chr5g0408721
MtrunA17Chr8g0336841	MtrunA17Chr2g0285661				MtrunA17Chr5g0409071
MtrunA17Chr8g0337341	MtrunA17Chr2g0285891				MtrunA17Chr5g0409181
MtrunA17Chr8g0337351	MtrunA17Chr2g0285981				MtrunA17Chr5g0409381
MtrunA17Chr8g0337591	MtrunA17Chr2g0286001				MtrunA17Chr5g0409501
MtrunA17Chr8g0338571	MtrunA17Chr2g0286051				MtrunA17Chr5g0409581
MtrunA17Chr8g0338942	MtrunA17Chr2g0286071				MtrunA17Chr5g0409931
MtrunA17Chr8g0339091	MtrunA17Chr2g0286091				MtrunA17Chr5g0409961
MtrunA17Chr8g0339301	MtrunA17Chr2g0286181				MtrunA17Chr5g0409981
MtrunA17Chr8g0340171	MtrunA17Chr2g0286191				MtrunA17Chr5g0410001
MtrunA17Chr8g0341661	MtrunA17Chr2g0286281				MtrunA17Chr5g0410031
MtrunA17Chr8g0341651	MtrunA17Chr2g0286291				MtrunA17Chr5g0410121
MtrunA17Chr8g0341691	MtrunA17Chr2g0286351				MtrunA17Chr5g0410941
MtrunA17Chr8g0341821	MtrunA17Chr2g0286381				MtrunA17Chr5g0411251
MtrunA17Chr8g0342521	MtrunA17Chr2g0286391				MtrunA17Chr5g0411261
MtrunA17Chr8g0342821	MtrunA17Chr2g0286401				MtrunA17Chr5g0411331
MtrunA17Chr8g0342831	MtrunA17Chr2g0286411				MtrunA17Chr5g0411341
MtrunA17Chr8g0343551	MtrunA17Chr2g0286501				MtrunA17Chr5g0411391
MtrunA17Chr8g0343871	MtrunA17Chr2g0286511				MtrunA17Chr5g0411541
MtrunA17Chr8g0344231	MtrunA17Chr2g0286541				MtrunA17Chr5g0411651
MtrunA17Chr8g0344221	MtrunA17Chr2g0286721				MtrunA17Chr5g0412201
MtrunA17Chr8g0344941	MtrunA17Chr2g0286811				MtrunA17Chr5g0412401
MtrunA17Chr8g0345651	MtrunA17Chr2g0286841				MtrunA17Chr5g0412521
MtrunA17Chr8g0345941	MtrunA17Chr2g0286891				MtrunA17Chr5g0412531
MtrunA17Chr8g0345981	MtrunA17Chr2g0286941				MtrunA17Chr5g0412621
MtrunA17Chr8g0346121	MtrunA17Chr2g0286951				MtrunA17Chr5g0412811
MtrunA17Chr8g0346951	MtrunA17Chr2g0287041				MtrunA17Chr5g0412821
MtrunA17Chr8g0346941	MtrunA17Chr2g0287051				MtrunA17Chr5g0413391
MtrunA17Chr8g0347381	MtrunA17Chr2g0287061				MtrunA17Chr5g0413621
MtrunA17Chr8g0348281	MtrunA17Chr2g0287091				MtrunA17Chr5g0413651
MtrunA17Chr8g0348301	MtrunA17Chr2g0287141				MtrunA17Chr5g0413811
MtrunA17Chr8g0351251	MtrunA17Chr2g0287151				MtrunA17Chr5g0414251
MtrunA17Chr8g0351861	MtrunA17Chr2g0287161				MtrunA17Chr5g0414991
MtrunA17Chr8g0352511	MtrunA17Chr2g0287261				MtrunA17Chr5g0415451
MtrunA17Chr8g0352521	MtrunA17Chr2g0287271				MtrunA17Chr5g0416051
MtrunA17Chr8g0352581	MtrunA17Chr2g0287361				MtrunA17Chr5g0416941
MtrunA17Chr8g0352781	MtrunA17Chr2g0287391				MtrunA17Chr5g0417201
MtrunA17Chr8g0353451	MtrunA17Chr2g0287401				MtrunA17Chr5g0417501
MtrunA17Chr8g0353791	MtrunA17Chr2g0287451				MtrunA17Chr5g0417851
MtrunA17Chr8g0353951	MtrunA17Chr2g0287521				MtrunA17Chr5g0418151
MtrunA17Chr8g0356011	MtrunA17Chr2g0287621				MtrunA17Chr5g0418291
MtrunA17Chr8g0356171	MtrunA17Chr2g0287651				MtrunA17Chr5g0420551
MtrunA17Chr8g0356801	MtrunA17Chr2g0287721				MtrunA17Chr5g0420701
MtrunA17Chr8g0356871	MtrunA17Chr2g0287731				MtrunA17Chr5g0420771
MtrunA17Chr8g0356881	MtrunA17Chr2g0287741				MtrunA17Chr5g0420781
MtrunA17Chr8g0357571	MtrunA17Chr2g0287751				MtrunA17Chr5g0421221
MtrunA17Chr8g0358501	MtrunA17Chr2g0287991				MtrunA17Chr5g0421231
MtrunA17Chr8g0358521	MtrunA17Chr2g0288171				MtrunA17Chr5g0421391
MtrunA17Chr8g0359022	MtrunA17Chr2g0288191				MtrunA17Chr5g0421401
MtrunA17Chr8g0359181	MtrunA17Chr2g0288251				MtrunA17Chr5g0421771
MtrunA17Chr8g0359221	MtrunA17Chr2g0288341				MtrunA17Chr5g0421781
MtrunA17Chr8g0359241	MtrunA17Chr2g0288371				MtrunA17Chr5g0422031
MtrunA17Chr8g0359261	MtrunA17Chr2g0288551				MtrunA17Chr5g0422051
MtrunA17Chr8g0360191	MtrunA17Chr2g0288741				MtrunA17Chr5g0422061
MtrunA17Chr8g0360531	MtrunA17Chr2g0288861				MtrunA17Chr5g0422071
MtrunA17Chr8g0360601	MtrunA17Chr2g0288961				MtrunA17Chr5g0422091
MtrunA17Chr8g0360691	MtrunA17Chr2g0288991				MtrunA17Chr5g0422101
MtrunA17Chr8g0360701	MtrunA17Chr2g0289001				MtrunA17Chr5g0422111
MtrunA17Chr8g0360841	MtrunA17Chr2g0289051				MtrunA17Chr5g0422121
MtrunA17Chr8g0361101	MtrunA17Chr2g0289211				MtrunA17Chr5g0422131
MtrunA17Chr8g1037013	MtrunA17Chr2g0289221				MtrunA17Chr5g0422151
MtrunA17Chr8g0362311	MtrunA17Chr2g0289251				MtrunA17Chr5g0422171
MtrunA17Chr8g0362381	MtrunA17Chr2g0289321				MtrunA17Chr5g0422181
MtrunA17Chr8g0362391	MtrunA17Chr2g0289361				MtrunA17Chr5g0422191
MtrunA17Chr8g0362881	MtrunA17Chr2g0289421				MtrunA17Chr5g0422261
MtrunA17Chr8g0363541	MtrunA17Chr2g0289601				MtrunA17Chr5g0422281
MtrunA17Chr8g0363681	MtrunA17Chr2g0289611				MtrunA17Chr5g0422301
MtrunA17Chr8g0364121	MtrunA17Chr2g0289621				MtrunA17Chr5g0422311
MtrunA17Chr8g0364131	MtrunA17Chr2g0289681				MtrunA17Chr5g0422321
MtrunA17Chr8g0364791	MtrunA17Chr2g0289791				MtrunA17Chr5g0422381
MtrunA17Chr8g0365361	MtrunA17Chr2g0289801				MtrunA17Chr5g0422881
MtrunA17Chr8g0365981	MtrunA17Chr2g0289861				MtrunA17Chr5g0423411
MtrunA17Chr8g0366291	MtrunA17Chr2g0289891				MtrunA17Chr5g0423511
MtrunA17Chr8g0366791	MtrunA17Chr2g0289961				MtrunA17Chr5g0423581
MtrunA17Chr8g0367251	MtrunA17Chr2g0289991				MtrunA17Chr5g0423681
MtrunA17Chr8g0367441	MtrunA17Chr2g0290031				MtrunA17Chr5g0423881
MtrunA17Chr8g0368611	MtrunA17Chr2g0290041				MtrunA17Chr5g0424081
MtrunA17Chr8g0368591	MtrunA17Chr2g0290051				MtrunA17Chr5g0424071
MtrunA17Chr8g0368621	MtrunA17Chr2g0290061				MtrunA17Chr5g0424491
MtrunA17Chr8g0368751	MtrunA17Chr2g0290081				MtrunA17Chr5g0424811
MtrunA17Chr8g0369621	MtrunA17Chr2g0290111				MtrunA17Chr5g0424821
MtrunA17Chr8g0370191	MtrunA17Chr2g0290121				MtrunA17Chr5g0424941
MtrunA17Chr8g0370561	MtrunA17Chr2g0290151				MtrunA17Chr5g0424951
MtrunA17Chr8g0370551	MtrunA17Chr2g0290161				MtrunA17Chr5g0425261
MtrunA17Chr8g0371101	MtrunA17Chr2g0290191				MtrunA17Chr5g0425571
MtrunA17Chr8g0371791	MtrunA17Chr2g0290231				MtrunA17Chr5g0426441
MtrunA17Chr8g0371881	MtrunA17Chr2g0290461				MtrunA17Chr5g0426451
MtrunA17Chr8g0371971	MtrunA17Chr2g0290491				MtrunA17Chr5g0426721
MtrunA17Chr8g0371981	MtrunA17Chr2g0290571				MtrunA17Chr5g0427231
MtrunA17Chr8g0372001	MtrunA17Chr2g0290691				MtrunA17Chr5g0428081
MtrunA17Chr8g0372052	MtrunA17Chr2g0290771				MtrunA17Chr5g0428491
MtrunA17Chr8g0372451	MtrunA17Chr2g0290791				MtrunA17Chr5g0428501
MtrunA17Chr8g1037738	MtrunA17Chr2g0290921				MtrunA17Chr5g0428861
MtrunA17Chr8g0372601	MtrunA17Chr2g0290991				MtrunA17Chr5g0428961
MtrunA17Chr8g1037755	MtrunA17Chr2g0291061				MtrunA17Chr5g0429461
MtrunA17Chr8g0373521	MtrunA17Chr2g0291071				MtrunA17Chr5g0429571
MtrunA17Chr8g0373831	MtrunA17Chr2g0291081				MtrunA17Chr5g0429751
MtrunA17Chr8g0373911	MtrunA17Chr2g0291131				MtrunA17Chr5g0429891
MtrunA17Chr8g0373971	MtrunA17Chr2g0291141				MtrunA17Chr5g0430001
MtrunA17Chr8g0373981	MtrunA17Chr2g0291161				MtrunA17Chr5g0430721
MtrunA17Chr8g0373991	MtrunA17Chr2g0291231				MtrunA17Chr5g0430731
MtrunA17Chr8g0375821	MtrunA17Chr2g0291341				MtrunA17Chr5g0430841
MtrunA17Chr8g0375801	MtrunA17Chr2g0291451				MtrunA17Chr5g0431171
MtrunA17Chr8g0375811	MtrunA17Chr2g0291441				MtrunA17Chr5g0431321
MtrunA17Chr8g0375852	MtrunA17Chr2g0291611				MtrunA17Chr5g0431331
MtrunA17Chr8g0376161	MtrunA17Chr2g0291661				MtrunA17Chr5g0431401
MtrunA17Chr8g0377591	MtrunA17Chr2g0291701				MtrunA17Chr5g0431441
MtrunA17Chr8g0377751	MtrunA17Chr2g0291711				MtrunA17Chr5g0431861
MtrunA17Chr8g0377741	MtrunA17Chr2g0291811				MtrunA17Chr5g0431961
MtrunA17Chr8g0377982	MtrunA17Chr2g0291831				MtrunA17Chr5g0432311
MtrunA17Chr8g0377971	MtrunA17Chr2g0291851				MtrunA17Chr5g0432551
MtrunA17Chr8g0378191	MtrunA17Chr2g0291941				MtrunA17Chr5g0432731
MtrunA17Chr8g0378211	MtrunA17Chr2g0291951				MtrunA17Chr5g0432811
MtrunA17Chr8g0379471	MtrunA17Chr2g0292281				MtrunA17Chr5g0432831
MtrunA17Chr8g0379471	MtrunA17Chr2g0292301				MtrunA17Chr5g0433241
MtrunA17Chr8g0379501	MtrunA17Chr2g0292321				MtrunA17Chr5g0433251
MtrunA17Chr8g0379661	MtrunA17Chr2g0292331				MtrunA17Chr5g0434121
MtrunA17Chr8g0379641	MtrunA17Chr2g0292461				MtrunA17Chr5g0434311
MtrunA17Chr8g1038365	MtrunA17Chr2g0292521				MtrunA17Chr5g0434451
MtrunA17Chr8g0382791	MtrunA17Chr2g0292571				MtrunA17Chr5g0434751
MtrunA17Chr8g0383131	MtrunA17Chr2g0292711				MtrunA17Chr5g0435031
MtrunA17Chr8g0383231	MtrunA17Chr2g0292731				MtrunA17Chr5g0435111
MtrunA17Chr8g0383221	MtrunA17Chr2g0292941				MtrunA17Chr5g0435351
MtrunA17Chr8g0383611	MtrunA17Chr2g0292981				MtrunA17Chr5g0435691
MtrunA17Chr8g0383621	MtrunA17Chr2g0293031				MtrunA17Chr5g0435731
MtrunA17Chr8g0384371	MtrunA17Chr2g0293111				MtrunA17Chr5g0435911
MtrunA17Chr8g0385221	MtrunA17Chr2g0293131				MtrunA17Chr5g0435921
MtrunA17Chr8g0385951	MtrunA17Chr2g0293241				MtrunA17Chr5g0436061
MtrunA17Chr8g0387401	MtrunA17Chr2g0293321				MtrunA17Chr5g0436481
MtrunA17Chr8g0387411	MtrunA17Chr2g0293381				MtrunA17Chr5g0436491
MtrunA17Chr8g0388151	MtrunA17Chr2g0293431				MtrunA17Chr5g0436701
MtrunA17Chr8g0388631	MtrunA17Chr2g0293451				MtrunA17Chr5g0437281
MtrunA17Chr8g0389211	MtrunA17Chr2g0293501				MtrunA17Chr5g0437581
MtrunA17Chr8g0389191	MtrunA17Chr2g0293551				MtrunA17Chr5g0437601
MtrunA17Chr8g0389321	MtrunA17Chr2g0293571				MtrunA17Chr5g0438131
MtrunA17Chr8g0389401	MtrunA17Chr2g0293631				MtrunA17Chr5g0438661
MtrunA17Chr8g0389381	MtrunA17Chr2g0293811				MtrunA17Chr5g0439101
MtrunA17Chr8g0389771	MtrunA17Chr2g0294261				MtrunA17Chr5g0439251
MtrunA17Chr8g0389831	MtrunA17Chr2g0294271				MtrunA17Chr5g0439521
MtrunA17Chr8g0390121	MtrunA17Chr2g0294291				MtrunA17Chr5g0440631
MtrunA17Chr8g0390271	MtrunA17Chr2g0294331				MtrunA17Chr5g0441331
MtrunA17Chr8g0390811	MtrunA17Chr2g0294361				MtrunA17Chr5g0441561
MtrunA17Chr8g0391131	MtrunA17Chr2g0294391				MtrunA17Chr5g0441891
MtrunA17Chr8g0391371	MtrunA17Chr2g0294431				MtrunA17Chr5g0442091
MtrunA17Chr8g0392701	MtrunA17Chr2g0294481				MtrunA17Chr5g0442081
MtrunA17Chr8g0392691	MtrunA17Chr2g0294551				MtrunA17Chr5g0442191
MtrunA17Chr8g0393031	MtrunA17Chr2g0294641				MtrunA17Chr5g0442251
MtrunA17Chr8g0393091	MtrunA17Chr2g0294651				MtrunA17Chr5g0442291
MtrunA17Chr8g0393081	MtrunA17Chr2g0294661				MtrunA17Chr5g0442401
MtrunA17MTg0490321	MtrunA17Chr2g0294681				MtrunA17Chr5g0442491
MtrunA17MTg0490331	MtrunA17Chr2g0294751				MtrunA17Chr5g0442601
MtrunA17MTg0490351	MtrunA17Chr2g0294761				MtrunA17Chr5g0442621
MtrunA17MTg0490301	MtrunA17Chr2g0294821				MtrunA17Chr5g0443041
MtrunA17MTg0490421	MtrunA17Chr2g0294891				MtrunA17Chr5g0443411
MtrunA17MTg0490391	MtrunA17Chr2g0295021				MtrunA17Chr5g0443721
MtrunA17MTg1039533	MtrunA17Chr2g0295371				MtrunA17Chr5g0444951
MtrunA17MTg0490641	MtrunA17Chr2g0295381				MtrunA17Chr5g0445021
MtrunA17MTg0490611	MtrunA17Chr2g0295391				MtrunA17Chr5g0445321
MtrunA17MTg0490621	MtrunA17Chr2g0295411				MtrunA17Chr5g0446491
MtrunA17MTg0490651	MtrunA17Chr2g0295531				MtrunA17Chr5g0446511
MtrunA17MTg0490731	MtrunA17Chr2g0295601				MtrunA17Chr5g0446551
MtrunA17MTg0490801	MtrunA17Chr2g0295631				MtrunA17Chr5g0447051
MtrunA17MTg0490821	MtrunA17Chr2g0295691				MtrunA17Chr5g0448471
MtrunA17MTg1039543	MtrunA17Chr2g0295701				MtrunA17Chr5g0448541
MtrunA17MTg0490821	MtrunA17Chr2g0295711				MtrunA17Chr5g0448571
MtrunA17MTg1039543	MtrunA17Chr2g0295721				MtrunA17Chr5g0448591
MtrunA17MTg0490851	MtrunA17Chr2g0295751				MtrunA17Chr5g0448771
MtrunA17MTg0490901	MtrunA17Chr2g0295891				MtrunA17Chr6g0448931
MtrunA17MTg0490941	MtrunA17Chr2g0295911				MtrunA17Chr6g0448981
MtrunA17MTg0490911	MtrunA17Chr2g0295921				MtrunA17Chr6g0449031
MtrunA17MTg0491121	MtrunA17Chr2g0295951				MtrunA17Chr6g0449101
MtrunA17MTg0491151	MtrunA17Chr2g0296001				MtrunA17Chr6g0449211
MtrunA17MTg0491131	MtrunA17Chr2g0296031				MtrunA17Chr6g0449501
MtrunA17MTg0491141	MtrunA17Chr2g0296051				MtrunA17Chr6g0450121
MtrunA17MTg0491171	MtrunA17Chr2g0296201				MtrunA17Chr6g0450131
MtrunA17MTg0491191	MtrunA17Chr2g0296261				MtrunA17Chr6g0450171
MtrunA17MTg0491201	MtrunA17Chr2g0296291				MtrunA17Chr6g0450961
MtrunA17MTg0491181	MtrunA17Chr2g0296341				MtrunA17Chr6g0451311
MtrunA17MTg0491191	MtrunA17Chr2g0296401				MtrunA17Chr6g0451341
MtrunA17MTg0491201	MtrunA17Chr2g0296421				MtrunA17Chr6g0451371
MtrunA17MTg0491181	MtrunA17Chr2g0296441				MtrunA17Chr6g0451571
MtrunA17MTg0491211	MtrunA17Chr2g0296471				MtrunA17Chr6g0451931
MtrunA17MTg0491251	MtrunA17Chr2g0296571				MtrunA17Chr6g0452011
MtrunA17MTg0491271	MtrunA17Chr2g0296581				MtrunA17Chr6g0452221
MtrunA17MTg0491251	MtrunA17Chr2g0296651				MtrunA17Chr6g0452431
MtrunA17MTg0491271	MtrunA17Chr2g0296661				MtrunA17Chr6g0453071
MtrunA17MTg0491521	MtrunA17Chr2g0296701				MtrunA17Chr6g0453231
MtrunA17MTg0491531	MtrunA17Chr2g0296731				MtrunA17Chr6g0453341
MtrunA17MTg0491541	MtrunA17Chr2g0296741				MtrunA17Chr6g0453531
MtrunA17MTg0491561	MtrunA17Chr2g0296821				MtrunA17Chr6g0453621
MtrunA17MTg0491761	MtrunA17Chr2g0296901				MtrunA17Chr6g0453691
MtrunA17MTg0491811	MtrunA17Chr2g0296931				MtrunA17Chr6g0454121
	MtrunA17Chr2g0297211				MtrunA17Chr6g0454251
	MtrunA17Chr2g0297281				MtrunA17Chr6g0454261
	MtrunA17Chr2g0297291				MtrunA17Chr6g0454631
	MtrunA17Chr2g0297301				MtrunA17Chr6g0455321
	MtrunA17Chr2g0297351				MtrunA17Chr6g0455661
	MtrunA17Chr2g0297381				MtrunA17Chr6g0455981
	MtrunA17Chr2g0297561				MtrunA17Chr6g0456101
	MtrunA17Chr2g0297611				MtrunA17Chr6g0456331
	MtrunA17Chr2g0297651				MtrunA17Chr6g0457061
	MtrunA17Chr2g0297691				MtrunA17Chr6g0457321
	MtrunA17Chr2g0297831				MtrunA17Chr6g0457331
	MtrunA17Chr2g0298001				MtrunA17Chr6g0457351
	MtrunA17Chr2g0298141				MtrunA17Chr6g0457531
	MtrunA17Chr2g0298171				MtrunA17Chr6g0457621
	MtrunA17Chr2g0298291				MtrunA17Chr6g0457611
	MtrunA17Chr2g0298371				MtrunA17Chr6g0457651
	MtrunA17Chr2g0298391				MtrunA17Chr6g0459551
	MtrunA17Chr2g0298531				MtrunA17Chr6g0459721
	MtrunA17Chr2g0298541				MtrunA17Chr6g0459731
	MtrunA17Chr2g0298651				MtrunA17Chr6g0459871
	MtrunA17Chr2g0298671				MtrunA17Chr6g0460031
	MtrunA17Chr2g0298701				MtrunA17Chr6g0460451
	MtrunA17Chr2g0298711				MtrunA17Chr6g0460541
	MtrunA17Chr2g0298721				MtrunA17Chr6g0460621
	MtrunA17Chr2g0298811				MtrunA17Chr6g0460891
	MtrunA17Chr2g0298871				MtrunA17Chr6g0461221
	MtrunA17Chr2g0298901				MtrunA17Chr6g0462071
	MtrunA17Chr2g0298931				MtrunA17Chr6g0462491
	MtrunA17Chr2g0299051				MtrunA17Chr6g0462521
	MtrunA17Chr2g0299071				MtrunA17Chr6g0462791
	MtrunA17Chr2g0299081				MtrunA17Chr6g0462801
	MtrunA17Chr2g0299161				MtrunA17Chr6g0463061
	MtrunA17Chr2g0299291				MtrunA17Chr6g0463071
	MtrunA17Chr2g0299301				MtrunA17Chr6g0463101
	MtrunA17Chr2g0299461				MtrunA17Chr6g0463491
	MtrunA17Chr2g0299491				MtrunA17Chr6g0463791
	MtrunA17Chr2g0299531				MtrunA17Chr6g0463871
	MtrunA17Chr2g0299661				MtrunA17Chr6g0463961
	MtrunA17Chr2g0299671				MtrunA17Chr6g0464761
	MtrunA17Chr2g0299681				MtrunA17Chr6g0464851
	MtrunA17Chr2g0299701				MtrunA17Chr6g0465131
	MtrunA17Chr2g0299781				MtrunA17Chr6g0465221
	MtrunA17Chr2g0299811				MtrunA17Chr6g0465961
	MtrunA17Chr2g0299881				MtrunA17Chr6g0466131
	MtrunA17Chr2g0299891				MtrunA17Chr6g0466141
	MtrunA17Chr2g0299951				MtrunA17Chr6g0466891
	MtrunA17Chr2g0300011				MtrunA17Chr6g0467011
	MtrunA17Chr2g0300021				MtrunA17Chr6g0467201
	MtrunA17Chr2g0300031				MtrunA17Chr6g0467281
	MtrunA17Chr2g0300111				MtrunA17Chr6g0467291
	MtrunA17Chr2g0300121				MtrunA17Chr6g0467301
	MtrunA17Chr2g0300131				MtrunA17Chr6g0467411
	MtrunA17Chr2g0300141				MtrunA17Chr6g0467761
	MtrunA17Chr2g0300171				MtrunA17Chr6g0468141
	MtrunA17Chr2g0300241				MtrunA17Chr6g0468271
	MtrunA17Chr2g0300251				MtrunA17Chr6g0468451
	MtrunA17Chr2g0300301				MtrunA17Chr6g0468901
	MtrunA17Chr2g0300341				MtrunA17Chr6g0469121
	MtrunA17Chr2g0300371				MtrunA17Chr6g0469151
	MtrunA17Chr2g0300431				MtrunA17Chr6g0469251
	MtrunA17Chr2g0300441				MtrunA17Chr6g0469341
	MtrunA17Chr2g0300541				MtrunA17Chr6g0469371
	MtrunA17Chr2g0300611				MtrunA17Chr6g0470261
	MtrunA17Chr2g0300661				MtrunA17Chr6g0470541
	MtrunA17Chr2g0300701				MtrunA17Chr6g0470841
	MtrunA17Chr2g0300751				MtrunA17Chr6g0470871
	MtrunA17Chr2g0300881				MtrunA17Chr6g0471271
	MtrunA17Chr2g0301071				MtrunA17Chr6g0471351
	MtrunA17Chr2g0301091				MtrunA17Chr6g0471391
	MtrunA17Chr2g0301141				MtrunA17Chr6g0471431
	MtrunA17Chr2g0301171				MtrunA17Chr6g0471681
	MtrunA17Chr2g0301231				MtrunA17Chr6g0472241
	MtrunA17Chr2g0301251				MtrunA17Chr6g0472331
	MtrunA17Chr2g0301261				MtrunA17Chr6g0472471
	MtrunA17Chr2g0301381				MtrunA17Chr6g0472941
	MtrunA17Chr2g0301441				MtrunA17Chr6g0472951
	MtrunA17Chr2g0301471				MtrunA17Chr6g0473291
	MtrunA17Chr2g0301651				MtrunA17Chr6g0473301
	MtrunA17Chr2g0301851				MtrunA17Chr6g0474101
	MtrunA17Chr2g0301871				MtrunA17Chr6g0474271
	MtrunA17Chr2g0301941				MtrunA17Chr6g0474471
	MtrunA17Chr2g0302111				MtrunA17Chr6g0474781
	MtrunA17Chr2g0302131				MtrunA17Chr6g0474801
	MtrunA17Chr2g0302141				MtrunA17Chr6g0474931
	MtrunA17Chr2g0302201				MtrunA17Chr6g0475551
	MtrunA17Chr2g0302641				MtrunA17Chr6g0475581
	MtrunA17Chr2g0302791				MtrunA17Chr6g0475851
	MtrunA17Chr2g0302991				MtrunA17Chr6g0476011
	MtrunA17Chr2g0303141				MtrunA17Chr6g0476331
	MtrunA17Chr2g0303211				MtrunA17Chr6g0476581
	MtrunA17Chr2g0303221				MtrunA17Chr6g0476591
	MtrunA17Chr2g0303291				MtrunA17Chr6g0476781
	MtrunA17Chr2g0303351				MtrunA17Chr6g0477151
	MtrunA17Chr2g0303571				MtrunA17Chr6g0477161
	MtrunA17Chr2g0303601				MtrunA17Chr6g0477621
	MtrunA17Chr2g0303641				MtrunA17Chr6g0477651
	MtrunA17Chr2g0303701				MtrunA17Chr6g0477691
	MtrunA17Chr2g0303841				MtrunA17Chr6g0478261
	MtrunA17Chr2g0303961				MtrunA17Chr6g0478591
	MtrunA17Chr2g0304011				MtrunA17Chr6g0478621
	MtrunA17Chr2g0304001				MtrunA17Chr6g0478851
	MtrunA17Chr2g0304071				MtrunA17Chr6g0478871
	MtrunA17Chr2g0304281				MtrunA17Chr6g0478921
	MtrunA17Chr2g0304531				MtrunA17Chr6g0478931
	MtrunA17Chr2g0304551				MtrunA17Chr6g0478941
	MtrunA17Chr2g0304561				MtrunA17Chr6g0479291
	MtrunA17Chr2g0304641				MtrunA17Chr6g0479571
	MtrunA17Chr2g0304671				MtrunA17Chr6g0479561
	MtrunA17Chr2g0304681				MtrunA17Chr6g0479841
	MtrunA17Chr2g0304751				MtrunA17Chr6g0479831
	MtrunA17Chr2g0304791				MtrunA17Chr6g0480191
	MtrunA17Chr2g0304841				MtrunA17Chr6g0480541
	MtrunA17Chr2g0304861				MtrunA17Chr6g0480661
	MtrunA17Chr2g0304941				MtrunA17Chr6g0480651
	MtrunA17Chr2g0305031				MtrunA17Chr6g0480861
	MtrunA17Chr2g0305041				MtrunA17Chr6g0480871
	MtrunA17Chr2g0305051				MtrunA17Chr6g0481041
	MtrunA17Chr2g0305071				MtrunA17Chr6g0481511
	MtrunA17Chr2g0305101				MtrunA17Chr6g0481591
	MtrunA17Chr2g0305121				MtrunA17Chr6g0481971
	MtrunA17Chr2g0305131				MtrunA17Chr6g0482441
	MtrunA17Chr2g0305341				MtrunA17Chr6g0482681
	MtrunA17Chr2g0305361				MtrunA17Chr6g0482691
	MtrunA17Chr2g0305371				MtrunA17Chr6g0483151
	MtrunA17Chr2g0305491				MtrunA17Chr6g0483671
	MtrunA17Chr2g0305511				MtrunA17Chr6g0484221
	MtrunA17Chr2g0305561				MtrunA17Chr6g0484471
	MtrunA17Chr2g0305571				MtrunA17Chr6g0484631
	MtrunA17Chr2g0305591				MtrunA17Chr6g0484671
	MtrunA17Chr2g0305691				MtrunA17Chr6g0484901
	MtrunA17Chr2g0305891				MtrunA17Chr6g0485141
	MtrunA17Chr2g0305901				MtrunA17Chr6g0485151
	MtrunA17Chr2g0306041				MtrunA17Chr6g0485221
	MtrunA17Chr2g0306051				MtrunA17Chr6g0485291
	MtrunA17Chr2g0306081				MtrunA17Chr6g0485671
	MtrunA17Chr2g0306101				MtrunA17Chr6g0485761
	MtrunA17Chr2g0306111				MtrunA17Chr6g0485771
	MtrunA17Chr2g0306251				MtrunA17Chr6g0486011
	MtrunA17Chr2g0306291				MtrunA17Chr6g0486031
	MtrunA17Chr2g0306301				MtrunA17Chr6g0486091
	MtrunA17Chr2g0306401				MtrunA17Chr6g0486371
	MtrunA17Chr2g0306441				MtrunA17Chr6g0486491
	MtrunA17Chr2g0306521				MtrunA17Chr6g0486501
	MtrunA17Chr2g0306611				MtrunA17Chr6g0486821
	MtrunA17Chr2g0306641				MtrunA17Chr6g0486951
	MtrunA17Chr2g0306691				MtrunA17Chr6g0487391
	MtrunA17Chr2g0306701				MtrunA17Chr6g0487601
	MtrunA17Chr2g0306781				MtrunA17Chr6g0488111
	MtrunA17Chr2g0306791				MtrunA17Chr6g0488851
	MtrunA17Chr2g0306801				MtrunA17Chr6g0488901
	MtrunA17Chr2g0307271				MtrunA17Chr7g0214051
	MtrunA17Chr2g0307381				MtrunA17Chr7g0214261
	MtrunA17Chr2g0307631				MtrunA17Chr7g0214361
	MtrunA17Chr2g0307671				MtrunA17Chr7g0214601
	MtrunA17Chr2g0307721				MtrunA17Chr7g0214621
	MtrunA17Chr2g0307781				MtrunA17Chr7g0214631
	MtrunA17Chr2g0307971				MtrunA17Chr7g0215281
	MtrunA17Chr2g0308031				MtrunA17Chr7g0215291
	MtrunA17Chr2g0308171				MtrunA17Chr7g0216371
	MtrunA17Chr2g0308181				MtrunA17Chr7g0216381
	MtrunA17Chr2g0308341				MtrunA17Chr7g0216441
	MtrunA17Chr2g0308451				MtrunA17Chr7g0216501
	MtrunA17Chr2g0308481				MtrunA17Chr7g0217231
	MtrunA17Chr2g0308511				MtrunA17Chr7g0217611
	MtrunA17Chr2g0308521				MtrunA17Chr7g0217681
	MtrunA17Chr2g0308561				MtrunA17Chr7g0217761
	MtrunA17Chr2g0308611				MtrunA17Chr7g0218341
	MtrunA17Chr2g0308701				MtrunA17Chr7g0218951
	MtrunA17Chr2g0308711				MtrunA17Chr7g0219601
	MtrunA17Chr2g0308741				MtrunA17Chr7g0219821
	MtrunA17Chr2g0308761				MtrunA17Chr7g0220211
	MtrunA17Chr2g0308771				MtrunA17Chr7g0220191
	MtrunA17Chr2g0308751				MtrunA17Chr7g0220261
	MtrunA17Chr2g0308801				MtrunA17Chr7g0220911
	MtrunA17Chr2g0308831				MtrunA17Chr7g0220961
	MtrunA17Chr2g0308871				MtrunA17Chr7g0221191
	MtrunA17Chr2g0309201				MtrunA17Chr7g0221421
	MtrunA17Chr2g0309211				MtrunA17Chr7g0221531
	MtrunA17Chr2g0309241				MtrunA17Chr7g0221601
	MtrunA17Chr2g0309271				MtrunA17Chr7g0221611
	MtrunA17Chr2g0309321				MtrunA17Chr7g0221651
	MtrunA17Chr2g0309331				MtrunA17Chr7g0221671
	MtrunA17Chr2g0309391				MtrunA17Chr7g0222441
	MtrunA17Chr2g0309401				MtrunA17Chr7g0222691
	MtrunA17Chr2g0309541				MtrunA17Chr7g0222731
	MtrunA17Chr2g0309581				MtrunA17Chr7g0222781
	MtrunA17Chr2g0309651				MtrunA17Chr7g0223081
	MtrunA17Chr2g0309671				MtrunA17Chr7g0224561
	MtrunA17Chr2g0309711				MtrunA17Chr7g0224581
	MtrunA17Chr2g0309791				MtrunA17Chr7g0224591
	MtrunA17Chr2g0309941				MtrunA17Chr7g0224661
	MtrunA17Chr2g0310111				MtrunA17Chr7g0224921
	MtrunA17Chr2g0310341				MtrunA17Chr7g0225531
	MtrunA17Chr2g0310581				MtrunA17Chr7g0225631
	MtrunA17Chr2g0310601				MtrunA17Chr7g0225731
	MtrunA17Chr2g0310651				MtrunA17Chr7g0226171
	MtrunA17Chr2g0310751				MtrunA17Chr7g0226291
	MtrunA17Chr2g0310781				MtrunA17Chr7g0226471
	MtrunA17Chr2g0311151				MtrunA17Chr7g0226991
	MtrunA17Chr2g0311201				MtrunA17Chr7g0227191
	MtrunA17Chr2g0311241				MtrunA17Chr7g0227501
	MtrunA17Chr2g0311361				MtrunA17Chr7g0228001
	MtrunA17Chr2g0311481				MtrunA17Chr7g0228011
	MtrunA17Chr2g0311681				MtrunA17Chr7g0228021
	MtrunA17Chr2g0311771				MtrunA17Chr7g0228161
	MtrunA17Chr2g0311761				MtrunA17Chr7g0228381
	MtrunA17Chr2g0311891				MtrunA17Chr7g0228521
	MtrunA17Chr2g0311941				MtrunA17Chr7g0228591
	MtrunA17Chr2g0311991				MtrunA17Chr7g0228951
	MtrunA17Chr2g0311981				MtrunA17Chr7g0229161
	MtrunA17Chr2g0312061				MtrunA17Chr7g0229201
	MtrunA17Chr2g0312121				MtrunA17Chr7g0229221
	MtrunA17Chr2g0312131				MtrunA17Chr7g0229421
	MtrunA17Chr2g0312141				MtrunA17Chr7g0229461
	MtrunA17Chr2g0312151				MtrunA17Chr7g0229511
	MtrunA17Chr2g0312161				MtrunA17Chr7g0229641
	MtrunA17Chr2g0312251				MtrunA17Chr7g0229651
	MtrunA17Chr2g0312281				MtrunA17Chr7g0229661
	MtrunA17Chr2g0312311				MtrunA17Chr7g0229721
	MtrunA17Chr2g0312441				MtrunA17Chr7g0230101
	MtrunA17Chr2g0312461				MtrunA17Chr7g0230171
	MtrunA17Chr2g0312471				MtrunA17Chr7g0230751
	MtrunA17Chr2g0312481				MtrunA17Chr7g0230981
	MtrunA17Chr2g0312491				MtrunA17Chr7g0231321
	MtrunA17Chr2g0312581				MtrunA17Chr7g0231341
	MtrunA17Chr2g0312591				MtrunA17Chr7g0231311
	MtrunA17Chr2g0312601				MtrunA17Chr7g0231331
	MtrunA17Chr2g0312641				MtrunA17Chr7g0231391
	MtrunA17Chr2g0312671				MtrunA17Chr7g0231611
	MtrunA17Chr2g0312701				MtrunA17Chr7g0232001
	MtrunA17Chr2g0312731				MtrunA17Chr7g0232071
	MtrunA17Chr2g0312781				MtrunA17Chr7g0232061
	MtrunA17Chr2g0312911				MtrunA17Chr7g0232351
	MtrunA17Chr2g0312971				MtrunA17Chr7g0232461
	MtrunA17Chr2g0312991				MtrunA17Chr7g0232841
	MtrunA17Chr2g0313061				MtrunA17Chr7g0233101
	MtrunA17Chr2g0313311				MtrunA17Chr7g0233161
	MtrunA17Chr2g0313401				MtrunA17Chr7g0233471
	MtrunA17Chr2g0313471				MtrunA17Chr7g0234061
	MtrunA17Chr2g0313481				MtrunA17Chr7g0234441
	MtrunA17Chr2g0313541				MtrunA17Chr7g0234451
	MtrunA17Chr2g0313591				MtrunA17Chr7g0234561
	MtrunA17Chr2g0313611				MtrunA17Chr7g0234581
	MtrunA17Chr2g0313861				MtrunA17Chr7g0234601
	MtrunA17Chr2g0314001				MtrunA17Chr7g0234701
	MtrunA17Chr2g0314011				MtrunA17Chr7g0234821
	MtrunA17Chr2g0314231				MtrunA17Chr7g0234831
	MtrunA17Chr2g0314251				MtrunA17Chr7g0235011
	MtrunA17Chr2g0314311				MtrunA17Chr7g0235231
	MtrunA17Chr2g0314491				MtrunA17Chr7g0235691
	MtrunA17Chr2g0314601				MtrunA17Chr7g0235941
	MtrunA17Chr2g0314681				MtrunA17Chr7g0236821
	MtrunA17Chr2g0314691				MtrunA17Chr7g0237291
	MtrunA17Chr2g0314701				MtrunA17Chr7g0237401
	MtrunA17Chr2g0314711				MtrunA17Chr7g0238171
	MtrunA17Chr2g0314741				MtrunA17Chr7g0238461
	MtrunA17Chr2g0314951				MtrunA17Chr7g0238471
	MtrunA17Chr2g0315061				MtrunA17Chr7g0238561
	MtrunA17Chr2g0315071				MtrunA17Chr7g0238771
	MtrunA17Chr2g0315211				MtrunA17Chr7g0238891
	MtrunA17Chr2g0315431				MtrunA17Chr7g0239061
	MtrunA17Chr2g0315451				MtrunA17Chr7g0239401
	MtrunA17Chr2g0315521				MtrunA17Chr7g0240271
	MtrunA17Chr2g0315661				MtrunA17Chr7g0240921
	MtrunA17Chr2g0315701				MtrunA17Chr7g0241061
	MtrunA17Chr2g0315711				MtrunA17Chr7g0241551
	MtrunA17Chr2g0315751				MtrunA17Chr7g0241721
	MtrunA17Chr2g0315771				MtrunA17Chr7g0241731
	MtrunA17Chr2g0315841				MtrunA17Chr7g0242311
	MtrunA17Chr2g0315891				MtrunA17Chr7g0242541
	MtrunA17Chr2g0316221				MtrunA17Chr7g0242561
	MtrunA17Chr2g0316251				MtrunA17Chr7g0242941
	MtrunA17Chr2g0316271				MtrunA17Chr7g0243111
	MtrunA17Chr2g0316321				MtrunA17Chr7g0243121
	MtrunA17Chr2g0316391				MtrunA17Chr7g0243331
	MtrunA17Chr2g0316471				MtrunA17Chr7g0243341
	MtrunA17Chr2g0316511				MtrunA17Chr7g0243681
	MtrunA17Chr2g0316601				MtrunA17Chr7g0243691
	MtrunA17Chr2g0316731				MtrunA17Chr7g0244011
	MtrunA17Chr2g0316811				MtrunA17Chr7g0244031
	MtrunA17Chr2g0316861				MtrunA17Chr7g0244261
	MtrunA17Chr2g0316871				MtrunA17Chr7g0244411
	MtrunA17Chr2g0316911				MtrunA17Chr7g0244561
	MtrunA17Chr2g0316931				MtrunA17Chr7g0244991
	MtrunA17Chr2g0316941				MtrunA17Chr7g0245081
	MtrunA17Chr2g0317001				MtrunA17Chr7g0245291
	MtrunA17Chr2g0317041				MtrunA17Chr7g0245371
	MtrunA17Chr2g0317081				MtrunA17Chr7g0245861
	MtrunA17Chr2g0317181				MtrunA17Chr7g0246031
	MtrunA17Chr2g0317191				MtrunA17Chr7g0246041
	MtrunA17Chr2g0317231				MtrunA17Chr7g0246431
	MtrunA17Chr2g0317241				MtrunA17Chr7g0246491
	MtrunA17Chr2g0317491				MtrunA17Chr7g0246501
	MtrunA17Chr2g0317581				MtrunA17Chr7g0246841
	MtrunA17Chr2g0317651				MtrunA17Chr7g0247081
	MtrunA17Chr2g0317711				MtrunA17Chr7g0247091
	MtrunA17Chr2g0317731				MtrunA17Chr7g0247261
	MtrunA17Chr2g0317761				MtrunA17Chr7g0247371
	MtrunA17Chr2g0317791				MtrunA17Chr7g0247451
	MtrunA17Chr2g0317811				MtrunA17Chr7g0248251
	MtrunA17Chr2g0317871				MtrunA17Chr7g0248691
	MtrunA17Chr2g0317901				MtrunA17Chr7g0248941
	MtrunA17Chr2g0317921				MtrunA17Chr7g0249261
	MtrunA17Chr2g0318031				MtrunA17Chr7g0249331
	MtrunA17Chr2g0318411				MtrunA17Chr7g0249341
	MtrunA17Chr2g0318511				MtrunA17Chr7g0249351
	MtrunA17Chr2g0318671				MtrunA17Chr7g0249401
	MtrunA17Chr2g0318711				MtrunA17Chr7g0249691
	MtrunA17Chr2g0318741				MtrunA17Chr7g0249941
	MtrunA17Chr2g0318851				MtrunA17Chr7g0249951
	MtrunA17Chr2g0318911				MtrunA17Chr7g0250051
	MtrunA17Chr2g0318951				MtrunA17Chr7g0250391
	MtrunA17Chr2g0318961				MtrunA17Chr7g0250681
	MtrunA17Chr2g0319001				MtrunA17Chr7g0251111
	MtrunA17Chr2g0319091				MtrunA17Chr7g0251121
	MtrunA17Chr2g0319111				MtrunA17Chr7g0251371
	MtrunA17Chr2g0319181				MtrunA17Chr7g0251831
	MtrunA17Chr2g0319341				MtrunA17Chr7g0252001
	MtrunA17Chr2g0319351				MtrunA17Chr7g0252041
	MtrunA17Chr2g0319371				MtrunA17Chr7g0252051
	MtrunA17Chr2g0319441				MtrunA17Chr7g0252071
	MtrunA17Chr2g0319461				MtrunA17Chr7g0252091
	MtrunA17Chr2g0319481				MtrunA17Chr7g0252521
	MtrunA17Chr2g0319491				MtrunA17Chr7g0252531
	MtrunA17Chr2g0319551				MtrunA17Chr7g0252541
	MtrunA17Chr2g0319571				MtrunA17Chr7g0252641
	MtrunA17Chr2g0319591				MtrunA17Chr7g0252661
	MtrunA17Chr2g0319731				MtrunA17Chr7g0252791
	MtrunA17Chr2g0319751				MtrunA17Chr7g0252801
	MtrunA17Chr2g0319961				MtrunA17Chr7g0252931
	MtrunA17Chr2g0319981				MtrunA17Chr7g0252981
	MtrunA17Chr2g0320241				MtrunA17Chr7g0253321
	MtrunA17Chr2g0320271				MtrunA17Chr7g0253721
	MtrunA17Chr2g0320301				MtrunA17Chr7g0254121
	MtrunA17Chr2g0320311				MtrunA17Chr7g0254151
	MtrunA17Chr2g0320461				MtrunA17Chr7g0254441
	MtrunA17Chr2g0320641				MtrunA17Chr7g0254901
	MtrunA17Chr2g0320661				MtrunA17Chr7g0254981
	MtrunA17Chr2g0320711				MtrunA17Chr7g0255031
	MtrunA17Chr2g0320741				MtrunA17Chr7g0255101
	MtrunA17Chr2g0320751				MtrunA17Chr7g0255201
	MtrunA17Chr2g0320801				MtrunA17Chr7g0255371
	MtrunA17Chr2g0320831				MtrunA17Chr7g0255591
	MtrunA17Chr2g0320881				MtrunA17Chr7g0255671
	MtrunA17Chr2g0320891				MtrunA17Chr7g0255711
	MtrunA17Chr2g0320901				MtrunA17Chr7g0255721
	MtrunA17Chr2g0320921				MtrunA17Chr7g0255821
	MtrunA17Chr2g0320971				MtrunA17Chr7g0256321
	MtrunA17Chr2g0320981				MtrunA17Chr7g0256561
	MtrunA17Chr2g0321101				MtrunA17Chr7g0256611
	MtrunA17Chr2g0321111				MtrunA17Chr7g0257031
	MtrunA17Chr2g0321181				MtrunA17Chr7g0257101
	MtrunA17Chr2g0321231				MtrunA17Chr7g0257141
	MtrunA17Chr2g0321241				MtrunA17Chr7g0257341
	MtrunA17Chr2g0321461				MtrunA17Chr7g0257491
	MtrunA17Chr2g0321491				MtrunA17Chr7g0257631
	MtrunA17Chr2g0321531				MtrunA17Chr7g0258111
	MtrunA17Chr2g0321561				MtrunA17Chr7g0258191
	MtrunA17Chr2g0321791				MtrunA17Chr7g0258301
	MtrunA17Chr2g0321831				MtrunA17Chr7g0258351
	MtrunA17Chr2g0321841				MtrunA17Chr7g0258441
	MtrunA17Chr2g0321951				MtrunA17Chr7g0258521
	MtrunA17Chr2g0321971				MtrunA17Chr7g0258591
	MtrunA17Chr2g0322161				MtrunA17Chr7g0258691
	MtrunA17Chr2g0322191				MtrunA17Chr7g0258961
	MtrunA17Chr2g0322211				MtrunA17Chr7g0259101
	MtrunA17Chr2g0322231				MtrunA17Chr7g0259111
	MtrunA17Chr2g0322251				MtrunA17Chr7g0259491
	MtrunA17Chr2g0322301				MtrunA17Chr7g0260191
[truncated: 6,043 more rows]
